# Supplementary material for: Transcriptome and Network Analyses of Heterostyly in Turnera subulata Provide Mechanistic Insights: Are S-Loci a Red-Light for Pistil Elongation?
Source: Plants (Basel). 2020 Jun 3;9(6):713. doi: 10.3390/plants9060713 (PMC7356734; doi:10.3390/plants9060713)
Supplement: Supplementary file 1 [file plants-09-00713-s001.zip]

Archive with 6 entries (5 files):
- plants-804445-XML01-supplementary/
- plants-804445-XML01-supplementary/File S1.xlsx
- plants-804445-XML01-supplementary/File S2.xlsx
- plants-804445-XML01-supplementary/File S3.xlsx
- plants-804445-XML01-supplementary/File S4.xlsx
- plants-804445-XML01-supplementary/plants-804445_Tables S1-S6 and Figures S1-S15.docx
