# Supplementary material for: Transcriptome and Network Analyses of Heterostyly in Turnera subulata Provide Mechanistic Insights: Are S-Loci a Red-Light for Pistil Elongation?
Source: Plants (Basel). 2020 Jun 3;9(6):713. doi: 10.3390/plants9060713 (PMC7356734; doi:10.3390/plants9060713)
Supplement: Supplementary file 1 [file plants-09-00713-s001.zip › plants-804445-XML01-supplementary/File S1.xlsx]

## Sheet: Notes
Genes' whose expression levels were quantified using RT-qPCR are highlighted in green
S-locus genes are highlighted in yellow

## Sheet: M Stamen
Tags	Name	FC	logFC	logCPM	P-Value	FDR	Tags	SeqName	Length	Description	#Hits	e-Value	sim mean	#GO	GO IDs	GO Names	Enzyme Codes	Enzyme Names	InterPro IDs	InterPro GO IDs	InterPro GO Names
[UP]	Tsub_00019083-RA	442.956	8.79102	1.64644	3.74e-29	3.11e-27	[BLASTED, MAPPED, ANNOTATED]	Tsub_00019083-RA	354	putative SPH1 protein	10	4.42e-85	99.91	1	C:GO:0016021	C:integral component of membrane
[UP]	Tsub_00023348-RA	203.11	7.66612	0.619855	1.17e-17	4.74e-16	[BLASTED]	Tsub_00023348-RA	219	protein RALF-like 16-like	1	1.3e-07	57.14
[UP]	Tsub_00003536-RA	47.784	5.57846	8.55499	0	0	[BLASTED]	Tsub_00003536-RA	1027	S-protein homolog 1-like	10	2.21e-27	61.77
[UP]	Tsub_00003537-RA	47.784	5.57846	8.55499	0	0	[BLASTED]	Tsub_00003537-RA	1027	S-protein homolog 1-like	10	2.21e-27	61.77
[UP]	Tsub_00019082-RA	42.8633	5.42167	-1.04738	0.000128	0.000951	[BLASTED, MAPPED, ANNOTATED]	Tsub_00019082-RA	1242	indole-3-pyruvate monooxygenase YUCCA6-like	10	0	87.03	4	F:GO:0004499; F:GO:0050660; F:GO:0050661; P:GO:0055114	F:N,N-dimethylaniline monooxygenase activity; F:flavin adenine dinucleotide binding; F:NADP binding; P:oxidation-reduction process	EC:1.14.13.8; EC:1.14.13	Flavin-containing monooxygenase; Acting on paired donors, with incorporation or reduction of molecular oxygen. The oxygen incorporated need not be derived from O(2)
[UP]	Tsub_00016284-RA	29.9052	4.90232	0.587178	3.72e-14	1.1e-12	[BLASTED, MAPPED]	Tsub_00016284-RA	3536	LRR receptor-like serine/threonine-protein kinase GSO1	10	0	61.92	2	C:GO:0016020; C:GO:0016021	C:membrane; C:integral component of membrane
[UP]	Tsub_00015820-RA	20.8356	4.38098	0.924345	1.51e-17	6.03e-16	[BLASTED, MAPPED]	Tsub_00015820-RA	642	protein LIGHT-DEPENDENT SHORT HYPOCOTYLS 4-like	10	1.13e-98	96.47	3	C:GO:0005634; P:GO:0009299; P:GO:0009416	C:nucleus; P:mRNA transcription; P:response to light stimulus
[UP]	Tsub_00026325-RA	19.3829	4.27671	-0.532422	8.58e-06	8.25e-05	[BLASTED, MAPPED]	Tsub_00026325-RA	1716	low-temperature-induced 65 kDa protein-like	10	3.62e-68	50.24	2	P:GO:0006950; P:GO:0009737	P:response to stress; P:response to abscisic acid
[UP]	Tsub_00006371-RA	17.1133	4.09705	3.26999	2.28e-63	5.91e-61	[BLASTED, MAPPED, ANNOTATED]	Tsub_00006371-RA	1829	aldehyde dehydrogenase family 3 member F1-like isoform X1	10	0	89.77	3	P:GO:0006081; F:GO:0016620; P:GO:0055114	P:cellular aldehyde metabolic process; F:oxidoreductase activity, acting on the aldehyde or oxo group of donors, NAD or NADP as acceptor; P:oxidation-reduction process
[UP]	Tsub_00014844-RA	16.1468	4.01318	1.99155	4.53e-30	4.06e-28	[BLASTED, MAPPED, ANNOTATED]	Tsub_00014844-RA	1127	cytokinin riboside 5'-monophosphate phosphoribohydrolase LOG5-like	10	3.4e-140	93.07	3	C:GO:0005634; P:GO:0009691; F:GO:0016787	C:nucleus; P:cytokinin biosynthetic process; F:hydrolase activity
[UP]	Tsub_00005883-RA	14.2946	3.8374	6.7088	5.45e-252	1.36e-248	[BLASTED, MAPPED]	Tsub_00005883-RA	1098	probable transcription factor At5g61620 isoform X1	10	1e-73	53.98	6	F:GO:0003676; F:GO:0003677; C:GO:0005634; P:GO:0006351; P:GO:0006355; F:GO:0008270	F:nucleic acid binding; F:DNA binding; C:nucleus; P:transcription, DNA-templated; P:regulation of transcription, DNA-templated; F:zinc ion binding
[UP]	Tsub_00001633-RA	13.1401	3.71591	6.72923	1.11e-214	2.22e-211	[BLASTED, MAPPED, ANNOTATED]	Tsub_00001633-RA	804	tropinone reductase homolog isoform X1	10	8.89e-151	85.52	2	F:GO:0016491; P:GO:0055114	F:oxidoreductase activity; P:oxidation-reduction process
[UP]	Tsub_00013876-RA	11.91	3.57411	6.51733	5.33e-186	7.09e-183	[BLASTED, MAPPED, ANNOTATED]	Tsub_00013876-RA	1206	exopolygalacturonase clone GBGE184	10	3.49e-175	73.2	2	P:GO:0008152; F:GO:0016798	P:metabolic process; F:hydrolase activity, acting on glycosyl bonds
[UP]	Tsub_00014240-RA	11.5682	3.53209	-0.0738124	4.04e-07	4.94e-06	[BLASTED, MAPPED]	Tsub_00014240-RA	288	Auxin responsive SAUR protein	10	2.17e-23	72.06	1	P:GO:0009733	P:response to auxin
[UP]	Tsub_00007006-RA	9.79847	3.29256	8.93417	2.46e-175	2.89e-172	[BLASTED, MAPPED, ANNOTATED]	Tsub_00007006-RA	1164	putative pollen polygalacturonase	10	0	81.6	5	F:GO:0004650; C:GO:0005576; P:GO:0005982; P:GO:0005985; P:GO:0071555	F:polygalacturonase activity; C:extracellular region; P:starch metabolic process; P:sucrose metabolic process; P:cell wall organization	EC:3.2.1.15	Polygalacturonase
[UP]	Tsub_00027977-RA	9.55133	3.2557	1.79188	1.15e-19	5.35e-18	[BLASTED, MAPPED, ANNOTATED]	Tsub_00027977-RA	969	udp-glycosyltransferase 91a1	10	1.34e-136	76.47	2	C:GO:0016020; F:GO:0016740	C:membrane; F:transferase activity
[UP]	Tsub_00012444-RA	8.42242	3.07424	1.291	3.75e-13	9.95e-12	[BLASTED, MAPPED]	Tsub_00012444-RA	948	(+)-neomenthol dehydrogenase	10	3.02e-132	80.23	3	F:GO:0016491; F:GO:0050221; P:GO:0055114	F:oxidoreductase activity; F:prostaglandin-E2 9-reductase activity; P:oxidation-reduction process
[UP]	Tsub_00000327-RA	7.62104	2.92999	5.12274	1.51e-60	3.78e-58	[BLASTED, MAPPED, ANNOTATED]	Tsub_00000327-RA	2395	phosphoenolpyruvate carboxykinase (ATP)	10	0	89.89	7	F:GO:0004612; F:GO:0005524; P:GO:0006094; P:GO:0006099; P:GO:0015976; F:GO:0016301; P:GO:0016310	F:phosphoenolpyruvate carboxykinase (ATP) activity; F:ATP binding; P:gluconeogenesis; P:tricarboxylic acid cycle; P:carbon utilization; F:kinase activity; P:phosphorylation	EC:4.1.1.49; EC:4.1.1.32	Phosphoenolpyruvate carboxykinase (ATP); Phosphoenolpyruvate carboxykinase (GTP)
[UP]	Tsub_00014484-RA	7.59712	2.92545	-0.211104	3.08e-05	0.000265	[BLASTED, MAPPED, ANNOTATED]	Tsub_00014484-RA	1590	probable pectinesterase 8	10	0	91.03	8	C:GO:0005618; P:GO:0005982; P:GO:0005985; C:GO:0016021; F:GO:0030599; P:GO:0042545; F:GO:0045330; P:GO:0045490	C:cell wall; P:starch metabolic process; P:sucrose metabolic process; C:integral component of membrane; F:pectinesterase activity; P:cell wall modification; F:aspartyl esterase activity; P:pectin catabolic process	EC:3.1.1.11; EC:3.1.1.1	Pectinesterase; Carboxylesterase
[UP]	Tsub_00020208-RA	7.59313	2.92469	1.06171	3.11e-12	7.66e-11	[BLASTED, MAPPED]	Tsub_00020208-RA	1806	coatomer subunit beta'-3-like	10	0	78.56	8	F:GO:0004402; F:GO:0005198; P:GO:0006886; P:GO:0016192; P:GO:0016573; F:GO:0016740; F:GO:0016746; C:GO:0030117	F:histone acetyltransferase activity; F:structural molecule activity; P:intracellular protein transport; P:vesicle-mediated transport; P:histone acetylation; F:transferase activity; F:transferase activity, transferring acyl groups; C:membrane coat
[UP]	Tsub_00027088-RA	7.053	2.81824	1.9919	4.79e-18	1.99e-16	[BLASTED, MAPPED, ANNOTATED]	Tsub_00027088-RA	1443	beta-glucosidase 24-like	10	1.18e-125	76.22	2	P:GO:0008152; F:GO:0016798	P:metabolic process; F:hydrolase activity, acting on glycosyl bonds
[UP]	Tsub_00015673-RA	5.99207	2.58305	-0.211166	6.23e-05	0.000499	[BLASTED, MAPPED, ANNOTATED]	Tsub_00015673-RA	1290	secondary cell wall-related glycosyltransferase family 14	10	0	79.23	2	F:GO:0008375; C:GO:0016021	F:acetylglucosaminyltransferase activity; C:integral component of membrane
[UP]	Tsub_00006921-RA	5.78108	2.53134	0.411047	1.07e-06	1.22e-05	[BLASTED, MAPPED, ANNOTATED]	Tsub_00006921-RA	1545	anthocyanidin 3-O-glucosyltransferase 7-like	10	0	77.2	4	P:GO:0008152; C:GO:0043231; F:GO:0080043; F:GO:0080044	P:metabolic process; C:intracellular membrane-bounded organelle; F:quercetin 3-O-glucosyltransferase activity; F:quercetin 7-O-glucosyltransferase activity
[UP]	Tsub_00010821-RA	5.67335	2.5042	0.0993617	1.39e-05	0.000128	[BLASTED, MAPPED, ANNOTATED]	Tsub_00010821-RA	2008	protein ECERIFERUM 1-like	10	0	78.22	2	P:GO:0008152; C:GO:0016020	P:metabolic process; C:membrane
[UP]	Tsub_00012751-RA	5.62875	2.49282	-0.496717	0.0023219	0.0118687	[BLASTED, MAPPED, ANNOTATED]	Tsub_00012751-RA	1805	F-box protein PP2-B15-like	10	0	72.22	1	C:GO:0016020	C:membrane
[UP]	Tsub_00028651-RA	5.54377	2.47087	2.06703	1.26e-18	5.52e-17	[BLASTED, MAPPED]	Tsub_00028651-RA	2448	UPF0481 protein At3g47200-like	10	3.6e-134	65.71	2	C:GO:0016020; C:GO:0016021	C:membrane; C:integral component of membrane
[UP]	Tsub_00024500-RA	5.54215	2.47045	1.36179	1.16e-11	2.69e-10	[BLASTED, MAPPED]	Tsub_00024500-RA	4725	Protein NRT1/ PTR FAMILY 2.11	10	0	75.78	4	C:GO:0016020; C:GO:0016021; F:GO:0022857; P:GO:0055085	C:membrane; C:integral component of membrane; F:transmembrane transporter activity; P:transmembrane transport
[UP]	Tsub_00019701-RA	5.26074	2.39527	-0.810102	0.00409912	0.0191701	[BLASTED]	Tsub_00019701-RA	828	protein CROWDED NUCLEI 2 isoform X1	10	3.61e-105	74.24
[UP]	Tsub_00007660-RA	5.24026	2.38964	-0.810615	0.00503649	0.0227462	[BLASTED, MAPPED, ANNOTATED]	Tsub_00007660-RA	1296	cytochrome b561 and DOMON domain-containing protein At3g61750	10	0	84.09	2	C:GO:0016021; P:GO:0055114	C:integral component of membrane; P:oxidation-reduction process
[UP]	Tsub_00002235-RA	5.19104	2.37602	6.09751	5.79e-107	3.85e-104	[BLASTED]	Tsub_00002235-RA	813	late embryogenesis abundant protein D-34	10	8.05e-85	77.02
[UP]	Tsub_00016471-RA	5.16684	2.36928	1.28219	1.48e-10	3.04e-09	[BLASTED, MAPPED, ANNOTATED]	Tsub_00016471-RA	2515	P-type ATPase	10	0	93.52	5	F:GO:0005524; P:GO:0006119; F:GO:0008553; C:GO:0016021; P:GO:1902600	F:ATP binding; P:oxidative phosphorylation; F:proton-exporting ATPase activity, phosphorylative mechanism; C:integral component of membrane; P:proton transmembrane transport	EC:3.6.1.3; EC:3.6.3.6; EC:3.6.1.15	Adenosinetriphosphatase; Proton-exporting ATPase; Nucleoside-triphosphate phosphatase
[UP]	Tsub_00004165-RA	5.04414	2.33461	2.80513	8.24e-23	4.69e-21	[BLASTED, MAPPED]	Tsub_00004165-RA	4950	Multi antimicrobial extrusion protein	10	0	70.01	6	P:GO:0006855; F:GO:0015238; F:GO:0015297; C:GO:0016020; C:GO:0016021; P:GO:0055085	P:drug transmembrane transport; F:drug transmembrane transporter activity; F:antiporter activity; C:membrane; C:integral component of membrane; P:transmembrane transport
[UP]	Tsub_00012823-RA	4.99058	2.31921	-0.853962	0.0113872	0.044521	[BLASTED, MAPPED, ANNOTATED]	Tsub_00012823-RA	1857	phosphoglucomutase, putative	10	0	91.8	2	P:GO:0005975; F:GO:0016868	P:carbohydrate metabolic process; F:intramolecular transferase activity, phosphotransferases
[UP]	Tsub_00010729-RA	4.80223	2.2637	8.03552	8.53e-140	8.96e-137	[BLASTED, MAPPED, ANNOTATED]	Tsub_00010729-RA	4377	pleiotropic drug resistance protein 2-like	10	0	87.08	7	F:GO:0005524; F:GO:0015419; P:GO:0015709; C:GO:0016021; P:GO:0099133; F:GO:0102025; P:GO:1902358	F:ATP binding; F:ATPase-coupled sulfate transmembrane transporter activity; P:thiosulfate transport; C:integral component of membrane; P:ATP hydrolysis coupled anion transmembrane transport; F:ATPase-coupled thiosulfate transmembrane transporter activity; P:sulfate transmembrane transport	EC:3.6.1.3; EC:3.6.3.25; EC:3.6.1.15	Adenosinetriphosphatase; Sulfate-transporting ATPase; Nucleoside-triphosphate phosphatase
[UP]	Tsub_00028277-RA	4.76214	2.25161	2.575	8.2e-21	4.16e-19	[BLASTED, MAPPED, ANNOTATED]	Tsub_00028277-RA	1440	linamarin synthase 2-like	10	0	80.63	2	P:GO:0008152; F:GO:0016758	P:metabolic process; F:transferase activity, transferring hexosyl groups
[UP]	Tsub_00021654-RA	4.75493	2.24942	3.73101	2.04e-40	2.88e-38	[BLASTED, MAPPED, ANNOTATED]	Tsub_00021654-RA	2188	endoglucanase 7	10	0	88.01	5	P:GO:0005982; P:GO:0005985; F:GO:0008810; C:GO:0016021; P:GO:0030245	P:starch metabolic process; P:sucrose metabolic process; F:cellulase activity; C:integral component of membrane; P:cellulose catabolic process	EC:3.2.1.4	Cellulase
[UP]	Tsub_00006227-RA	4.58849	2.19802	-0.27036	0.000783	0.00466548	[BLASTED, MAPPED, ANNOTATED]	Tsub_00006227-RA	1089	GDSL esterase/lipase At5g22810	10	0	88.03	2	P:GO:0016042; F:GO:0016298	P:lipid catabolic process; F:lipase activity
[UP]	Tsub_00008219-RA	4.41102	2.14111	1.92226	1.26e-12	3.22e-11	[BLASTED]	Tsub_00008219-RA	780	SAM_2 domain-containing protein	10	7.35e-81	68.34
[UP]	Tsub_00011690-RA	4.40765	2.14001	1.76527	1.82e-12	4.57e-11	[BLASTED, MAPPED, ANNOTATED]	Tsub_00011690-RA	1080	probable 2-oxoglutarate-dependent dioxygenase At5g05600	10	0	84.36	3	F:GO:0016491; F:GO:0046872; P:GO:0055114	F:oxidoreductase activity; F:metal ion binding; P:oxidation-reduction process
[UP]	Tsub_00022205-RA	4.22048	2.07741	1.87055	1.96e-12	4.89e-11	[BLASTED, MAPPED, ANNOTATED]	Tsub_00022205-RA	3858	UDP-glycosyltransferase 88F4-like	10	0	76.72	2	P:GO:0008152; F:GO:0016758	P:metabolic process; F:transferase activity, transferring hexosyl groups
[UP]	Tsub_00000177-RA	4.15423	2.05458	-0.362653	0.00159504	0.00866086	[BLASTED, MAPPED, ANNOTATED]	Tsub_00000177-RA	1110	pheophytinase, chloroplastic	10	0	92.35	1	F:GO:0003824	F:catalytic activity
[UP]	Tsub_00006606-RA	4.12662	2.04496	1.21906	1.39e-07	1.84e-06	[BLASTED, MAPPED, ANNOTATED]	Tsub_00006606-RA	3570	casbene synthase, chloroplastic-like	10	0	67.27	1	F:GO:0016829	F:lyase activity
[UP]	Tsub_00008847-RA	4.06762	2.02418	3.66736	1.66e-30	1.53e-28	[BLASTED, MAPPED, ANNOTATED]	Tsub_00008847-RA	4678	pleiotropic drug resistance protein 1-like	10	0	88.34	5	F:GO:0005524; C:GO:0005886; C:GO:0016021; F:GO:0042626; P:GO:0055085	F:ATP binding; C:plasma membrane; C:integral component of membrane; F:ATPase activity, coupled to transmembrane movement of substances; P:transmembrane transport	EC:3.6.1.3; EC:3.6.1.15	Adenosinetriphosphatase; Nucleoside-triphosphate phosphatase
[UP]	Tsub_00005509-RA	4.02051	2.00738	-0.56953	0.00546539	0.0244073	[BLASTED, MAPPED, ANNOTATED]	Tsub_00005509-RA	2244	aluminum-activated malate transporter 12-like	10	0	87.37	4	C:GO:0009705; F:GO:0015140; C:GO:0016021; P:GO:0071423	C:plant-type vacuole membrane; F:malate transmembrane transporter activity; C:integral component of membrane; P:malate transmembrane transport
[UP]	Tsub_00012889-RA	4.01097	2.00395	-0.569574	0.00558259	0.0248252	[BLASTED, MAPPED, ANNOTATED]	Tsub_00012889-RA	3278	p450 domain-containing protein	10	0	79.83	5	F:GO:0005506; C:GO:0016021; F:GO:0016705; F:GO:0020037; P:GO:0055114	F:iron ion binding; C:integral component of membrane; F:oxidoreductase activity, acting on paired donors, with incorporation or reduction of molecular oxygen; F:heme binding; P:oxidation-reduction process
[UP]	Tsub_00003650-RA	4.00298	2.00108	-0.239594	0.00209545	0.0108952	[BLASTED]	Tsub_00003650-RA	930	hypothetical protein CRG98_006950	10	6.58e-32	90.19
[UP]	Tsub_00010130-RA	3.95603	1.98405	0.145235	0.000681	0.00414229	[BLASTED]	Tsub_00010130-RA	1005	hypothetical protein POPTR_T157800v3	10	8.72e-89	63.48
[UP]	Tsub_00005312-RA	3.79174	1.92286	1.5607	2.13e-09	3.79e-08	[BLASTED, MAPPED, ANNOTATED]	Tsub_00005312-RA	4389	pleiotropic drug resistance protein 2	10	0	88.29	3	F:GO:0005524; C:GO:0016021; F:GO:0016887	F:ATP binding; C:integral component of membrane; F:ATPase activity	EC:3.6.1.3; EC:3.6.1.15	Adenosinetriphosphatase; Nucleoside-triphosphate phosphatase
[UP]	Tsub_00025472-RA	3.76643	1.9132	0.872655	4.79e-06	4.84e-05	[BLASTED, MAPPED, ANNOTATED]	Tsub_00025472-RA	3462	ABC transporter G family member 29-like	10	0	82.18	3	F:GO:0005524; C:GO:0016021; F:GO:0016887	F:ATP binding; C:integral component of membrane; F:ATPase activity	EC:3.6.1.3; EC:3.6.1.15	Adenosinetriphosphatase; Nucleoside-triphosphate phosphatase
[UP]	Tsub_00028098-RA	3.75543	1.90898	2.55509	1.18e-15	4.06e-14	[BLASTED]	Tsub_00028098-RA	672	kiwellin-like isoform X1	10	4.07e-98	83.38
[UP]	Tsub_00027456-RA	3.68773	1.88273	4.45573	9.13e-43	1.4e-40	[BLASTED, MAPPED, ANNOTATED]	Tsub_00027456-RA	1308	acidic endochitinase-like	10	3.82e-86	65.16	2	F:GO:0004553; P:GO:0005975	F:hydrolase activity, hydrolyzing O-glycosyl compounds; P:carbohydrate metabolic process
[UP]	Tsub_00003202-RA	3.65483	1.8698	3.29288	2.28e-21	1.19e-19	[BLASTED, MAPPED, ANNOTATED]	Tsub_00003202-RA	2097	pleiotropic drug resistance protein 2-like	10	0	82.32	5	F:GO:0005524; C:GO:0005886; C:GO:0016021; F:GO:0042626; P:GO:0055085	F:ATP binding; C:plasma membrane; C:integral component of membrane; F:ATPase activity, coupled to transmembrane movement of substances; P:transmembrane transport	EC:3.6.1.3; EC:3.6.1.15	Adenosinetriphosphatase; Nucleoside-triphosphate phosphatase
[UP]	Tsub_00012196-RA	3.6435	1.86532	-0.0478051	0.00155261	0.00845573	[BLASTED, MAPPED, ANNOTATED]	Tsub_00012196-RA	2751	probable LRR receptor-like serine/threonine-protein kinase At3g47570	10	0	69.55	4	F:GO:0000166; F:GO:0004672; C:GO:0016020; P:GO:0016310	F:nucleotide binding; F:protein kinase activity; C:membrane; P:phosphorylation
[UP]	Tsub_00020077-RA	3.54014	1.82381	6.3981	4.11e-64	1.09e-61	[BLASTED, MAPPED]	Tsub_00020077-RA	3072	probable S-adenosylmethionine-dependent methyltransferase At5g38780 isoform X2	10	0	68.26	3	F:GO:0008168; F:GO:0016740; P:GO:0032259	F:methyltransferase activity; F:transferase activity; P:methylation
[UP]	Tsub_00028968-RA	3.4779	1.79822	1.03908	2.47e-06	2.64e-05	[BLASTED]	Tsub_00028968-RA	1284	Transferring glycosyl groups, putative	10	2.47e-101	82.98
[UP]	Tsub_00024975-RA	3.44372	1.78397	6.96665	1.41e-86	6.71e-84	[BLASTED, MAPPED, ANNOTATED]	Tsub_00024975-RA	1653	probable acyl-activating enzyme 1, peroxisomal	10	0	79.21	2	F:GO:0003824; P:GO:0008152	F:catalytic activity; P:metabolic process
[UP]	Tsub_00004851-RA	3.4351	1.78035	0.41144	0.000305	0.00206946	[BLASTED, MAPPED, ANNOTATED]	Tsub_00004851-RA	1212	pentatricopeptide repeat-containing protein At1g02060, chloroplastic-like	10	0	89.93	2	P:GO:0009058; F:GO:0016747	P:biosynthetic process; F:transferase activity, transferring acyl groups other than amino-acyl groups
[UP]	Tsub_00030319-RA	3.42966	1.77807	4.13107	2.35e-30	2.16e-28	[BLASTED, MAPPED, ANNOTATED]	Tsub_00030319-RA	447	basic blue protein-like	10	4.21e-60	81.57	4	P:GO:0006118; F:GO:0009055; P:GO:0022900; C:GO:0046658	P:obsolete electron transport; F:electron transfer activity; P:electron transport chain; C:anchored component of plasma membrane
[UP]	Tsub_00012358-RA	3.41299	1.77104	3.6699	6.83e-23	3.91e-21	[BLASTED]	Tsub_00012358-RA	597	remorin-like	10	4.11e-52	85.77
[UP]	Tsub_00020072-RA	3.40216	1.76645	1.89903	1.45e-08	2.27e-07	[BLASTED, MAPPED]	Tsub_00020072-RA	3174	probable S-adenosylmethionine-dependent methyltransferase At5g37990 isoform X1	10	0	65.49	2	F:GO:0008168; P:GO:0032259	F:methyltransferase activity; P:methylation
[UP]	Tsub_00011331-RA	3.35188	1.74497	1.54456	4.22e-07	5.15e-06	[BLASTED, MAPPED, ANNOTATED]	Tsub_00011331-RA	1479	ras-related protein Rab7	10	4.14e-122	86.13	2	F:GO:0003924; F:GO:0005525	F:GTPase activity; F:GTP binding	EC:3.6.1.15	Nucleoside-triphosphate phosphatase
[UP]	Tsub_00016923-RA	3.34746	1.74306	-0.126652	0.00280404	0.0139372	[BLASTED, MAPPED, ANNOTATED]	Tsub_00016923-RA	493	17.4 kDa class III heat shock protein	10	7.07e-66	86.91	1	P:GO:0009408	P:response to heat
[UP]	Tsub_00028074-RA	3.34446	1.74177	3.43884	1.03e-22	5.82e-21	[BLASTED, MAPPED, ANNOTATED]	Tsub_00028074-RA	1067	alpha-xylosidase 1	10	7.16e-173	87.81	8	P:GO:0000023; F:GO:0004558; P:GO:0005982; P:GO:0005985; P:GO:0006012; C:GO:0017177; F:GO:0030246; F:GO:0032450	P:maltose metabolic process; F:alpha-1,4-glucosidase activity; P:starch metabolic process; P:sucrose metabolic process; P:galactose metabolic process; C:glucosidase II complex; F:carbohydrate binding; F:maltose alpha-glucosidase activity	EC:3.2.1.20	Alpha-glucosidase
[UP]	Tsub_00028442-RA	3.28305	1.71504	0.668825	6.84e-05	0.000543	[BLASTED, MAPPED, ANNOTATED]	Tsub_00028442-RA	879	WAT1-related protein At1g09380	10	1.77e-117	85.7	3	C:GO:0016021; F:GO:0022857; P:GO:0055085	C:integral component of membrane; F:transmembrane transporter activity; P:transmembrane transport
[UP]	Tsub_00007317-RA	3.27846	1.71302	0.187831	0.0115066	0.0449315	[BLASTED, MAPPED]	Tsub_00007317-RA	531	PREDICTED: uncharacterized protein LOC104220124	10	1.02e-19	55.63	2	C:GO:0016020; C:GO:0016021	C:membrane; C:integral component of membrane
[UP]	Tsub_00018118-RA	3.24008	1.69603	-0.56922	0.0123002	0.0473948	[BLASTED, MAPPED, ANNOTATED]	Tsub_00018118-RA	2537	transcription factor bHLH30-like	10	1.1e-163	89.14	1	F:GO:0046983	F:protein dimerization activity
[UP]	Tsub_00004574-RA	3.20031	1.67821	6.1536	3.44e-65	9.66e-63	[BLASTED, MAPPED, ANNOTATED]	Tsub_00004574-RA	7872	ABC transporter B family member 11-like	10	0	82.78	4	F:GO:0005524; C:GO:0016021; F:GO:0042626; P:GO:0055085	F:ATP binding; C:integral component of membrane; F:ATPase activity, coupled to transmembrane movement of substances; P:transmembrane transport	EC:3.6.1.3; EC:3.6.1.15	Adenosinetriphosphatase; Nucleoside-triphosphate phosphatase
[UP]	Tsub_00013542-RA	3.18474	1.67117	1.56904	3.84e-07	4.72e-06	[BLASTED, MAPPED]	Tsub_00013542-RA	999	E3 ubiquitin-protein ligase rnf8-B-like	10	1.04e-34	47.31	4	P:GO:0000209; F:GO:0016874; P:GO:0043161; F:GO:0061630	P:protein polyubiquitination; F:ligase activity; P:proteasome-mediated ubiquitin-dependent protein catabolic process; F:ubiquitin protein ligase activity
[UP]	Tsub_00011486-RA	3.17383	1.66622	4.71375	2.31e-36	2.69e-34	[BLASTED, MAPPED, ANNOTATED]	Tsub_00011486-RA	945	annexin D4-like	10	8.17e-176	87.18	2	F:GO:0005509; F:GO:0005544	F:calcium ion binding; F:calcium-dependent phospholipid binding
[UP]	Tsub_00005342-RA	3.11797	1.64061	0.619893	0.000138	0.00102126	[BLASTED, MAPPED, ANNOTATED]	Tsub_00005342-RA	2946	protein argonaute 4A-like	10	0	84.11	2	F:GO:0003676; P:GO:0031047	F:nucleic acid binding; P:gene silencing by RNA
[UP]	Tsub_00021979-RA	3.10769	1.63584	1.57829	1.56e-07	2.04e-06	[BLASTED, MAPPED, ANNOTATED]	Tsub_00021979-RA	1881	laccase family protein	10	0	94.67	6	F:GO:0005507; F:GO:0016722; P:GO:0046274; C:GO:0048046; F:GO:0052716; P:GO:0055114	F:copper ion binding; F:oxidoreductase activity, oxidizing metal ions; P:lignin catabolic process; C:apoplast; F:hydroquinone:oxygen oxidoreductase activity; P:oxidation-reduction process	EC:1.10.3; EC:1.10.3.2	Acting on diphenols and related substances as donors; Laccase
[UP]	Tsub_00005111-RA	3.07439	1.6203	7.33834	4.27e-26	2.97e-24	[BLASTED, MAPPED, ANNOTATED]	Tsub_00005111-RA	1506	proline dehydrogenase 2, mitochondrial-like	10	0	80.67	7	F:GO:0004657; C:GO:0005739; P:GO:0006525; P:GO:0006561; P:GO:0010133; P:GO:0055114; F:GO:0071949	F:proline dehydrogenase activity; C:mitochondrion; P:arginine metabolic process; P:proline biosynthetic process; P:proline catabolic process to glutamate; P:oxidation-reduction process; F:FAD binding	EC:1.5.99.8	Acting on the CH-NH group of donors
[UP]	Tsub_00010496-RA	3.02336	1.59615	2.71225	8.82e-13	2.27e-11	[BLASTED, MAPPED, ANNOTATED]	Tsub_00010496-RA	4761	SNF2 domain-containing protein CLASSY 1-like	10	0	76.6	1	F:GO:0005488	F:binding
[UP]	Tsub_00002347-RA	3.01274	1.59107	2.78669	6.63e-11	1.41e-09	[BLASTED, MAPPED]	Tsub_00002347-RA	450	hypothetical protein POPTR_0004s09200g	10	4.79e-33	70.17	2	C:GO:0016020; C:GO:0016021	C:membrane; C:integral component of membrane
[UP]	Tsub_00013804-RA	2.99948	1.58471	1.18882	3.78e-05	0.000318	[BLASTED, MAPPED]	Tsub_00013804-RA	6144	probable S-adenosylmethionine-dependent methyltransferase At5g37990 isoform X1	10	0	66.8	2	F:GO:0008168; P:GO:0032259	F:methyltransferase activity; P:methylation
[UP]	Tsub_00025519-RA	2.9961	1.58309	2.73677	3.8e-13	1.01e-11	[BLASTED, MAPPED, ANNOTATED]	Tsub_00025519-RA	1470	protein DETOXIFICATION 40-like	10	0	78.08	4	P:GO:0006855; F:GO:0015238; F:GO:0015297; C:GO:0016021	P:drug transmembrane transport; F:drug transmembrane transporter activity; F:antiporter activity; C:integral component of membrane
[UP]	Tsub_00015053-RA	2.9265	1.54918	-0.363031	0.0113297	0.0443485	[BLASTED, MAPPED, ANNOTATED]	Tsub_00015053-RA	2706	LRR receptor-like serine/threonine-protein kinase IOS1	10	0	67.51	1	F:GO:0016740	F:transferase activity
[UP]	Tsub_00019842-RA	2.92437	1.54813	-0.239845	0.00862269	0.0355206	[BLASTED, MAPPED, ANNOTATED]	Tsub_00019842-RA	3102	7-deoxyloganetin glucosyltransferase-like	10	0	84.51	2	P:GO:0008152; F:GO:0016758	P:metabolic process; F:transferase activity, transferring hexosyl groups
[UP]	Tsub_00027986-RA	2.91402	1.54301	-0.022328	0.00499653	0.0226118	[BLASTED, MAPPED]	Tsub_00027986-RA	752	vacuolar protein sorting-associated protein 25	10	2.37e-55	74.24	3	C:GO:0000814; F:GO:0003677; P:GO:0071985	C:ESCRT II complex; F:DNA binding; P:multivesicular body sorting pathway
[UP]	Tsub_00010484-RA	2.90502	1.53855	1.76662	1.41e-06	1.59e-05	[BLASTED, MAPPED, ANNOTATED]	Tsub_00010484-RA	699	DUF1118 domain-containing protein	10	7.17e-70	81.64	1	C:GO:0016021	C:integral component of membrane
[UP]	Tsub_00011187-RA	2.90385	1.53797	2.17058	2.31e-09	4.09e-08	[BLASTED, MAPPED, ANNOTATED]	Tsub_00011187-RA	1609	amino-acid permease BAT1 isoform X2	10	0	85.27	13	F:GO:0005313; C:GO:0005887; F:GO:0015180; F:GO:0015181; F:GO:0015185; F:GO:0015189; F:GO:0015297; P:GO:0015808; P:GO:0015812; P:GO:0015813; P:GO:0015819; P:GO:1903401; P:GO:1903826	F:L-glutamate transmembrane transporter activity; C:integral component of plasma membrane; F:L-alanine transmembrane transporter activity; F:arginine transmembrane transporter activity; F:gamma-aminobutyric acid transmembrane transporter activity; F:L-lysine transmembrane transporter activity; F:antiporter activity; P:L-alanine transport; P:gamma-aminobutyric acid transport; P:L-glutamate transme…
[UP]	Tsub_00014872-RA	2.90164	1.53687	9.3263	8.03e-66	2.29e-63	[BLASTED, MAPPED, ANNOTATED]	Tsub_00014872-RA	2937	phosphatidylinositol 4-kinase gamma 2	10	0	85.95	2	F:GO:0016301; P:GO:0016310	F:kinase activity; P:phosphorylation
[UP]	Tsub_00020353-RA	2.89368	1.53291	7.49128	5.4e-41	7.93e-39	[BLASTED, MAPPED, ANNOTATED]	Tsub_00020353-RA	2809	linoleate 13S-lipoxygenase 2-1, chloroplastic-like	10	0	86.45	4	F:GO:0016702; P:GO:0031408; F:GO:0046872; P:GO:0055114	F:oxidoreductase activity, acting on single donors with incorporation of molecular oxygen, incorporation of two atoms of oxygen; P:oxylipin biosynthetic process; F:metal ion binding; P:oxidation-reduction process	EC:1.13.11	Acting on single donors with incorporation of molecular oxygen (oxygenases). The oxygen incorporated need not be derived from O(2)
[UP]	Tsub_00019011-RA	2.84943	1.51067	0.466356	0.000652	0.00398738	[BLASTED, MAPPED, ANNOTATED]	Tsub_00019011-RA	4857	myosin-12 isoform X1	10	0	90.25	5	F:GO:0003774; F:GO:0003779; F:GO:0005524; P:GO:0007015; C:GO:0016459	F:motor activity; F:actin binding; F:ATP binding; P:actin filament organization; C:myosin complex	EC:3.6.1.15	Nucleoside-triphosphate phosphatase
[UP]	Tsub_00008115-RA	2.77073	1.47027	2.94071	1.09e-10	2.26e-09	[BLASTED, MAPPED, ANNOTATED]	Tsub_00008115-RA	2291	glycerate dehydrogenase	10	0	98.24	7	P:GO:0006544; P:GO:0006563; P:GO:0006566; F:GO:0008465; P:GO:0046487; F:GO:0051287; P:GO:0055114	P:glycine metabolic process; P:L-serine metabolic process; P:threonine metabolic process; F:glycerate dehydrogenase activity; P:glyoxylate metabolic process; F:NAD binding; P:oxidation-reduction process	EC:1.1.1.29	Glycerate dehydrogenase
[UP]	Tsub_00002512-RA	2.76663	1.46813	0.57135	0.00149617	0.00819756	[BLASTED]	Tsub_00002512-RA	282	PREDICTED: uncharacterized protein LOC109330630	10	1.07e-34	78.75
[UP]	Tsub_00003341-RA	2.7654	1.46749	1.62689	2.87e-06	3.04e-05	[BLASTED, MAPPED]	Tsub_00003341-RA	1518	bZIP transcription factor family protein	10	8.16e-153	66.6	2	F:GO:0003700; P:GO:0006355	F:DNA-binding transcription factor activity; P:regulation of transcription, DNA-templated
[UP]	Tsub_00018853-RA	2.75997	1.46466	3.33374	8.31e-14	2.39e-12	[BLASTED]	Tsub_00018853-RA	549	PLAT domain-containing protein 3-like	10	1.71e-48	69.78
[UP]	Tsub_00013664-RA	2.73244	1.45019	6.74355	1.17e-30	1.09e-28	[BLASTED, MAPPED]	Tsub_00013664-RA	678	GDSL esterase/lipase At5g03610 isoform X2	10	1.75e-37	64.85	3	C:GO:0016020; C:GO:0016021; F:GO:0016788	C:membrane; C:integral component of membrane; F:hydrolase activity, acting on ester bonds
[UP]	Tsub_00018874-RA	2.6994	1.43264	2.59816	9.17e-11	1.92e-09	[BLASTED, MAPPED, ANNOTATED]	Tsub_00018874-RA	2891	potassium channel SKOR-like	10	0	89.09	5	F:GO:0005249; C:GO:0008076; P:GO:0034765; P:GO:0042391; P:GO:0071805	F:voltage-gated potassium channel activity; C:voltage-gated potassium channel complex; P:regulation of ion transmembrane transport; P:regulation of membrane potential; P:potassium ion transmembrane transport
[UP]	Tsub_00017143-RA	2.67307	1.4185	0.938468	0.000542	0.00340838	[BLASTED, MAPPED, ANNOTATED]	Tsub_00017143-RA	378	basic blue protein-like	10	5.98e-57	80.37	4	P:GO:0006118; F:GO:0009055; P:GO:0022900; C:GO:0046658	P:obsolete electron transport; F:electron transfer activity; P:electron transport chain; C:anchored component of plasma membrane
[UP]	Tsub_00011516-RA	2.66239	1.41272	0.253856	0.00325668	0.0158285	[BLASTED, MAPPED, ANNOTATED]	Tsub_00011516-RA	1466	(S)-coclaurine N-methyltransferase-like	10	0	82.67	1	P:GO:0008610	P:lipid biosynthetic process
[UP]	Tsub_00017685-RA	2.59922	1.37808	2.73397	8.36e-11	1.76e-09	[BLASTED, MAPPED, ANNOTATED]	Tsub_00017685-RA	1182	ethylene-responsive transcription factor WIN1-like	10	3e-96	81.4	5	F:GO:0003677; F:GO:0003700; C:GO:0005634; C:GO:0005667; P:GO:0006355	F:DNA binding; F:DNA-binding transcription factor activity; C:nucleus; C:transcription factor complex; P:regulation of transcription, DNA-templated
[UP]	Tsub_00002774-RA	2.5921	1.37412	6.1726	6.38e-25	4.06e-23	[BLASTED, MAPPED, ANNOTATED]	Tsub_00002774-RA	2004	high affinity nitrate transporter 2.7	10	0	87.39	7	C:GO:0005886; C:GO:0009705; F:GO:0015112; P:GO:0015706; C:GO:0016021; P:GO:0055085; P:GO:0071249	C:plasma membrane; C:plant-type vacuole membrane; F:nitrate transmembrane transporter activity; P:nitrate transport; C:integral component of membrane; P:transmembrane transport; P:cellular response to nitrate
[UP]	Tsub_00002439-RA	2.56956	1.36152	6.53726	4.48e-50	8.28e-48	[BLASTED, MAPPED, ANNOTATED]	Tsub_00002439-RA	2117	phospholipid--sterol O-acyltransferase isoform X1	10	0	92.05	3	P:GO:0006629; F:GO:0008374; P:GO:0042967	P:lipid metabolic process; F:O-acyltransferase activity; P:obsolete acyl-carrier-protein biosynthetic process
[UP]	Tsub_00027446-RA	2.54093	1.34535	1.66655	2.27e-05	0.0002	[BLASTED, MAPPED, ANNOTATED]	Tsub_00027446-RA	1368	glucan endo-1,3-beta-glucosidase-like	10	0	85.93	3	P:GO:0005982; P:GO:0005985; F:GO:0042973	P:starch metabolic process; P:sucrose metabolic process; F:glucan endo-1,3-beta-D-glucosidase activity	EC:3.2.1.21; EC:3.2.1.39	Beta-glucosidase; Glucan endo-1,3-beta-D-glucosidase
[UP]	Tsub_00011737-RA	2.50814	1.32662	0.485061	0.00217723	0.0112705	[BLASTED, MAPPED, ANNOTATED]	Tsub_00011737-RA	1348	Trp_Tyr_perm domain-containing protein	10	0	79.51	5	P:GO:0003333; C:GO:0005887; F:GO:0015173; F:GO:0015293; P:GO:0015801	P:amino acid transmembrane transport; C:integral component of plasma membrane; F:aromatic amino acid transmembrane transporter activity; F:symporter activity; P:aromatic amino acid transport
[UP]	Tsub_00008181-RA	2.48375	1.31252	4.18639	2.74e-16	9.95e-15	[BLASTED, MAPPED, ANNOTATED]	Tsub_00008181-RA	714	probable caffeoyl-CoA O-methyltransferase At4g26220	10	3.22e-108	82.9	2	F:GO:0008171; P:GO:0032259	F:O-methyltransferase activity; P:methylation
[UP]	Tsub_00005137-RA	2.4526	1.29431	4.09276	4.06e-18	1.7e-16	[BLASTED, MAPPED, ANNOTATED]	Tsub_00005137-RA	1373	photosystem I reaction center subunit XI, chloroplastic	10	2.41e-108	94.19	3	C:GO:0009538; P:GO:0015979; C:GO:0016021	C:photosystem I reaction center; P:photosynthesis; C:integral component of membrane
[UP]	Tsub_00002575-RA	2.42599	1.27857	2.07879	1.52e-06	1.7e-05	[BLASTED, MAPPED, ANNOTATED]	Tsub_00002575-RA	1184	probable vacuolar amino acid transporter YPQ1	10	0	85.44	1	C:GO:0016021	C:integral component of membrane
[UP]	Tsub_00015993-RA	2.39997	1.26302	0.730391	0.00241221	0.0122768	[BLASTED, MAPPED, ANNOTATED]	Tsub_00015993-RA	1042	gamma-glutamyl peptidase 5-like	10	1.36e-158	91.53	1	P:GO:0006541	P:glutamine metabolic process
[UP]	Tsub_00006391-RA	2.38881	1.25629	2.36128	1e-07	1.36e-06	[BLASTED, MAPPED, ANNOTATED]	Tsub_00006391-RA	2474	NAC domain-containing protein 86	10	0	78.25	4	F:GO:0003677; C:GO:0005634; P:GO:0006355; C:GO:0016021	F:DNA binding; C:nucleus; P:regulation of transcription, DNA-templated; C:integral component of membrane
[UP]	Tsub_00025780-RA	2.37578	1.2484	2.92939	4.81e-09	8.08e-08	[BLASTED, MAPPED]	Tsub_00025780-RA	960	dof zinc finger protein DOF1.2-like	10	1.71e-64	60.39	3	F:GO:0003677; C:GO:0005634; P:GO:0006355	F:DNA binding; C:nucleus; P:regulation of transcription, DNA-templated
[UP]	Tsub_00002424-RA	2.3653	1.24202	5.80821	4.94e-31	4.75e-29	[BLASTED, MAPPED, ANNOTATED]	Tsub_00002424-RA	1583	acid phosphatase 1	10	9.82e-150	86.03	4	F:GO:0003993; P:GO:0006771; P:GO:0016311; P:GO:0019497	F:acid phosphatase activity; P:riboflavin metabolic process; P:dephosphorylation; P:hexachlorocyclohexane metabolic process	EC:3.1.3.41; EC:3.1.3.2	4-nitrophenylphosphatase; Acid phosphatase
[UP]	Tsub_00026774-RA	2.36467	1.24164	5.43589	7.92e-28	5.97e-26	[BLASTED]	Tsub_00026774-RA	1841	SOUL heme-binding protein	10	0	86.73
[UP]	Tsub_00010199-RA	2.35434	1.23532	3.87029	2.64e-15	8.75e-14	[BLASTED, MAPPED, ANNOTATED]	Tsub_00010199-RA	1563	reticuline oxidase-like	10	0	85.51	4	P:GO:0009821; F:GO:0050468; P:GO:0055114; F:GO:0071949	P:alkaloid biosynthetic process; F:reticuline oxidase activity; P:oxidation-reduction process; F:FAD binding	EC:1.21.3.3; EC:1.21.3	Reticuline oxidase; Catalyzing the reaction X-H + Y-H = 'X-Y'
[UP]	Tsub_00025550-RA	2.34708	1.23086	1.23185	0.000322	0.00216518	[BLASTED, MAPPED, ANNOTATED]	Tsub_00025550-RA	1929	kinesin-like protein KIN-14U	10	0	78.29	6	F:GO:0003777; F:GO:0005524; C:GO:0005874; P:GO:0007018; F:GO:0008017; C:GO:0045298	F:microtubule motor activity; F:ATP binding; C:microtubule; P:microtubule-based movement; F:microtubule binding; C:tubulin complex	EC:3.6.1.15	Nucleoside-triphosphate phosphatase
[UP]	Tsub_00027395-RA	2.34148	1.22742	4.39569	8.17e-16	2.85e-14	[BLASTED, MAPPED, ANNOTATED]	Tsub_00027395-RA	2928	casbene synthase, chloroplastic-like	10	0	67.58	1	F:GO:0016829	F:lyase activity
[UP]	Tsub_00014667-RA	2.3043	1.20433	4.7106	3.97e-14	1.17e-12	[BLASTED, MAPPED]	Tsub_00014667-RA	324	cysteine proteinase inhibitor 1-like	10	3.91e-20	63.07	6	F:GO:0004869; P:GO:0010466; P:GO:0010951; C:GO:0016020; C:GO:0016021; F:GO:0030414	F:cysteine-type endopeptidase inhibitor activity; P:negative regulation of peptidase activity; P:negative regulation of endopeptidase activity; C:membrane; C:integral component of membrane; F:peptidase inhibitor activity
[UP]	Tsub_00027531-RA	2.29728	1.19993	4.27528	2.62e-18	1.13e-16	[BLASTED, MAPPED, ANNOTATED]	Tsub_00027531-RA	4300	ABC transporter G family member 29-like	10	0	82.1	3	F:GO:0005524; C:GO:0016021; F:GO:0016887	F:ATP binding; C:integral component of membrane; F:ATPase activity	EC:3.6.1.3; EC:3.6.1.15	Adenosinetriphosphatase; Nucleoside-triphosphate phosphatase
[UP]	Tsub_00025858-RA	2.27447	1.18553	1.16589	0.00108073	0.00616555	[BLASTED, MAPPED]	Tsub_00025858-RA	3819	uncharacterized acetyltransferase At3g50280-like	10	2.04e-133	65.46	2	F:GO:0016740; F:GO:0016747	F:transferase activity; F:transferase activity, transferring acyl groups other than amino-acyl groups
[UP]	Tsub_00011337-RA	2.24698	1.16799	4.0929	6.12e-13	1.59e-11	[BLASTED, MAPPED, ANNOTATED]	Tsub_00011337-RA	1904	protein NRT1/ PTR FAMILY 8.1	10	0	91.86	4	P:GO:0006857; C:GO:0016021; F:GO:0022857; P:GO:0055085	P:oligopeptide transport; C:integral component of membrane; F:transmembrane transporter activity; P:transmembrane transport
[UP]	Tsub_00006492-RA	2.23982	1.16338	4.21424	7.58e-17	2.89e-15	[BLASTED]	Tsub_00006492-RA	1261	protodermal factor 1	10	7.95e-65	84.24
[UP]	Tsub_00001642-RA	2.23855	1.16256	4.28106	4.3e-16	1.54e-14	[BLASTED, MAPPED, ANNOTATED]	Tsub_00001642-RA	1446	ribulose bisphosphate carboxylase/oxygenase activase 2, chloroplastic	10	0	91.91	1	F:GO:0005524	F:ATP binding
[UP]	Tsub_00018897-RA	2.23749	1.16188	2.13799	6.92e-06	6.78e-05	[BLASTED, MAPPED, ANNOTATED]	Tsub_00018897-RA	3495	ABC transporter B family member 13-like	10	0	82.25	4	F:GO:0005524; C:GO:0016021; F:GO:0042626; P:GO:0055085	F:ATP binding; C:integral component of membrane; F:ATPase activity, coupled to transmembrane movement of substances; P:transmembrane transport	EC:3.6.1.3; EC:3.6.1.15	Adenosinetriphosphatase; Nucleoside-triphosphate phosphatase
[UP]	Tsub_00026597-RA	2.23041	1.15731	3.29372	4.76e-10	9.11e-09	[BLASTED, MAPPED, ANNOTATED]	Tsub_00026597-RA	2177	Purple acid phosphatase 3	10	0	81.01	4	F:GO:0003993; P:GO:0006771; P:GO:0016311; P:GO:0019497	F:acid phosphatase activity; P:riboflavin metabolic process; P:dephosphorylation; P:hexachlorocyclohexane metabolic process	EC:3.1.3.41; EC:3.1.3.2	4-nitrophenylphosphatase; Acid phosphatase
[UP]	Tsub_00022376-RA	2.22166	1.15164	4.79795	1.47e-17	5.89e-16	[BLASTED, MAPPED, ANNOTATED]	Tsub_00022376-RA	1262	probable S-adenosylmethionine-dependent methyltransferase At5g38780 isoform X1	10	4.13e-157	74.63	1	F:GO:0016740	F:transferase activity
[UP]	Tsub_00007090-RA	2.219	1.14991	1.38334	0.000271	0.00185933	[BLASTED, MAPPED, ANNOTATED]	Tsub_00007090-RA	1047	AP2-like ethylene-responsive transcription factor At1g16060	10	2.44e-133	81.16	5	F:GO:0003677; F:GO:0003700; C:GO:0005634; C:GO:0005667; P:GO:0006355	F:DNA binding; F:DNA-binding transcription factor activity; C:nucleus; C:transcription factor complex; P:regulation of transcription, DNA-templated
[UP]	Tsub_00026326-RA	2.21819	1.14938	2.92204	3.68e-07	4.53e-06	[BLASTED, MAPPED, ANNOTATED]	Tsub_00026326-RA	279	heavy metal-associated isoprenylated plant protein 39-like isoform X1	10	5.58e-22	98.69	2	P:GO:0030001; F:GO:0046872	P:metal ion transport; F:metal ion binding
[UP]	Tsub_00027041-RA	2.21804	1.14929	2.28769	1.2e-06	1.36e-05	[BLASTED, MAPPED, ANNOTATED]	Tsub_00027041-RA	728	photosystem I reaction center subunit N, chloroplastic-like	10	6.97e-76	84.58	3	C:GO:0009522; P:GO:0015979; C:GO:0016021	C:photosystem I; P:photosynthesis; C:integral component of membrane
[UP]	Tsub_00016500-RA	2.21755	1.14897	1.93082	0.000107	0.000817	[BLASTED, MAPPED, ANNOTATED]	Tsub_00016500-RA	559	tropinone reductase homolog At5g06060	10	1.89e-77	79.29	2	F:GO:0016491; P:GO:0055114	F:oxidoreductase activity; P:oxidation-reduction process
[UP]	Tsub_00029161-RA	2.20581	1.14131	2.42686	3.75e-06	3.87e-05	[BLASTED, MAPPED]	Tsub_00029161-RA	3576	protein NRT1/ PTR FAMILY 2.11-like	10	0	77.11	4	C:GO:0016020; C:GO:0016021; F:GO:0022857; P:GO:0055085	C:membrane; C:integral component of membrane; F:transmembrane transporter activity; P:transmembrane transport
[UP]	Tsub_00006126-RA	2.19896	1.13682	1.7591	0.000152	0.00111303	[BLASTED]	Tsub_00006126-RA	465	uncharacterized protein LOC105642785	10	1.87e-27	56.62
[UP]	Tsub_00005304-RA	2.18491	1.12757	1.89086	6.52e-05	0.000519	[BLASTED, MAPPED, ANNOTATED]	Tsub_00005304-RA	1728	multicopper oxidase LPR1-like	10	0	79.13	3	F:GO:0005507; F:GO:0016491; P:GO:0055114	F:copper ion binding; F:oxidoreductase activity; P:oxidation-reduction process
[UP]	Tsub_00009907-RA	2.17704	1.12237	4.77687	1.37e-13	3.85e-12	[BLASTED, MAPPED, ANNOTATED]	Tsub_00009907-RA	975	gibberellin 2-beta-dioxygenase 2	10	4.59e-176	85.83	7	P:GO:0009639; P:GO:0016102; F:GO:0016707; P:GO:0045487; F:GO:0046872; F:GO:0052634; P:GO:0055114	P:response to red or far red light; P:diterpenoid biosynthetic process; F:gibberellin 3-beta-dioxygenase activity; P:gibberellin catabolic process; F:metal ion binding; F:C-19 gibberellin 2-beta-dioxygenase activity; P:oxidation-reduction process	EC:1.14.11.15; EC:1.14.11; EC:1.14.11.13	Gibberellin 3-beta-dioxygenase; Acting on paired donors, with incorporation or reduction of molecular oxygen. The oxygen incorporated need not be derived from O(2); Gibberellin 2-beta-dioxygenase
[UP]	Tsub_00015446-RA	2.17594	1.12164	1.05164	0.00211876	0.0109963	[BLASTED]	Tsub_00015446-RA	471	PREDICTED: uncharacterized protein LOC8265256	10	6.02e-40	69.23
[UP]	Tsub_00000373-RA	2.17492	1.12097	5.83261	6.9e-29	5.62e-27	[BLASTED, MAPPED, ANNOTATED]	Tsub_00000373-RA	2297	bidirectional sugar transporter SWEET10-like	10	1.06e-114	83.88	3	C:GO:0005886; P:GO:0008643; C:GO:0016021	C:plasma membrane; P:carbohydrate transport; C:integral component of membrane
[UP]	Tsub_00010820-RA	2.17301	1.11969	7.36515	3.15e-27	2.28e-25	[BLASTED, MAPPED, ANNOTATED]	Tsub_00010820-RA	1674	cytochrome P450 86A22-like	10	0	90.79	5	F:GO:0004497; F:GO:0005506; F:GO:0016705; F:GO:0020037; P:GO:0055114	F:monooxygenase activity; F:iron ion binding; F:oxidoreductase activity, acting on paired donors, with incorporation or reduction of molecular oxygen; F:heme binding; P:oxidation-reduction process
[UP]	Tsub_00007011-RA	2.16192	1.11231	2.04906	5.27e-05	0.000429	[BLASTED, MAPPED]	Tsub_00007011-RA	3817	probable (S)-N-methylcoclaurine 3'-hydroxylase isozyme 2	10	0	79.42	11	F:GO:0004497; F:GO:0005506; C:GO:0016020; C:GO:0016021; F:GO:0016491; F:GO:0016705; F:GO:0016788; F:GO:0020037; F:GO:0046872; F:GO:0050593; P:GO:0055114	F:monooxygenase activity; F:iron ion binding; C:membrane; C:integral component of membrane; F:oxidoreductase activity; F:oxidoreductase activity, acting on paired donors, with incorporation or reduction of molecular oxygen; F:hydrolase activity, acting on ester bonds; F:heme binding; F:metal ion binding; F:N-methylcoclaurine 3'-monooxygenase activity; P:oxidation-reduction process
[UP]	Tsub_00016808-RA	2.16155	1.11207	6.06188	3.75e-28	2.89e-26	[BLASTED, MAPPED, ANNOTATED]	Tsub_00016808-RA	1802	abscisic acid 8'-hydroxylase 2	10	0	91.78	6	F:GO:0004497; F:GO:0005506; C:GO:0016021; F:GO:0016705; F:GO:0020037; P:GO:0055114	F:monooxygenase activity; F:iron ion binding; C:integral component of membrane; F:oxidoreductase activity, acting on paired donors, with incorporation or reduction of molecular oxygen; F:heme binding; P:oxidation-reduction process
[UP]	Tsub_00010764-RA	2.1477	1.10279	2.70086	8.28e-07	9.66e-06	[BLASTED, MAPPED, ANNOTATED]	Tsub_00010764-RA	4212	fatty acyl-CoA reductase 2 isoform X2	10	4.47e-171	69.85	1	F:GO:0016491	F:oxidoreductase activity
[UP]	Tsub_00008867-RA	2.14095	1.09825	1.95763	1.88e-05	0.000169	[BLASTED]	Tsub_00008867-RA	3150	BTB/POZ domain-containing protein At5g47800 isoform X1	10	0	83.65
[UP]	Tsub_00025375-RA	2.13886	1.09684	1.87092	5.95e-05	0.000479	[BLASTED, MAPPED, ANNOTATED]	Tsub_00025375-RA	1314	Structural constituent of ribosome, putative	10	5.48e-121	90.07	1	C:GO:0016021	C:integral component of membrane
[UP]	Tsub_00019877-RA	2.13656	1.09529	3.94793	3.39e-12	8.29e-11	[BLASTED, MAPPED, ANNOTATED]	Tsub_00019877-RA	1651	RNA-binding protein 38-like	10	4.95e-97	76.61	1	F:GO:0003723	F:RNA binding
[UP]	Tsub_00014287-RA	2.13414	1.09365	0.911808	0.00758787	0.0319228	[BLASTED, MAPPED]	Tsub_00014287-RA	4380	cytochrome P450	10	0	69.06	9	F:GO:0004497; F:GO:0005506; C:GO:0016020; C:GO:0016021; F:GO:0016491; F:GO:0016705; F:GO:0020037; F:GO:0046872; P:GO:0055114	F:monooxygenase activity; F:iron ion binding; C:membrane; C:integral component of membrane; F:oxidoreductase activity; F:oxidoreductase activity, acting on paired donors, with incorporation or reduction of molecular oxygen; F:heme binding; F:metal ion binding; P:oxidation-reduction process
[UP]	Tsub_00011914-RA	2.12743	1.08911	4.0792	2.63e-13	7.13e-12	[BLASTED, MAPPED, ANNOTATED]	Tsub_00011914-RA	3620	Proton-dependent oligopeptide transporter family	10	0	75.7	3	F:GO:0005215; P:GO:0006810; C:GO:0016020	F:transporter activity; P:transport; C:membrane
[UP]	Tsub_00006340-RA	2.12293	1.08606	8.18444	3.42e-30	3.08e-28	[BLASTED, MAPPED]	Tsub_00006340-RA	963	bark storage protein 3	10	5.38e-76	66.54	2	F:GO:0003824; P:GO:0009116	F:catalytic activity; P:nucleoside metabolic process
[UP]	Tsub_00022157-RA	2.0871	1.0615	1.47538	0.000541	0.00340513	[BLASTED, MAPPED, ANNOTATED]	Tsub_00022157-RA	399	chlorophyll a-b binding protein 8, chloroplastic	10	1.12e-88	96.82	7	C:GO:0009522; C:GO:0009523; C:GO:0009535; P:GO:0009765; C:GO:0016021; F:GO:0016168; P:GO:0018298	C:photosystem I; C:photosystem II; C:chloroplast thylakoid membrane; P:photosynthesis, light harvesting; C:integral component of membrane; F:chlorophyll binding; P:protein-chromophore linkage
[UP]	Tsub_00012926-RA	2.07153	1.0507	3.25544	6.16e-09	1.01e-07	[BLASTED, MAPPED, ANNOTATED]	Tsub_00012926-RA	972	bifunctional epoxide hydrolase 2-like	10	8.3e-163	81.8	3	F:GO:0004715; F:GO:0016787; P:GO:0018108	F:non-membrane spanning protein tyrosine kinase activity; F:hydrolase activity; P:peptidyl-tyrosine phosphorylation	EC:2.7.10; EC:2.7.10.2	Transferring phosphorus-containing groups; Non-specific protein-tyrosine kinase
[UP]	Tsub_00023960-RA	2.06267	1.04451	2.27209	3.98e-05	0.000334	[BLASTED, MAPPED, ANNOTATED]	Tsub_00023960-RA	1116	DNA repair protein RAD51 homolog 2	10	0	86.89	5	P:GO:0000724; F:GO:0003677; F:GO:0005524; F:GO:0008094; C:GO:0033063	P:double-strand break repair via homologous recombination; F:DNA binding; F:ATP binding; F:DNA-dependent ATPase activity; C:Rad51B-Rad51C-Rad51D-XRCC2 complex	EC:3.6.1.3; EC:3.6.1.15	Adenosinetriphosphatase; Nucleoside-triphosphate phosphatase
[UP]	Tsub_00011253-RA	2.0571	1.04061	0.744334	0.00955268	0.0386735	[BLASTED, MAPPED, ANNOTATED]	Tsub_00011253-RA	1443	UPF0481 protein At3g47200	10	0	83.21	1	C:GO:0016021	C:integral component of membrane
[UP]	Tsub_00008258-RA	2.05198	1.03701	3.58798	3.37e-09	5.8e-08	[BLASTED, MAPPED, ANNOTATED]	Tsub_00008258-RA	1914	protein NRT1/ PTR FAMILY 6.2	10	0	91.35	4	P:GO:0006857; C:GO:0016021; F:GO:0022857; P:GO:0055085	P:oligopeptide transport; C:integral component of membrane; F:transmembrane transporter activity; P:transmembrane transport
[UP]	Tsub_00010404-RA	2.05035	1.03587	7.83545	1.77e-28	1.41e-26	[BLASTED, MAPPED, ANNOTATED]	Tsub_00010404-RA	2327	protein DETOXIFICATION 16-like isoform X1	10	0	85.7	4	P:GO:0006855; F:GO:0015238; F:GO:0015297; C:GO:0016021	P:drug transmembrane transport; F:drug transmembrane transporter activity; F:antiporter activity; C:integral component of membrane
[UP]	Tsub_00024123-RA	2.03465	1.02478	2.53491	6.61e-06	6.5e-05	[BLASTED, MAPPED]	Tsub_00024123-RA	1107	sugar transporter ERD6-like 5 isoform X1	10	1.87e-108	62.02	5	F:GO:0005215; C:GO:0016020; C:GO:0016021; F:GO:0022857; P:GO:0055085	F:transporter activity; C:membrane; C:integral component of membrane; F:transmembrane transporter activity; P:transmembrane transport
[UP]	Tsub_00016864-RA	2.03336	1.02386	1.33429	0.00232191	0.0118687	[BLASTED, MAPPED, ANNOTATED]	Tsub_00016864-RA	1485	geraniol 8-hydroxylase-like	10	0	79.18	6	F:GO:0005506; C:GO:0016020; F:GO:0016709; F:GO:0020037; P:GO:0044550; P:GO:0055114	F:iron ion binding; C:membrane; F:oxidoreductase activity, acting on paired donors, with incorporation or reduction of molecular oxygen, NAD(P)H as one donor, and incorporation of one atom of oxygen; F:heme binding; P:secondary metabolite biosynthetic process; P:oxidation-reduction process	EC:1.14.13	Acting on paired donors, with incorporation or reduction of molecular oxygen. The oxygen incorporated need not be derived from O(2)
[UP]	Tsub_00004186-RA	2.01707	1.01226	2.1656	5.44e-05	0.000441	[BLASTED, MAPPED, ANNOTATED]	Tsub_00004186-RA	1092	probable cinnamyl alcohol dehydrogenase 6	10	3.29e-162	82.74	3	F:GO:0008270; F:GO:0046029; P:GO:0055114	F:zinc ion binding; F:mannitol dehydrogenase activity; P:oxidation-reduction process	EC:1.1.1.255	Mannitol dehydrogenase
[UP]	Tsub_00017574-RA	2.00967	1.00696	1.60476	0.00123661	0.00695282	[BLASTED, MAPPED]	Tsub_00017574-RA	2340	shikimate O-hydroxycinnamoyltransferase-like	10	1.34e-175	73.61	2	F:GO:0016740; F:GO:0016747	F:transferase activity; F:transferase activity, transferring acyl groups other than amino-acyl groups
[DOWN]	Tsub_00016028-RA	-2.02095	-1.01504	5.43027	3.13e-14	9.39e-13	[BLASTED, MAPPED]	Tsub_00016028-RA	1389	multicystatin-like isoform X2	10	1.35e-51	54.31	4	F:GO:0004869; P:GO:0010466; P:GO:0010951; F:GO:0030414	F:cysteine-type endopeptidase inhibitor activity; P:negative regulation of peptidase activity; P:negative regulation of endopeptidase activity; F:peptidase inhibitor activity
[DOWN]	Tsub_00019200-RA	-2.03224	-1.02307	5.45436	6.45e-23	3.7e-21	[BLASTED, MAPPED, ANNOTATED]	Tsub_00019200-RA	1678	probable fructokinase-7	10	2.84e-176	90.59	3	F:GO:0016301; P:GO:0016310; F:GO:0016773	F:kinase activity; P:phosphorylation; F:phosphotransferase activity, alcohol group as acceptor
[DOWN]	Tsub_00008969-RA	-2.04647	-1.03314	2.39676	0.000111	0.000842	[BLASTED, MAPPED, ANNOTATED]	Tsub_00008969-RA	1913	uncharacterized protein LOC110635665	10	3.58e-132	80.84	1	C:GO:0016021	C:integral component of membrane
[DOWN]	Tsub_00018765-RA	-2.05489	-1.03906	7.70575	8.34e-23	4.73e-21	[BLASTED, MAPPED, ANNOTATED]	Tsub_00018765-RA	1587	salicylic acid-binding protein 2	10	4.63e-130	82.78	1	F:GO:0016787	F:hydrolase activity
[DOWN]	Tsub_00007132-RA	-2.05654	-1.04022	4.21692	3.9e-09	6.63e-08	[BLASTED, MAPPED, ANNOTATED]	Tsub_00007132-RA	3074	probable 1-deoxy-D-xylulose-5-phosphate synthase 2, chloroplastic	10	0	89.58	3	P:GO:0006694; F:GO:0008661; P:GO:0016114	P:steroid biosynthetic process; F:1-deoxy-D-xylulose-5-phosphate synthase activity; P:terpenoid biosynthetic process	EC:2.2.1.7	1-deoxy-D-xylulose-5-phosphate synthase
[DOWN]	Tsub_00013687-RA	-2.05665	-1.04029	1.85563	0.000181	0.00129928	[BLASTED]	Tsub_00013687-RA	1905	2-nonaprenyl-3-methyl-6-methoxy-1,4-benzoquinol hydroxylase	10	1.37e-54	72.45
[DOWN]	Tsub_00015870-RA	-2.05691	-1.04048	1.22432	0.00481614	0.0219146	[BLASTED, MAPPED, ANNOTATED]	Tsub_00015870-RA	2391	PREDICTED: uncharacterized protein LOC105135020	10	0	79.08	2	P:GO:0006629; F:GO:0016787	P:lipid metabolic process; F:hydrolase activity
[DOWN]	Tsub_00013652-RA	-2.05933	-1.04217	0.940526	0.0122217	0.0471377	[BLASTED, MAPPED, ANNOTATED]	Tsub_00013652-RA	1299	Oxoglutarate/iron-dependent dioxygenase	10	0	72.29	1	F:GO:0016491	F:oxidoreductase activity
[DOWN]	Tsub_00006897-RA	-2.06482	-1.04602	4.6628	8.5e-15	2.67e-13	[BLASTED, MAPPED]	Tsub_00006897-RA	895	ethylene-responsive transcription factor RAP2-3	10	4.06e-62	63.05	5	F:GO:0003677; F:GO:0003700; C:GO:0005634; P:GO:0006351; P:GO:0006355	F:DNA binding; F:DNA-binding transcription factor activity; C:nucleus; P:transcription, DNA-templated; P:regulation of transcription, DNA-templated
[DOWN]	Tsub_00005588-RA	-2.06513	-1.04624	1.755	0.000177	0.00126885	[BLASTED, MAPPED, ANNOTATED]	Tsub_00005588-RA	1341	alkane hydroxylase MAH1-like	10	0	75.07	3	C:GO:0016020; F:GO:0016491; F:GO:0046872	C:membrane; F:oxidoreductase activity; F:metal ion binding
[DOWN]	Tsub_00028481-RA	-2.06883	-1.04882	4.51035	9.78e-16	3.39e-14	[BLASTED, MAPPED, ANNOTATED]	Tsub_00028481-RA	1087	signal recognition particle 19 kDa protein-like	10	1.19e-67	89.2	4	C:GO:0005786; P:GO:0006616; P:GO:0006617; F:GO:0008312	C:signal recognition particle, endoplasmic reticulum targeting; P:SRP-dependent cotranslational protein targeting to membrane, translocation; P:SRP-dependent cotranslational protein targeting to membrane, signal sequence recognition; F:7S RNA binding
[DOWN]	Tsub_00003417-RA	-2.07056	-1.05002	4.14459	6.9e-12	1.63e-10	[BLASTED, MAPPED, ANNOTATED]	Tsub_00003417-RA	657	sugar transport protein 10-like	10	2.82e-76	90.48	3	C:GO:0016021; F:GO:0022857; P:GO:0055085	C:integral component of membrane; F:transmembrane transporter activity; P:transmembrane transport
[DOWN]	Tsub_00003435-RA	-2.07129	-1.05053	1.77579	0.000939	0.00546811	[BLASTED]	Tsub_00003435-RA	663	14 kDa proline-rich protein DC2.15-like	10	2.92e-20	79.05
[DOWN]	Tsub_00004203-RA	-2.0961	-1.06771	2.44319	4.33e-06	4.41e-05	[BLASTED]	Tsub_00004203-RA	1572	hypothetical protein CISIN_1g045878mg	10	0	81.74
[DOWN]	Tsub_00020432-RA	-2.09861	-1.06943	0.833543	0.00643822	0.0278669	[BLASTED, MAPPED, ANNOTATED]	Tsub_00020432-RA	537	early nodulin-like protein 1	10	9.34e-63	73.02	1	C:GO:0046658	C:anchored component of plasma membrane
[DOWN]	Tsub_00028005-RA	-2.11256	-1.07899	2.24169	3.49e-05	0.000297	[BLASTED, MAPPED, ANNOTATED]	Tsub_00028005-RA	1551	UDP-glycosyltransferase 79B6-like	10	0	82.41	4	P:GO:0008152; C:GO:0043231; F:GO:0080043; F:GO:0080044	P:metabolic process; C:intracellular membrane-bounded organelle; F:quercetin 3-O-glucosyltransferase activity; F:quercetin 7-O-glucosyltransferase activity
[DOWN]	Tsub_00015335-RA	-2.11442	-1.08026	3.83599	5.14e-06	5.18e-05	[BLASTED, MAPPED]	Tsub_00015335-RA	1315	protein NETWORKED 3C	10	1.08e-81	63.54	1	F:GO:0003779	F:actin binding
[DOWN]	Tsub_00017228-RA	-2.12079	-1.0846	1.68568	0.000231	0.0016095	[BLASTED, MAPPED, ANNOTATED]	Tsub_00017228-RA	1498	dynactin subunit 1	10	5.09e-139	86.01	1	C:GO:0005635	C:nuclear envelope
[DOWN]	Tsub_00012066-RA	-2.13079	-1.09139	1.37613	0.000898	0.0052597	[BLASTED, MAPPED]	Tsub_00012066-RA	2526	zinc finger CCCH domain-containing protein 62-like	10	7.56e-119	63.39	1	F:GO:0046872	F:metal ion binding
[DOWN]	Tsub_00027147-RA	-2.13187	-1.09212	0.929273	0.00742237	0.0313321	[BLASTED]	Tsub_00027147-RA	597	UPF0235 protein C15orf40 homolog	10	1.66e-58	81.14
[DOWN]	Tsub_00022809-RA	-2.14405	-1.10034	6.29273	5.64e-29	4.64e-27	[BLASTED, MAPPED, ANNOTATED]	Tsub_00022809-RA	2597	CTP synthase-like isoform X1	10	0	93.55	5	F:GO:0003883; F:GO:0005524; P:GO:0006206; P:GO:0006541; P:GO:0044210	F:CTP synthase activity; F:ATP binding; P:pyrimidine nucleobase metabolic process; P:glutamine metabolic process; P:'de novo' CTP biosynthetic process	EC:6.3.4.2	CTP synthase (glutamine hydrolyzing)
[DOWN]	Tsub_00000979-RA	-2.14794	-1.10295	1.08958	0.00163324	0.00883943	[BLASTED, MAPPED, ANNOTATED]	Tsub_00000979-RA	1746	cationic amino acid transporter 1-like	10	0	86.23	3	C:GO:0016021; F:GO:0022857; P:GO:0055085	C:integral component of membrane; F:transmembrane transporter activity; P:transmembrane transport
[DOWN]	Tsub_00023604-RA	-2.14955	-1.10403	0.979167	0.00622458	0.0270889	[BLASTED, MAPPED, ANNOTATED]	Tsub_00023604-RA	1770	calmodulin-binding protein 60 B-like isoform X2	10	0	72.78	1	C:GO:0016020	C:membrane
[DOWN]	Tsub_00020378-RA	-2.18939	-1.13053	0.539146	0.00947027	0.0384178	[BLASTED]	Tsub_00020378-RA	666	uncharacterized protein LOC110632816	10	3.51e-97	74.08
[DOWN]	Tsub_00016152-RA	-2.19497	-1.1342	4.37027	6.44e-14	1.87e-12	[BLASTED, MAPPED, ANNOTATED]	Tsub_00016152-RA	1740	protein NRT1/ PTR FAMILY 3.1-like	10	0	92.19	3	C:GO:0016021; F:GO:0022857; P:GO:0055085	C:integral component of membrane; F:transmembrane transporter activity; P:transmembrane transport
[DOWN]	Tsub_00021923-RA	-2.1968	-1.1354	4.96565	1.83e-22	1.02e-20	[BLASTED, MAPPED, ANNOTATED]	Tsub_00021923-RA	2038	uroporphyrinogen-III C-methyltransferase	10	0	86.45	4	F:GO:0008168; P:GO:0019354; P:GO:0032259; P:GO:0055114	F:methyltransferase activity; P:siroheme biosynthetic process; P:methylation; P:oxidation-reduction process
[DOWN]	Tsub_00005871-RA	-2.19863	-1.13661	4.57756	4.4e-18	1.83e-16	[BLASTED, MAPPED, ANNOTATED]	Tsub_00005871-RA	1044	NAC domain-containing protein 72	10	5.72e-180	84.27	3	F:GO:0003677; C:GO:0005634; P:GO:0006355	F:DNA binding; C:nucleus; P:regulation of transcription, DNA-templated
[DOWN]	Tsub_00027028-RA	-2.19939	-1.13711	5.59141	3.28e-28	2.54e-26	[BLASTED, MAPPED, ANNOTATED]	Tsub_00027028-RA	3061	beta-galactosidase-like	10	0	77.12	9	F:GO:0004565; C:GO:0005618; C:GO:0005773; P:GO:0006012; P:GO:0006027; P:GO:0006687; C:GO:0009341; F:GO:0030246; P:GO:0046486	F:beta-galactosidase activity; C:cell wall; C:vacuole; P:galactose metabolic process; P:glycosaminoglycan catabolic process; P:glycosphingolipid metabolic process; C:beta-galactosidase complex; F:carbohydrate binding; P:glycerolipid metabolic process	EC:3.2.1.23	Beta-galactosidase
[DOWN]	Tsub_00014824-RA	-2.20385	-1.14002	2.62606	4.48e-07	5.43e-06	[BLASTED, MAPPED, ANNOTATED]	Tsub_00014824-RA	2466	beta-galactosidase 15-like	10	0	86.94	7	F:GO:0004565; P:GO:0006012; P:GO:0006027; P:GO:0006687; C:GO:0009341; F:GO:0030246; P:GO:0046486	F:beta-galactosidase activity; P:galactose metabolic process; P:glycosaminoglycan catabolic process; P:glycosphingolipid metabolic process; C:beta-galactosidase complex; F:carbohydrate binding; P:glycerolipid metabolic process	EC:3.2.1.23	Beta-galactosidase
[DOWN]	Tsub_00020659-RA	-2.21383	-1.14654	4.3847	7.61e-18	3.12e-16	[BLASTED, MAPPED]	Tsub_00020659-RA	1449	cyclic dof factor 2-like	10	2.51e-162	67.13	3	F:GO:0003677; C:GO:0005634; P:GO:0006355	F:DNA binding; C:nucleus; P:regulation of transcription, DNA-templated
[DOWN]	Tsub_00014266-RA	-2.21933	-1.15012	0.747042	0.00761392	0.0320057	[BLASTED, MAPPED, ANNOTATED]	Tsub_00014266-RA	1653	receptor-like protein kinase ANXUR1	10	2e-166	85.08	4	F:GO:0004672; F:GO:0005524; P:GO:0006468; C:GO:0016021	F:protein kinase activity; F:ATP binding; P:protein phosphorylation; C:integral component of membrane
[DOWN]	Tsub_00013159-RA	-2.22639	-1.15471	5.11282	2.78e-18	1.19e-16	[BLASTED, MAPPED, ANNOTATED]	Tsub_00013159-RA	3264	Polyol transporter 5	10	0	83.01	6	P:GO:0008643; C:GO:0016021; F:GO:0022857; F:GO:0032440; P:GO:0055085; P:GO:0055114	P:carbohydrate transport; C:integral component of membrane; F:transmembrane transporter activity; F:2-alkenal reductase [NAD(P)] activity; P:transmembrane transport; P:oxidation-reduction process	EC:1.3.1.74	2-alkenal reductase (NAD(P)(+))
[DOWN]	Tsub_00009750-RA	-2.2299	-1.15698	1.41243	0.00155913	0.00848662	[BLASTED, MAPPED, ANNOTATED]	Tsub_00009750-RA	717	UMP-CMP kinase 3-like isoform X2	10	8.7e-106	86.82	9	F:GO:0004127; F:GO:0005524; C:GO:0005634; C:GO:0005737; P:GO:0006207; P:GO:0006221; F:GO:0009041; P:GO:0016310; P:GO:0046940	F:cytidylate kinase activity; F:ATP binding; C:nucleus; C:cytoplasm; P:'de novo' pyrimidine nucleobase biosynthetic process; P:pyrimidine nucleotide biosynthetic process; F:uridylate kinase activity; P:phosphorylation; P:nucleoside monophosphate phosphorylation	EC:2.7.4.4; EC:2.7.4.14	Nucleoside-phosphate kinase; UMP/CMP kinase
[DOWN]	Tsub_00003609-RA	-2.25619	-1.17389	7.18667	2.8e-40	3.94e-38	[BLASTED, MAPPED, ANNOTATED]	Tsub_00003609-RA	2355	cation/H(+) antiporter 4-like	10	0	64.46	1	P:GO:0006810	P:transport
[DOWN]	Tsub_00000402-RA	-2.2653	-1.1797	1.16954	0.00126943	0.00711528	[BLASTED, MAPPED, ANNOTATED]	Tsub_00000402-RA	1735	triacylglycerol lipase 2	10	0	86.92	2	P:GO:0016042; F:GO:0016788	P:lipid catabolic process; F:hydrolase activity, acting on ester bonds
[DOWN]	Tsub_00007030-RA	-2.26639	-1.18039	4.10233	1.88e-16	6.93e-15	[BLASTED, MAPPED, ANNOTATED]	Tsub_00007030-RA	1074	aldose 1-epimerase	10	0	85.83	4	F:GO:0004034; P:GO:0006094; P:GO:0006096; F:GO:0030246	F:aldose 1-epimerase activity; P:gluconeogenesis; P:glycolytic process; F:carbohydrate binding	EC:5.1.3.3	Aldose 1-epimerase
[DOWN]	Tsub_00010081-RA	-2.29421	-1.198	6.04972	6.77e-35	7.51e-33	[BLASTED, MAPPED, ANNOTATED]	Tsub_00010081-RA	1227	lysine histidine transporter 2-like	10	0	90.92	1	C:GO:0016021	C:integral component of membrane
[DOWN]	Tsub_00026630-RA	-2.31638	-1.21187	7.08846	5.81e-15	1.85e-13	[BLASTED, MAPPED, ANNOTATED]	Tsub_00026630-RA	1952	protein DETOXIFICATION 40	10	0	86.35	4	P:GO:0006855; F:GO:0015238; F:GO:0015297; C:GO:0016021	P:drug transmembrane transport; F:drug transmembrane transporter activity; F:antiporter activity; C:integral component of membrane
[DOWN]	Tsub_00024328-RA	-2.31676	-1.21211	0.967593	0.00228031	0.0116965	[BLASTED, MAPPED, ANNOTATED]	Tsub_00024328-RA	1011	solute carrier family 25 member 44-like	10	0	90.61	2	C:GO:0016021; P:GO:0055085	C:integral component of membrane; P:transmembrane transport
[DOWN]	Tsub_00030147-RA	-2.31809	-1.21294	2.95239	2.05e-08	3.16e-07	[BLASTED, MAPPED]	Tsub_00030147-RA	1446	cyclic dof factor 2-like	10	6.34e-161	67.2	3	F:GO:0003677; C:GO:0005634; P:GO:0006355	F:DNA binding; C:nucleus; P:regulation of transcription, DNA-templated
[DOWN]	Tsub_00026125-RA	-2.32639	-1.21809	1.42345	0.000193	0.00137145	[BLASTED]	Tsub_00026125-RA	984	uncharacterized protein LOC110605132	10	4.52e-86	60.1
[DOWN]	Tsub_00002136-RA	-2.35334	-1.23471	3.94446	2.4e-10	4.79e-09	[BLASTED, MAPPED, ANNOTATED]	Tsub_00002136-RA	2637	putative alpha-xylosidase 2	10	0	85.32	3	F:GO:0004553; P:GO:0005975; F:GO:0030246	F:hydrolase activity, hydrolyzing O-glycosyl compounds; P:carbohydrate metabolic process; F:carbohydrate binding
[DOWN]	Tsub_00014531-RA	-2.35772	-1.2374	1.3061	0.000672	0.00409821	[BLASTED, MAPPED]	Tsub_00014531-RA	2460	beta-xylosidase/alpha-L-arabinofuranosidase 1-like	10	0	79.22	5	F:GO:0004553; P:GO:0005975; P:GO:0008152; F:GO:0016787; F:GO:0016798	F:hydrolase activity, hydrolyzing O-glycosyl compounds; P:carbohydrate metabolic process; P:metabolic process; F:hydrolase activity; F:hydrolase activity, acting on glycosyl bonds
[DOWN]	Tsub_00024800-RA	-2.35796	-1.23754	1.40521	0.00012	0.000897	[BLASTED, MAPPED, ANNOTATED]	Tsub_00024800-RA	1196	rac-like GTP-binding protein RAC2	10	9.43e-98	97.05	4	F:GO:0003924; F:GO:0005525; C:GO:0005622; P:GO:0007264	F:GTPase activity; F:GTP binding; C:intracellular; P:small GTPase mediated signal transduction	EC:3.6.1.15	Nucleoside-triphosphate phosphatase
[DOWN]	Tsub_00005577-RA	-2.35922	-1.23831	2.48942	9.69e-08	1.32e-06	[BLASTED, MAPPED, ANNOTATED]	Tsub_00005577-RA	3510	kinesin-like protein KCA2 isoform X5	10	0	73.74	2	F:GO:0000166; F:GO:0003774	F:nucleotide binding; F:motor activity	EC:3.6.1.15	Nucleoside-triphosphate phosphatase
[DOWN]	Tsub_00001617-RA	-2.39506	-1.26006	1.35645	0.000257	0.00177201	[BLASTED, MAPPED, ANNOTATED]	Tsub_00001617-RA	999	E3 ubiquitin-protein ligase ATL4	10	2.17e-82	68.6	1	C:GO:0016020	C:membrane
[DOWN]	Tsub_00000957-RA	-2.39818	-1.26194	1.65577	6.65e-05	0.000529	[BLASTED, MAPPED, ANNOTATED]	Tsub_00000957-RA	3084	probable LRR receptor-like serine/threonine-protein kinase At3g47570	10	0	70.24	2	P:GO:0008152; F:GO:0016301	P:metabolic process; F:kinase activity
[DOWN]	Tsub_00002283-RA	-2.4131	-1.27089	0.504406	0.00668566	0.0287531	[BLASTED, MAPPED, ANNOTATED]	Tsub_00002283-RA	435	histone-lysine N-methyltransferase trithorax-like protein	10	3.44e-51	74.47	1	F:GO:0016740	F:transferase activity
[DOWN]	Tsub_00027666-RA	-2.42343	-1.27705	4.11933	1.94e-12	4.85e-11	[BLASTED, MAPPED]	Tsub_00027666-RA	1941	MLP-like protein 34	10	8.7e-108	61.18	2	P:GO:0006952; P:GO:0009607	P:defense response; P:response to biotic stimulus
[DOWN]	Tsub_00007413-RA	-2.42635	-1.27879	5.6736	4.59e-25	2.97e-23	[BLASTED, MAPPED, ANNOTATED]	Tsub_00007413-RA	1056	auxin-responsive protein IAA14-like	10	3.08e-27	80.77	3	C:GO:0005634; P:GO:0006355; P:GO:0009734	C:nucleus; P:regulation of transcription, DNA-templated; P:auxin-activated signaling pathway
[DOWN]	Tsub_00023244-RA	-2.43743	-1.28536	3.56138	6.61e-13	1.71e-11	[BLASTED, MAPPED, ANNOTATED]	Tsub_00023244-RA	1929	cationic amino acid transporter 6, chloroplastic-like	10	0	91.74	3	C:GO:0016021; F:GO:0022857; P:GO:0055085	C:integral component of membrane; F:transmembrane transporter activity; P:transmembrane transport
[DOWN]	Tsub_00015719-RA	-2.44475	-1.28969	0.790445	0.00109647	0.00624397	[BLASTED, MAPPED]	Tsub_00015719-RA	1323	D-cysteine desulfhydrase 2, mitochondrial	10	0	78.18	2	F:GO:0016829; F:GO:0019148	F:lyase activity; F:D-cysteine desulfhydrase activity
[DOWN]	Tsub_00016440-RA	-2.4507	-1.29319	3.31631	3.97e-13	1.05e-11	[BLASTED, MAPPED, ANNOTATED]	Tsub_00016440-RA	2603	beta-galactosidase 15-like	10	0	71.13	2	F:GO:0004553; P:GO:0005975	F:hydrolase activity, hydrolyzing O-glycosyl compounds; P:carbohydrate metabolic process
[DOWN]	Tsub_00027298-RA	-2.47029	-1.30468	1.18128	0.000158	0.00114936	[BLASTED, MAPPED, ANNOTATED]	Tsub_00027298-RA	1167	Serine/threonine-protein kinase HT1	10	0	92.59	3	F:GO:0004672; F:GO:0005524; P:GO:0006468	F:protein kinase activity; F:ATP binding; P:protein phosphorylation
[DOWN]	Tsub_00000183-RA	-2.49066	-1.31653	0.355868	0.00973766	0.0393286	[BLASTED]	Tsub_00000183-RA	1629	pentatricopeptide repeat-containing protein At5g66500, mitochondrial	10	0	82.57
[DOWN]	Tsub_00013466-RA	-2.52959	-1.33891	0.432079	0.00392656	0.0184985	[BLASTED, MAPPED]	Tsub_00013466-RA	549	basic leucine zipper 1-like	10	9.29e-46	69.79	15	F:GO:0003700; C:GO:0005634; P:GO:0006355; P:GO:0006521; P:GO:0006970; P:GO:0009267; P:GO:0009617; P:GO:0009651; P:GO:0009901; P:GO:0010182; F:GO:0043565; F:GO:0044212; P:GO:0045893; F:GO:0046982; P:GO:0071333	F:DNA-binding transcription factor activity; C:nucleus; P:regulation of transcription, DNA-templated; P:regulation of cellular amino acid metabolic process; P:response to osmotic stress; P:cellular response to starvation; P:response to bacterium; P:response to salt stress; P:anther dehiscence; P:sugar mediated signaling pathway; F:sequence-specific DNA binding; F:transcription regulatory region D…
[DOWN]	Tsub_00010893-RA	-2.59549	-1.37601	2.15396	2.91e-07	3.64e-06	[BLASTED, MAPPED, ANNOTATED]	Tsub_00010893-RA	948	inositol oxygenase 2	10	2.87e-176	85.69	5	F:GO:0005506; C:GO:0005737; P:GO:0019310; F:GO:0050113; P:GO:0055114	F:iron ion binding; C:cytoplasm; P:inositol catabolic process; F:inositol oxygenase activity; P:oxidation-reduction process	EC:1.13.99.1	Inositol oxygenase
[DOWN]	Tsub_00021275-RA	-2.59886	-1.37788	6.30151	9.2e-37	1.1e-34	[BLASTED, MAPPED, ANNOTATED]	Tsub_00021275-RA	2100	boron transporter 4-like isoform X2	10	0	82.97	4	F:GO:0005452; P:GO:0006821; P:GO:0015701; C:GO:0016021	F:inorganic anion exchanger activity; P:chloride transport; P:bicarbonate transport; C:integral component of membrane
[DOWN]	Tsub_00001897-RA	-2.60483	-1.38119	1.80585	4.1e-06	4.2e-05	[BLASTED, MAPPED]	Tsub_00001897-RA	1305	E3 ubiquitin-protein ligase ATL42-like	10	1.04e-178	77.55	2	C:GO:0016020; C:GO:0016021	C:membrane; C:integral component of membrane
[DOWN]	Tsub_00026168-RA	-2.61715	-1.388	3.70407	1.63e-16	6.06e-15	[BLASTED]	Tsub_00026168-RA	2244	putative pentatricopeptide repeat-containing protein At1g69350, mitochondrial	10	0	77.87
[DOWN]	Tsub_00007933-RA	-2.61952	-1.3893	1.56569	8.2e-06	7.91e-05	[BLASTED, MAPPED, ANNOTATED]	Tsub_00007933-RA	561	DUF1068 domain-containing protein	10	4.89e-51	71.47	1	C:GO:0016020	C:membrane
[DOWN]	Tsub_00015164-RA	-2.62486	-1.39224	1.15863	0.000678	0.00413007	[BLASTED, MAPPED, ANNOTATED]	Tsub_00015164-RA	531	PREDICTED: uncharacterized protein LOC105107863	10	6.07e-103	86.26	4	F:GO:0003677; C:GO:0005634; F:GO:0008270; P:GO:0045893	F:DNA binding; C:nucleus; F:zinc ion binding; P:positive regulation of transcription, DNA-templated
[DOWN]	Tsub_00015760-RA	-2.62573	-1.39272	1.02933	0.000542	0.00340674	[BLASTED, MAPPED, ANNOTATED]	Tsub_00015760-RA	1192	fe(2+) transport protein 1	10	6.29e-164	75.54	4	C:GO:0016020; P:GO:0030001; F:GO:0046873; P:GO:0055085	C:membrane; P:metal ion transport; F:metal ion transmembrane transporter activity; P:transmembrane transport
[DOWN]	Tsub_00007525-RA	-2.6401	-1.40059	1.1249	0.000352	0.00234282	[BLASTED, MAPPED]	Tsub_00007525-RA	496	alkane hydroxylase MAH1-like	10	1.22e-15	65.62	9	F:GO:0004497; F:GO:0005506; C:GO:0016020; C:GO:0016021; F:GO:0016491; F:GO:0016705; F:GO:0020037; F:GO:0046872; P:GO:0055114	F:monooxygenase activity; F:iron ion binding; C:membrane; C:integral component of membrane; F:oxidoreductase activity; F:oxidoreductase activity, acting on paired donors, with incorporation or reduction of molecular oxygen; F:heme binding; F:metal ion binding; P:oxidation-reduction process
[DOWN]	Tsub_00004262-RA	-2.66154	-1.41226	6.89155	1.85e-22	1.03e-20	[BLASTED, MAPPED, ANNOTATED]	Tsub_00004262-RA	3934	Beta-glucosidase 12	10	0	79.64	2	F:GO:0004553; P:GO:0005975	F:hydrolase activity, hydrolyzing O-glycosyl compounds; P:carbohydrate metabolic process
[DOWN]	Tsub_00027116-RA	-2.67734	-1.4208	2.75368	8.11e-12	1.9e-10	[BLASTED, MAPPED, ANNOTATED]	Tsub_00027116-RA	2760	chloroplast stem-loop binding protein of 41 kDa b, chloroplastic	10	0	94.86	2	F:GO:0003824; F:GO:0050662	F:catalytic activity; F:coenzyme binding
[DOWN]	Tsub_00022786-RA	-2.69456	-1.43005	6.69427	8.6e-46	1.4e-43	[BLASTED]	Tsub_00022786-RA	1659	ELMO domain-containing protein C isoform X1	10	3.36e-125	88.85
[DOWN]	Tsub_00016297-RA	-2.70749	-1.43696	1.33672	1.78e-05	0.00016	[BLASTED, MAPPED, ANNOTATED]	Tsub_00016297-RA	2439	endochitinase PR4-like	10	0	79.3	1	P:GO:0071704	P:organic substance metabolic process
[DOWN]	Tsub_00005612-RA	-2.7188	-1.44297	0.356038	0.00194215	0.0102232	[BLASTED, MAPPED, ANNOTATED]	Tsub_00005612-RA	720	peroxygenase 1-like	10	7.34e-148	88.96	1	C:GO:0016021	C:integral component of membrane
[DOWN]	Tsub_00023600-RA	-2.73026	-1.44904	0.432009	0.00215392	0.0111614	[BLASTED, MAPPED]	Tsub_00023600-RA	2865	receptor-like protein 12	10	0	63.74	2	C:GO:0016020; C:GO:0016021	C:membrane; C:integral component of membrane
[DOWN]	Tsub_00009651-RA	-2.73496	-1.45152	3.16921	2.71e-13	7.34e-12	[BLASTED, MAPPED, ANNOTATED]	Tsub_00009651-RA	1754	cytochrome P450 84A1-like	10	0	92.89	6	F:GO:0004497; F:GO:0005506; C:GO:0016021; F:GO:0016705; F:GO:0020037; P:GO:0055114	F:monooxygenase activity; F:iron ion binding; C:integral component of membrane; F:oxidoreductase activity, acting on paired donors, with incorporation or reduction of molecular oxygen; F:heme binding; P:oxidation-reduction process
[DOWN]	Tsub_00015690-RA	-2.73909	-1.4537	0.296368	0.00337178	0.0162809	[BLASTED]	Tsub_00015690-RA	1167	F-box/kelch-repeat protein At1g23390	10	8.76e-94	64.47
[DOWN]	Tsub_00011779-RA	-2.75514	-1.46213	0.0541346	0.0128542	0.0491704	[BLASTED, MAPPED, ANNOTATED]	Tsub_00011779-RA	1023	protein DMR6-LIKE OXYGENASE 2	10	2.22e-133	75.24	2	P:GO:0008152; F:GO:0016491	P:metabolic process; F:oxidoreductase activity
[DOWN]	Tsub_00003437-RA	-2.76137	-1.46538	3.29529	7.26e-15	2.3e-13	[BLASTED]	Tsub_00003437-RA	954	14 kDa proline-rich protein DC2.15-like	10	2.63e-26	74.47
[DOWN]	Tsub_00001950-RA	-2.76814	-1.46891	0.57272	0.00184993	0.00982319	[BLASTED, MAPPED, ANNOTATED]	Tsub_00001950-RA	1596	protein phosphatase 2C 77	10	0	68.15	1	F:GO:0016787	F:hydrolase activity
[DOWN]	Tsub_00028613-RA	-2.77009	-1.46993	0.804607	0.00230552	0.011803	[BLASTED, MAPPED, ANNOTATED]	Tsub_00028613-RA	1410	aluminum-activated malate transporter 2-like	10	0	81.06	2	P:GO:0015743; C:GO:0016021	P:malate transport; C:integral component of membrane
[DOWN]	Tsub_00012134-RA	-2.79024	-1.48039	0.233559	0.0038373	0.0181341	[BLASTED, MAPPED, ANNOTATED]	Tsub_00012134-RA	870	DUF4228 domain-containing protein	10	4.42e-99	77.27	1	C:GO:0005634	C:nucleus
[DOWN]	Tsub_00020063-RA	-2.79906	-1.48494	2.36834	1.62e-08	2.54e-07	[BLASTED]	Tsub_00020063-RA	996	PREDICTED: uncharacterized protein LOC8272044	10	9.16e-153	78.11
[DOWN]	Tsub_00013399-RA	-2.80314	-1.48704	2.15345	1.34e-08	2.12e-07	[BLASTED, MAPPED, ANNOTATED]	Tsub_00013399-RA	1399	putative pectinesterase 63	10	0	83.03	7	C:GO:0005618; P:GO:0005982; P:GO:0005985; F:GO:0030599; P:GO:0042545; F:GO:0045330; P:GO:0045490	C:cell wall; P:starch metabolic process; P:sucrose metabolic process; F:pectinesterase activity; P:cell wall modification; F:aspartyl esterase activity; P:pectin catabolic process	EC:3.1.1.11; EC:3.1.1.1	Pectinesterase; Carboxylesterase
[DOWN]	Tsub_00008557-RA	-2.83458	-1.50314	0.169354	0.00358244	0.017153	[BLASTED]	Tsub_00008557-RA	408	hypothetical protein POPTR_001G037400v3	10	1.43e-53	89.08
[DOWN]	Tsub_00024288-RA	-2.85008	-1.511	2.78738	7.11e-12	1.68e-10	[BLASTED, MAPPED, ANNOTATED]	Tsub_00024288-RA	2793	beta-xylosidase/alpha-L-arabinofuranosidase 1-like	10	0	82.39	2	F:GO:0004553; P:GO:0005975	F:hydrolase activity, hydrolyzing O-glycosyl compounds; P:carbohydrate metabolic process
[DOWN]	Tsub_00010431-RA	-2.86569	-1.51888	4.35397	3.69e-24	2.24e-22	[BLASTED, MAPPED, ANNOTATED]	Tsub_00010431-RA	1381	magnesium protoporphyrin IX methyltransferase, chloroplastic	10	2.6e-166	88.23	3	P:GO:0015995; P:GO:0032259; F:GO:0046406	P:chlorophyll biosynthetic process; P:methylation; F:magnesium protoporphyrin IX methyltransferase activity	EC:2.1.1.11	Magnesium protoporphyrin IX methyltransferase
[DOWN]	Tsub_00017004-RA	-2.86914	-1.52062	3.98686	1.33e-24	8.25e-23	[BLASTED, MAPPED]	Tsub_00017004-RA	996	hydrolase family protein	10	4.21e-159	80.85	4	F:GO:0003824; C:GO:0016020; C:GO:0016021; F:GO:0016787	F:catalytic activity; C:membrane; C:integral component of membrane; F:hydrolase activity
[DOWN]	Tsub_00003790-RA	-2.88017	-1.52616	0.00443275	0.00650637	0.0281131	[BLASTED]	Tsub_00003790-RA	432	Intraflagellar transport protein	10	4.85e-60	81.27
[DOWN]	Tsub_00023851-RA	-2.91206	-1.54204	1.84132	3.93e-08	5.77e-07	[BLASTED, MAPPED, ANNOTATED]	Tsub_00023851-RA	1878	formin-like protein 13 isoform X1	10	6.63e-78	66.91	1	C:GO:0016020	C:membrane
[DOWN]	Tsub_00004357-RA	-2.94559	-1.55856	3.85677	1.03e-20	5.16e-19	[BLASTED, MAPPED, ANNOTATED]	Tsub_00004357-RA	1626	expansin-A15-like isoform X1	10	3.4e-147	93	4	C:GO:0005576; C:GO:0005618; P:GO:0009664; C:GO:0016020	C:extracellular region; C:cell wall; P:plant-type cell wall organization; C:membrane
[DOWN]	Tsub_00007870-RA	-2.95838	-1.56481	7.21145	1.31e-58	3.07e-56	[BLASTED, MAPPED, ANNOTATED]	Tsub_00007870-RA	744	bidirectional sugar transporter SWEET4	10	7.38e-100	84.25	4	C:GO:0005886; C:GO:0016021; P:GO:0034219; F:GO:0051119	C:plasma membrane; C:integral component of membrane; P:carbohydrate transmembrane transport; F:sugar transmembrane transporter activity
[DOWN]	Tsub_00009419-RA	-2.96778	-1.56938	4.08607	2.48e-27	1.81e-25	[BLASTED]	Tsub_00009419-RA	594	homeobox protein caupolican-like	3	3.14e-06	75.17
[DOWN]	Tsub_00001640-RA	-2.96985	-1.57039	6.42723	1.77e-34	1.92e-32	[BLASTED, MAPPED]	Tsub_00001640-RA	399	cysteine proteinase inhibitor 1-like	10	9.61e-22	66	6	F:GO:0004869; P:GO:0010466; P:GO:0010951; C:GO:0016020; C:GO:0016021; F:GO:0030414	F:cysteine-type endopeptidase inhibitor activity; P:negative regulation of peptidase activity; P:negative regulation of endopeptidase activity; C:membrane; C:integral component of membrane; F:peptidase inhibitor activity
[DOWN]	Tsub_00017653-RA	-3.00088	-1.58538	3.01156	3.73e-15	1.22e-13	[BLASTED, MAPPED, ANNOTATED]	Tsub_00017653-RA	1074	protein SRG1-like	10	1.74e-175	80.96	3	F:GO:0016491; F:GO:0046872; P:GO:0055114	F:oxidoreductase activity; F:metal ion binding; P:oxidation-reduction process
[DOWN]	Tsub_00003381-RA	-3.0029	-1.58636	0.451568	0.00151367	0.00827528	[BLASTED, MAPPED, ANNOTATED]	Tsub_00003381-RA	5545	probable LRR receptor-like serine/threonine-protein kinase At3g47570	10	0	70.06	2	P:GO:0008152; F:GO:0016301	P:metabolic process; F:kinase activity
[DOWN]	Tsub_00011274-RA	-3.00542	-1.58757	2.62201	9.36e-12	2.18e-10	[BLASTED, MAPPED, ANNOTATED]	Tsub_00011274-RA	549	putative style polygalacturonase	10	8.41e-94	69.62	5	F:GO:0004650; C:GO:0005576; P:GO:0005982; P:GO:0005985; P:GO:0071555	F:polygalacturonase activity; C:extracellular region; P:starch metabolic process; P:sucrose metabolic process; P:cell wall organization	EC:3.2.1.15	Polygalacturonase
[DOWN]	Tsub_00021332-RA	-3.06979	-1.61814	6.68591	1.98e-51	3.87e-49	[BLASTED, MAPPED, ANNOTATED]	Tsub_00021332-RA	1395	unnamed protein product, partial	10	0	82.33	5	F:GO:0004596; P:GO:0006474; C:GO:0016021; C:GO:0031248; P:GO:0042967	F:peptide alpha-N-acetyltransferase activity; P:N-terminal protein amino acid acetylation; C:integral component of membrane; C:protein acetyltransferase complex; P:obsolete acyl-carrier-protein biosynthetic process	EC:2.3.1.5; EC:2.3.1.88	Arylamine N-acetyltransferase; Acyltransferases
[DOWN]	Tsub_00015733-RA	-3.0789	-1.62241	6.55154	1.57e-29	1.35e-27	[BLASTED, MAPPED]	Tsub_00015733-RA	348	cysteine proteinase inhibitor 1-like	10	1.88e-20	67.25	6	F:GO:0004869; P:GO:0010466; P:GO:0010951; C:GO:0016020; C:GO:0016021; F:GO:0030414	F:cysteine-type endopeptidase inhibitor activity; P:negative regulation of peptidase activity; P:negative regulation of endopeptidase activity; C:membrane; C:integral component of membrane; F:peptidase inhibitor activity
[DOWN]	Tsub_00006010-RA	-3.11435	-1.63893	1.61558	2.96e-07	3.7e-06	[BLASTED]	Tsub_00006010-RA	1265	pathogen-related protein-like	10	8.48e-130	84.57
[DOWN]	Tsub_00009829-RA	-3.11846	-1.64083	0.621796	0.000352	0.00234187	[BLASTED, MAPPED, ANNOTATED]	Tsub_00009829-RA	1774	AAA-ATPase At3g50940-like	10	0	74.23	1	F:GO:0000166	F:nucleotide binding
[DOWN]	Tsub_00012490-RA	-3.12833	-1.64539	0.413896	0.000976	0.00564611	[BLASTED, MAPPED, ANNOTATED]	Tsub_00012490-RA	1262	gibberellin 2-beta-dioxygenase-like	10	2.03e-146	89.6	4	P:GO:0016102; F:GO:0016707; F:GO:0046872; P:GO:0055114	P:diterpenoid biosynthetic process; F:gibberellin 3-beta-dioxygenase activity; F:metal ion binding; P:oxidation-reduction process	EC:1.14.11.15; EC:1.14.11	Gibberellin 3-beta-dioxygenase; Acting on paired donors, with incorporation or reduction of molecular oxygen. The oxygen incorporated need not be derived from O(2)
[DOWN]	Tsub_00024974-RA	-3.1311	-1.64667	1.24596	2.37e-05	0.000208	[BLASTED, MAPPED, ANNOTATED]	Tsub_00024974-RA	969	endochitinase A-like	10	0	87.68	5	F:GO:0004568; P:GO:0005975; P:GO:0006032; F:GO:0008061; P:GO:0016998	F:chitinase activity; P:carbohydrate metabolic process; P:chitin catabolic process; F:chitin binding; P:cell wall macromolecule catabolic process	EC:3.2.1.14	Chitinase
[DOWN]	Tsub_00000511-RA	-3.13545	-1.64867	0.169115	0.00248754	0.0125896	[BLASTED]	Tsub_00000511-RA	453	hypothetical protein POPTR_0007s14870g	10	1.67e-62	84.31
[DOWN]	Tsub_00019127-RA	-3.24778	-1.69945	-0.0982504	0.00469684	0.0214401	[BLASTED, MAPPED]	Tsub_00019127-RA	492	triacylglycerol lipase 2	10	4.43e-42	75.4	4	P:GO:0006629; P:GO:0016042; F:GO:0016787; F:GO:0016788	P:lipid metabolic process; P:lipid catabolic process; F:hydrolase activity; F:hydrolase activity, acting on ester bonds
[DOWN]	Tsub_00022642-RA	-3.25312	-1.70182	1.36688	1.57e-06	1.76e-05	[BLASTED, MAPPED, ANNOTATED]	Tsub_00022642-RA	1614	cannabidiolic acid synthase-like	10	0	80.58	3	F:GO:0016491; P:GO:0055114; F:GO:0071949	F:oxidoreductase activity; P:oxidation-reduction process; F:FAD binding
[DOWN]	Tsub_00027980-RA	-3.28886	-1.71759	1.33808	1.82e-06	2.01e-05	[BLASTED, MAPPED]	Tsub_00027980-RA	900	putative cystatin	10	1.55e-49	55.67	4	F:GO:0004869; P:GO:0010466; P:GO:0010951; F:GO:0030414	F:cysteine-type endopeptidase inhibitor activity; P:negative regulation of peptidase activity; P:negative regulation of endopeptidase activity; F:peptidase inhibitor activity
[DOWN]	Tsub_00013454-RA	-3.31635	-1.7296	5.20754	3.54e-35	4e-33	[BLASTED, MAPPED, ANNOTATED]	Tsub_00013454-RA	1683	glucan endo-1,3-beta-glucosidase 12	10	0	91.08	4	F:GO:0004553; P:GO:0005975; F:GO:0030247; C:GO:0046658	F:hydrolase activity, hydrolyzing O-glycosyl compounds; P:carbohydrate metabolic process; F:polysaccharide binding; C:anchored component of plasma membrane
[DOWN]	Tsub_00009731-RA	-3.37004	-1.75277	4.30058	4.66e-20	2.24e-18	[BLASTED, MAPPED, ANNOTATED]	Tsub_00009731-RA	1900	probable beta-1,4-xylosyltransferase IRX9	10	0	87.03	8	C:GO:0000139; P:GO:0009834; P:GO:0010417; F:GO:0015018; C:GO:0016021; P:GO:0030206; F:GO:0042285; P:GO:0071555	C:Golgi membrane; P:plant-type secondary cell wall biogenesis; P:glucuronoxylan biosynthetic process; F:galactosylgalactosylxylosylprotein 3-beta-glucuronosyltransferase activity; C:integral component of membrane; P:chondroitin sulfate biosynthetic process; F:xylosyltransferase activity; P:cell wall organization	EC:2.4.1.17; EC:2.4.1.135	Glucuronosyltransferase; Galactosylgalactosylxylosylprotein 3-beta-glucuronosyltransferase
[DOWN]	Tsub_00017312-RA	-3.37139	-1.75335	6.19726	7.14e-63	1.83e-60	[BLASTED, MAPPED, ANNOTATED]	Tsub_00017312-RA	627	uncharacterized endoplasmic reticulum membrane protein C16E8.02-like	10	3.19e-72	79.36	1	C:GO:0016021	C:integral component of membrane
[DOWN]	Tsub_00025158-RA	-3.39504	-1.76343	1.70278	1.81e-08	2.81e-07	[BLASTED, MAPPED, ANNOTATED]	Tsub_00025158-RA	1611	cannabidiolic acid synthase-like 1	10	0	81.18	3	F:GO:0016491; P:GO:0055114; F:GO:0071949	F:oxidoreductase activity; P:oxidation-reduction process; F:FAD binding
[DOWN]	Tsub_00011275-RA	-3.41062	-1.77003	4.44858	5.67e-39	7.54e-37	[BLASTED, MAPPED, ANNOTATED]	Tsub_00011275-RA	1002	polygalacturonase At1g48100	10	0	88.98	6	F:GO:0004650; C:GO:0005576; P:GO:0005982; P:GO:0005985; F:GO:0047911; P:GO:0071555	F:polygalacturonase activity; C:extracellular region; P:starch metabolic process; P:sucrose metabolic process; F:galacturan 1,4-alpha-galacturonidase activity; P:cell wall organization	EC:3.2.1.67; EC:3.2.1.15	Galacturan 1,4-alpha-galacturonidase; Polygalacturonase
[DOWN]	Tsub_00024365-RA	-3.52195	-1.81637	0.980315	2.11e-06	2.29e-05	[BLASTED]	Tsub_00024365-RA	1863	hypothetical protein POPTR_018G027200v3	10	0	69.38
[DOWN]	Tsub_00019414-RA	-3.61375	-1.8535	1.80052	4.46e-10	8.57e-09	[BLASTED]	Tsub_00019414-RA	1344	F-box protein CPR30-like	10	6.67e-82	58.32
[DOWN]	Tsub_00020856-RA	-3.66164	-1.87249	0.902558	1.23e-06	1.4e-05	[BLASTED]	Tsub_00020856-RA	678	protein FANTASTIC FOUR 1	10	8.21e-17	89.46
[DOWN]	Tsub_00004091-RA	-3.8044	-1.92767	1.71808	3.05e-09	5.28e-08	[BLASTED, MAPPED]	Tsub_00004091-RA	1548	cytochrome P450 93A3-like	10	0	84.46	9	F:GO:0004497; F:GO:0005506; C:GO:0016020; C:GO:0016021; F:GO:0016491; F:GO:0016705; F:GO:0020037; F:GO:0046872; P:GO:0055114	F:monooxygenase activity; F:iron ion binding; C:membrane; C:integral component of membrane; F:oxidoreductase activity; F:oxidoreductase activity, acting on paired donors, with incorporation or reduction of molecular oxygen; F:heme binding; F:metal ion binding; P:oxidation-reduction process
[DOWN]	Tsub_00023040-RA	-3.80707	-1.92868	7.76149	3.8e-73	1.29e-70	[BLASTED, MAPPED]	Tsub_00023040-RA	360	cysteine proteinase inhibitor 5	10	2.62e-19	64.96	9	F:GO:0004869; C:GO:0005618; P:GO:0010030; P:GO:0010466; P:GO:0010951; C:GO:0016020; C:GO:0016021; F:GO:0030414; P:GO:0034605	F:cysteine-type endopeptidase inhibitor activity; C:cell wall; P:positive regulation of seed germination; P:negative regulation of peptidase activity; P:negative regulation of endopeptidase activity; C:membrane; C:integral component of membrane; F:peptidase inhibitor activity; P:cellular response to heat
[DOWN]	Tsub_00001792-RA	-3.81073	-1.93007	1.26584	1.69e-06	1.88e-05	[BLASTED, MAPPED]	Tsub_00001792-RA	774	ankyrin repeat-containing protein BDA1-like	10	3.96e-21	50.24	2	C:GO:0016020; C:GO:0016021	C:membrane; C:integral component of membrane
[DOWN]	Tsub_00007565-RA	-3.83814	-1.94041	0.0531635	0.000581	0.00360898	[BLASTED, MAPPED, ANNOTATED]	Tsub_00007565-RA	1008	peroxidase 16	10	0	89.61	9	F:GO:0004601; C:GO:0005576; P:GO:0006804; P:GO:0006979; F:GO:0020037; P:GO:0042744; F:GO:0046872; P:GO:0055114; P:GO:0098869	F:peroxidase activity; C:extracellular region; P:obsolete peroxidase reaction; P:response to oxidative stress; F:heme binding; P:hydrogen peroxide catabolic process; F:metal ion binding; P:oxidation-reduction process; P:cellular oxidant detoxification	EC:1.11.1.7	Peroxidase
[DOWN]	Tsub_00024564-RA	-3.88244	-1.95696	1.38628	3.22e-08	4.82e-07	[BLASTED, MAPPED, ANNOTATED]	Tsub_00024564-RA	1200	GDSL esterase/lipase At3g26430-like	10	0	88.18	2	P:GO:0016042; F:GO:0016298	P:lipid catabolic process; F:lipase activity
[DOWN]	Tsub_00017807-RA	-3.88923	-1.95949	2.19939	2.79e-14	8.41e-13	[BLASTED, MAPPED, ANNOTATED]	Tsub_00017807-RA	1921	malate synthase, glyoxysomal	10	0	93.11	4	F:GO:0004474; P:GO:0006090; P:GO:0006097; P:GO:0006099	F:malate synthase activity; P:pyruvate metabolic process; P:glyoxylate cycle; P:tricarboxylic acid cycle	EC:2.3.3.9	Malate synthase
[DOWN]	Tsub_00011974-RA	-3.9084	-1.96658	0.701333	9.63e-06	9.13e-05	[BLASTED, MAPPED, ANNOTATED]	Tsub_00011974-RA	2774	beta-amyrin synthase	10	0	84.97	2	C:GO:0016021; F:GO:0016866	C:integral component of membrane; F:intramolecular transferase activity
[DOWN]	Tsub_00024355-RA	-3.97418	-1.99066	1.69623	2.27e-10	4.55e-09	[BLASTED, MAPPED, ANNOTATED]	Tsub_00024355-RA	2844	probable beta-D-xylosidase 5	10	0	80.66	2	F:GO:0004553; P:GO:0005975	F:hydrolase activity, hydrolyzing O-glycosyl compounds; P:carbohydrate metabolic process
[DOWN]	Tsub_00005778-RA	-4.09643	-2.03437	-0.42757	0.00766846	0.0321602	[BLASTED, MAPPED, ANNOTATED]	Tsub_00005778-RA	990	Protein vip1	10	5.4e-53	70.98	1	F:GO:0003676	F:nucleic acid binding
[DOWN]	Tsub_00001938-RA	-4.22933	-2.08043	0.14652	0.000389	0.00256358	[BLASTED, MAPPED, ANNOTATED]	Tsub_00001938-RA	1203	eukaryotic initiation factor 4A-15	10	0	80.85	5	F:GO:0003743; F:GO:0004386; F:GO:0005524; C:GO:0005840; P:GO:0006446	F:translation initiation factor activity; F:helicase activity; F:ATP binding; C:ribosome; P:regulation of translational initiation	EC:3.6.1.15	Nucleoside-triphosphate phosphatase
[DOWN]	Tsub_00016831-RA	-4.22975	-2.08057	0.451338	6.35e-05	0.000508	[BLASTED, MAPPED, ANNOTATED]	Tsub_00016831-RA	963	protein RKD5	10	3.56e-139	75.38	3	F:GO:0003677; C:GO:0005634; P:GO:0006355	F:DNA binding; C:nucleus; P:regulation of transcription, DNA-templated
[DOWN]	Tsub_00027122-RA	-4.36355	-2.1255	1.41522	1.96e-10	3.96e-09	[BLASTED]	Tsub_00027122-RA	615	PREDICTED: uncharacterized protein LOC105129658	10	3.94e-79	81.54
[DOWN]	Tsub_00013781-RA	-4.42575	-2.14592	3.52582	2.57e-28	2.02e-26	[BLASTED, MAPPED, ANNOTATED]	Tsub_00013781-RA	2046	probable beta-D-xylosidase 5	10	0	83.41	2	F:GO:0004553; P:GO:0005975	F:hydrolase activity, hydrolyzing O-glycosyl compounds; P:carbohydrate metabolic process
[DOWN]	Tsub_00008857-RA	-4.4397	-2.15046	0.413628	4.4e-05	0.000366	[BLASTED]	Tsub_00008857-RA	1116	PREDICTED: uncharacterized protein LOC105129967	10	1.5e-97	70.01
[DOWN]	Tsub_00018906-RA	-4.49833	-2.16939	7.28248	5.71e-17	2.19e-15	[BLASTED, MAPPED]	Tsub_00018906-RA	837	cysteine proteinase inhibitor 1-like	10	2.06e-34	59.43	4	F:GO:0004869; P:GO:0010466; P:GO:0010951; F:GO:0030414	F:cysteine-type endopeptidase inhibitor activity; P:negative regulation of peptidase activity; P:negative regulation of endopeptidase activity; F:peptidase inhibitor activity
[DOWN]	Tsub_00018422-RA	-4.58117	-2.19572	1.81536	1.53e-13	4.29e-12	[BLASTED, MAPPED, ANNOTATED]	Tsub_00018422-RA	2892	linoleate 13S-lipoxygenase 2-1, chloroplastic-like	10	0	69.76	2	P:GO:0008152; F:GO:0016491	P:metabolic process; F:oxidoreductase activity
[DOWN]	Tsub_00029861-RA	-4.58126	-2.19575	3.4184	2.69e-32	2.7e-30	[BLASTED]	Tsub_00029861-RA	2833	hypothetical protein POPTR_0002s16820g	10	0	68.81
[DOWN]	Tsub_00004530-RA	-4.6255	-2.20961	8.15829	3e-118	2.22e-115	[BLASTED, MAPPED, ANNOTATED]	Tsub_00004530-RA	1637	probable serine/threonine-protein kinase PBL7	10	0	87.42	5	F:GO:0004674; F:GO:0004715; F:GO:0005524; P:GO:0009069; P:GO:0018108	F:protein serine/threonine kinase activity; F:non-membrane spanning protein tyrosine kinase activity; F:ATP binding; P:serine family amino acid metabolic process; P:peptidyl-tyrosine phosphorylation	EC:2.7.10; EC:2.7.11; EC:2.7.10.2	Transferring phosphorus-containing groups; Transferring phosphorus-containing groups; Non-specific protein-tyrosine kinase
[DOWN]	Tsub_00009740-RA	-4.64518	-2.21574	1.82837	2.03e-12	5.07e-11	[BLASTED, MAPPED, ANNOTATED]	Tsub_00009740-RA	5952	cytosolic sulfotransferase 5	10	7.79e-127	63.58	1	F:GO:0008146	F:sulfotransferase activity
[DOWN]	Tsub_00024013-RA	-4.88172	-2.28739	7.65033	5.45e-139	5.44e-136	[BLASTED, MAPPED]	Tsub_00024013-RA	3096	Glutathione S-transferase/chloride channel, C-terminal	10	0	63.22	1	F:GO:0016740	F:transferase activity
[DOWN]	Tsub_00025730-RA	-4.93667	-2.30354	-0.268605	0.000378	0.00249935	[BLASTED]	Tsub_00025730-RA	966	protein EXORDIUM-like	10	7.55e-165	89.89
[DOWN]	Tsub_00002640-RA	-4.98473	-2.31751	6.82381	2.14e-121	1.71e-118	[BLASTED, MAPPED, ANNOTATED]	Tsub_00002640-RA	717	probable phospholipid hydroperoxide glutathione peroxidase	10	9.51e-127	85.35	6	F:GO:0004602; P:GO:0006749; P:GO:0006804; P:GO:0006979; P:GO:0055114; P:GO:0098869	F:glutathione peroxidase activity; P:glutathione metabolic process; P:obsolete peroxidase reaction; P:response to oxidative stress; P:oxidation-reduction process; P:cellular oxidant detoxification	EC:1.11.1.9; EC:1.11.1.7	Glutathione peroxidase; Peroxidase
[DOWN]	Tsub_00030308-RA	-5.16379	-2.36843	1.2039	7.45e-11	1.58e-09	[BLASTED, MAPPED, ANNOTATED]	Tsub_00030308-RA	1987	microtubule-associated protein 70-5	10	0	80.69	3	P:GO:0007010; F:GO:0008017; C:GO:0045298	P:cytoskeleton organization; F:microtubule binding; C:tubulin complex
[DOWN]	Tsub_00011016-RA	-5.32343	-2.41236	-0.853695	0.00712171	0.0302355	[BLASTED, MAPPED, ANNOTATED]	Tsub_00011016-RA	1050	peroxidase 60-like	10	3.28e-138	73.94	5	F:GO:0005488; P:GO:0008152; P:GO:0009987; F:GO:0016491; P:GO:0050896	F:binding; P:metabolic process; P:cellular process; F:oxidoreductase activity; P:response to stimulus
[DOWN]	Tsub_00007522-RA	-5.32538	-2.41288	2.41745	3.15e-20	1.55e-18	[BLASTED, MAPPED, ANNOTATED]	Tsub_00007522-RA	1491	alkane hydroxylase MAH1-like	10	0	74.64	3	C:GO:0016020; F:GO:0016491; F:GO:0046872	C:membrane; F:oxidoreductase activity; F:metal ion binding
[DOWN]	Tsub_00030334-RA	-5.36071	-2.42242	0.124477	2e-05	0.000178	[BLASTED, MAPPED, ANNOTATED]	Tsub_00030334-RA	2608	beta-amyrin synthase	10	0	75.04	2	P:GO:0016104; F:GO:0042300	P:triterpenoid biosynthetic process; F:beta-amyrin synthase activity	EC:5.4.99	Intramolecular transferases
[DOWN]	Tsub_00001321-RA	-5.3703	-2.425	2.24304	6.86e-20	3.24e-18	[BLASTED, MAPPED, ANNOTATED]	Tsub_00001321-RA	2205	probable purine permease 10	10	0	77.07	3	F:GO:0005345; P:GO:0006863; C:GO:0016021	F:purine nucleobase transmembrane transporter activity; P:purine nucleobase transport; C:integral component of membrane
[DOWN]	Tsub_00029580-RA	-5.37111	-2.42522	-0.0208019	0.000344	0.00229389	[BLASTED, MAPPED, ANNOTATED]	Tsub_00029580-RA	2505	probable beta-D-xylosidase 5	10	0	79.76	2	F:GO:0004553; P:GO:0005975	F:hydrolase activity, hydrolyzing O-glycosyl compounds; P:carbohydrate metabolic process
[DOWN]	Tsub_00026950-RA	-5.45831	-2.44845	1.2671	1.75e-10	3.55e-09	[BLASTED, MAPPED, ANNOTATED]	Tsub_00026950-RA	5472	predicted protein	10	0	67.21	2	P:GO:0008152; F:GO:0016491	P:metabolic process; F:oxidoreductase activity
[DOWN]	Tsub_00008087-RA	-5.52488	-2.46594	2.10488	1.25e-13	3.53e-12	[BLASTED, MAPPED, ANNOTATED]	Tsub_00008087-RA	579	zinc finger AN1 domain-containing stress-associated protein 12	10	9.78e-91	81.18	1	F:GO:0008270	F:zinc ion binding
[DOWN]	Tsub_00012858-RA	-5.58732	-2.48216	-0.152836	0.000122	0.000916	[BLASTED, MAPPED, ANNOTATED]	Tsub_00012858-RA	1188	omega-6 fatty acid desaturase	10	4.7e-179	77.42	4	P:GO:0006633; C:GO:0016021; F:GO:0016717; P:GO:0055114	P:fatty acid biosynthetic process; C:integral component of membrane; F:oxidoreductase activity, acting on paired donors, with oxidation of a pair of donors resulting in the reduction of molecular oxygen to two molecules of water; P:oxidation-reduction process	EC:1.14.19	Acting on paired donors, with incorporation or reduction of molecular oxygen. The oxygen incorporated need not be derived from O(2)
[DOWN]	Tsub_00022143-RA	-5.68385	-2.50687	2.37391	2.35e-21	1.22e-19	[BLASTED, MAPPED, ANNOTATED]	Tsub_00022143-RA	1983	Plant peroxidase	10	0	73.35	9	F:GO:0004601; C:GO:0005576; P:GO:0006804; P:GO:0006979; F:GO:0020037; P:GO:0042744; F:GO:0046872; P:GO:0055114; P:GO:0098869	F:peroxidase activity; C:extracellular region; P:obsolete peroxidase reaction; P:response to oxidative stress; F:heme binding; P:hydrogen peroxide catabolic process; F:metal ion binding; P:oxidation-reduction process; P:cellular oxidant detoxification	EC:1.11.1.7	Peroxidase
[DOWN]	Tsub_00010047-RA	-5.96074	-2.57549	0.606908	3.88e-08	5.7e-07	[BLASTED, MAPPED, ANNOTATED]	Tsub_00010047-RA	1425	leucine-rich repeat receptor-like protein kinase PXC2	10	0	71.23	2	P:GO:0008152; F:GO:0016491	P:metabolic process; F:oxidoreductase activity
[DOWN]	Tsub_00011512-RA	-6.06578	-2.60069	-0.0721842	7.63e-05	0.000598	[BLASTED]	Tsub_00011512-RA	972	Arabinanase/levansucrase/invertase, putative	10	3.4e-157	79.65
[DOWN]	Tsub_00020434-RA	-6.23552	-2.64051	-0.460596	0.00081	0.0048084	[BLASTED, MAPPED, ANNOTATED]	Tsub_00020434-RA	1512	serine carboxypeptidase 1-like	10	0	81.5	2	F:GO:0004185; P:GO:0006508	F:serine-type carboxypeptidase activity; P:proteolysis	EC:3.4.21; EC:3.4.16	Acting on peptide bonds (peptidases); Acting on peptide bonds (peptidases)
[DOWN]	Tsub_00016915-RA	-6.25234	-2.6444	-0.460904	0.000721	0.00434692	[BLASTED, MAPPED]	Tsub_00016915-RA	1134	E3 ubiquitin-protein ligase RNF144A isoform X1	10	4.12e-46	60.73	5	F:GO:0004842; P:GO:0016567; F:GO:0016740; F:GO:0016874; F:GO:0046872	F:ubiquitin-protein transferase activity; P:protein ubiquitination; F:transferase activity; F:ligase activity; F:metal ion binding
[DOWN]	Tsub_00018947-RA	-6.53544	-2.70828	-0.683635	0.00184372	0.00979539	[BLASTED]	Tsub_00018947-RA	2781	receptor-like protein 12	10	2.15e-127	56.8
[DOWN]	Tsub_00012212-RA	-6.92085	-2.79095	7.33192	3.66e-102	2.29e-99	[BLASTED, MAPPED]	Tsub_00012212-RA	369	cysteine proteinase inhibitor 1-like	10	4.16e-24	65.41	4	F:GO:0004869; P:GO:0010466; P:GO:0010951; F:GO:0030414	F:cysteine-type endopeptidase inhibitor activity; P:negative regulation of peptidase activity; P:negative regulation of endopeptidase activity; F:peptidase inhibitor activity
[DOWN]	Tsub_00006400-RA	-7.46532	-2.9002	-0.56784	0.000224	0.00156593	[BLASTED, MAPPED, ANNOTATED]	Tsub_00006400-RA	645	glutathione S-transferase F11	10	9.57e-126	89.5	4	F:GO:0004364; C:GO:0005737; P:GO:0006749; P:GO:0006803	F:glutathione transferase activity; C:cytoplasm; P:glutathione metabolic process; P:obsolete glutathione conjugation reaction	EC:2.5.1.18	Glutathione transferase
[DOWN]	Tsub_00019637-RA	-7.48649	-2.90429	-0.567792	0.000293	0.00199379	[BLASTED, MAPPED, ANNOTATED]	Tsub_00019637-RA	1818	ABC transporter G family member 4-like	10	0	90.34	5	F:GO:0005524; C:GO:0005886; C:GO:0016021; F:GO:0042626; P:GO:0055085	F:ATP binding; C:plasma membrane; C:integral component of membrane; F:ATPase activity, coupled to transmembrane movement of substances; P:transmembrane transport	EC:3.6.1.3; EC:3.6.1.15	Adenosinetriphosphatase; Nucleoside-triphosphate phosphatase
[DOWN]	Tsub_00008901-RA	-7.49217	-2.90538	3.80491	2.24e-36	2.63e-34	[BLASTED, MAPPED, ANNOTATED]	Tsub_00008901-RA	2168	cytochrome P450 78A9	10	0	86.61	6	F:GO:0005506; C:GO:0016021; F:GO:0016709; F:GO:0020037; P:GO:0044550; P:GO:0055114	F:iron ion binding; C:integral component of membrane; F:oxidoreductase activity, acting on paired donors, with incorporation or reduction of molecular oxygen, NAD(P)H as one donor, and incorporation of one atom of oxygen; F:heme binding; P:secondary metabolite biosynthetic process; P:oxidation-reduction process	EC:1.14.13	Acting on paired donors, with incorporation or reduction of molecular oxygen. The oxygen incorporated need not be derived from O(2)
[DOWN]	Tsub_00030207-RA	-7.49272	-2.90549	-0.56756	0.000513	0.00325006	[BLASTED, MAPPED, ANNOTATED]	Tsub_00030207-RA	654	NADH-plastoquinone oxidoreductase subunit K (chloroplast)	10	2.47e-130	80.88	10	F:GO:0005506; P:GO:0006120; P:GO:0006744; P:GO:0006814; F:GO:0008137; C:GO:0009535; P:GO:0019684; F:GO:0048038; F:GO:0051539; P:GO:1902600	F:iron ion binding; P:mitochondrial electron transport, NADH to ubiquinone; P:ubiquinone biosynthetic process; P:sodium ion transport; F:NADH dehydrogenase (ubiquinone) activity; C:chloroplast thylakoid membrane; P:photosynthesis, light reaction; F:quinone binding; F:4 iron, 4 sulfur cluster binding; P:proton transmembrane transport	EC:1.6.99.5; EC:1.6.99.3; EC:1.6.5.3	Acting on NADH or NADPH; NADH dehydrogenase; NADH:ubiquinone reductase (H(+)-translocating)
[DOWN]	Tsub_00003538-RA	-7.50537	-2.90792	4.38591	6.89e-78	2.64e-75	[BLASTED]	Tsub_00003538-RA	919	S-protein homolog 1-like	10	1.69e-26	56.18
[DOWN]	Tsub_00017458-RA	-7.53123	-2.91289	0.747791	1.13e-09	2.09e-08	[BLASTED, MAPPED, ANNOTATED]	Tsub_00017458-RA	2337	subtilisin-like protease SBT1.7	10	0	84	2	F:GO:0004252; P:GO:0006508	F:serine-type endopeptidase activity; P:proteolysis	EC:3.4.21	Acting on peptide bonds (peptidases)
[DOWN]	Tsub_00027113-RA	-7.55762	-2.91793	-0.899335	0.00175963	0.00941377	[BLASTED, MAPPED, ANNOTATED]	Tsub_00027113-RA	1548	7-deoxyloganetin glucosyltransferase-like	10	0	77.92	4	P:GO:0008152; C:GO:0043231; F:GO:0080043; F:GO:0080044	P:metabolic process; C:intracellular membrane-bounded organelle; F:quercetin 3-O-glucosyltransferase activity; F:quercetin 7-O-glucosyltransferase activity
[DOWN]	Tsub_00016348-RA	-8.5138	-3.0898	-1.26884	0.0115961	0.0451957	[BLASTED, MAPPED, ANNOTATED]	Tsub_00016348-RA	1242	protein SHORT-ROOT-like	10	0	87.02	10	F:GO:0003700; C:GO:0005634; C:GO:0005667; P:GO:0006355; P:GO:0008356; P:GO:0009956; F:GO:0043565; P:GO:0045930; P:GO:0048366; P:GO:0055072	F:DNA-binding transcription factor activity; C:nucleus; C:transcription factor complex; P:regulation of transcription, DNA-templated; P:asymmetric cell division; P:radial pattern formation; F:sequence-specific DNA binding; P:negative regulation of mitotic cell cycle; P:leaf development; P:iron ion homeostasis
[DOWN]	Tsub_00024297-RA	-9.29589	-3.21659	7.8559	1.24e-101	7.28e-99	[BLASTED, MAPPED]	Tsub_00024297-RA	369	cysteine proteinase inhibitor 5-like	10	1.23e-24	63.81	6	F:GO:0004869; P:GO:0010466; P:GO:0010951; C:GO:0016020; C:GO:0016021; F:GO:0030414	F:cysteine-type endopeptidase inhibitor activity; P:negative regulation of peptidase activity; P:negative regulation of endopeptidase activity; C:membrane; C:integral component of membrane; F:peptidase inhibitor activity
[DOWN]	Tsub_00022202-RA	-9.42525	-3.23653	0.732815	2.09e-11	4.75e-10	[BLASTED, MAPPED, ANNOTATED]	Tsub_00022202-RA	2463	receptor-like protein kinase ANXUR1	10	0	78.24	4	F:GO:0004672; F:GO:0005524; P:GO:0006468; C:GO:0016021	F:protein kinase activity; F:ATP binding; P:protein phosphorylation; C:integral component of membrane
[DOWN]	Tsub_00023965-RA	-9.53661	-3.25348	1.98917	7.47e-24	4.46e-22	[BLASTED, MAPPED]	Tsub_00023965-RA	6111	receptor-like protein 12	10	9.4e-179	54.83	2	C:GO:0016020; C:GO:0016021	C:membrane; C:integral component of membrane
[DOWN]	Tsub_00024296-RA	-9.58588	-3.26091	9.46537	1.21e-204	2.19e-201	[BLASTED, MAPPED]	Tsub_00024296-RA	435	cysteine proteinase inhibitor 5-like	10	1.13e-24	63.45	4	F:GO:0004869; P:GO:0010466; P:GO:0010951; F:GO:0030414	F:cysteine-type endopeptidase inhibitor activity; P:negative regulation of peptidase activity; P:negative regulation of endopeptidase activity; F:peptidase inhibitor activity
[DOWN]	Tsub_00024577-RA	-9.96597	-3.31701	0.942401	1.31e-12	3.33e-11	[BLASTED, MAPPED, ANNOTATED]	Tsub_00024577-RA	1770	probable L-type lectin-domain containing receptor kinase S.5	10	0	80.36	4	F:GO:0004672; F:GO:0005524; P:GO:0006468; F:GO:0030246	F:protein kinase activity; F:ATP binding; P:protein phosphorylation; F:carbohydrate binding
[DOWN]	Tsub_00008389-RA	-10.5176	-3.39474	1.00661	5.84e-12	1.39e-10	[BLASTED, MAPPED]	Tsub_00008389-RA	1065	putative germin-like protein 2-1 isoform X1	10	2.48e-143	67.51	4	C:GO:0005576; F:GO:0030145; F:GO:0045735; F:GO:0046872	C:extracellular region; F:manganese ion binding; F:nutrient reservoir activity; F:metal ion binding
[DOWN]	Tsub_00009295-RA	-10.6486	-3.4126	1.76496	3.62e-23	2.09e-21	[BLASTED]	Tsub_00009295-RA	906	pirin-like protein	10	0	93.1
[DOWN]	Tsub_00004586-RA	-11.8366	-3.56519	-0.124968	2.72e-06	2.88e-05	[BLASTED, MAPPED, ANNOTATED]	Tsub_00004586-RA	372	protein NIM1-INTERACTING 1-like	10	6.38e-12	68.34	1	P:GO:0050789	P:regulation of biological process
[DOWN]	Tsub_00003394-RA	-12.2833	-3.61863	-0.99564	0.000697	0.00422208	[BLASTED, MAPPED, ANNOTATED]	Tsub_00003394-RA	1137	GDSL esterase/lipase At5g33370-like	10	0	86.37	1	F:GO:0016788	F:hydrolase activity, acting on ester bonds
[DOWN]	Tsub_00001439-RA	-12.5901	-3.65422	4.37057	4.89e-109	3.37e-106	[BLASTED, MAPPED]	Tsub_00001439-RA	378	cysteine proteinase inhibitor 1-like	10	2.75e-20	65.47	6	F:GO:0004869; P:GO:0010466; P:GO:0010951; C:GO:0016020; C:GO:0016021; F:GO:0030414	F:cysteine-type endopeptidase inhibitor activity; P:negative regulation of peptidase activity; P:negative regulation of endopeptidase activity; C:membrane; C:integral component of membrane; F:peptidase inhibitor activity
[DOWN]	Tsub_00018919-RA	-13.0151	-3.70212	4.04803	3.3e-54	7.09e-52	[BLASTED, MAPPED, ANNOTATED]	Tsub_00018919-RA	4403	ABC transporter G family member 2-like	10	0	81.04	3	F:GO:0005524; C:GO:0016021; F:GO:0016887	F:ATP binding; C:integral component of membrane; F:ATPase activity	EC:3.6.1.3; EC:3.6.1.15	Adenosinetriphosphatase; Nucleoside-triphosphate phosphatase
[DOWN]	Tsub_00022894-RA	-14.1008	-3.81771	1.6184	1.12e-18	4.93e-17	[BLASTED, MAPPED, ANNOTATED]	Tsub_00022894-RA	519	metallothiol transferase FosB	10	8.89e-83	85.54	1	F:GO:0016829	F:lyase activity
[DOWN]	Tsub_00018907-RA	-14.9109	-3.8983	4.05599	1.34e-90	6.69e-88	[BLASTED, MAPPED, ANNOTATED]	Tsub_00018907-RA	279	cysteine proteinase inhibitor 1-like	10	1.46e-18	67.33	1	P:GO:0050789	P:regulation of biological process
[DOWN]	Tsub_00006871-RA	-15.1683	-3.92299	3.88568	4e-11	8.78e-10	[BLASTED, MAPPED]	Tsub_00006871-RA	219	RALF-like 7	10	5.46e-13	56.48	9	F:GO:0005179; C:GO:0005576; C:GO:0005622; P:GO:0007267; P:GO:0010469; C:GO:0016020; C:GO:0016021; P:GO:0019722; C:GO:0048046	F:hormone activity; C:extracellular region; C:intracellular; P:cell-cell signaling; P:regulation of signaling receptor activity; C:membrane; C:integral component of membrane; P:calcium-mediated signaling; C:apoplast
[DOWN]	Tsub_00030271-RA	-15.4352	-3.94815	2.47116	2.48e-36	2.86e-34	[BLASTED, MAPPED]	Tsub_00030271-RA	369	cysteine proteinase inhibitor 1-like	10	3.38e-22	66.37	6	F:GO:0004869; P:GO:0010466; P:GO:0010951; C:GO:0016020; C:GO:0016021; F:GO:0030414	F:cysteine-type endopeptidase inhibitor activity; P:negative regulation of peptidase activity; P:negative regulation of endopeptidase activity; C:membrane; C:integral component of membrane; F:peptidase inhibitor activity
[DOWN]	Tsub_00011750-RA	-15.553	-3.95912	1.16072	5.4e-17	2.08e-15	[BLASTED, MAPPED, ANNOTATED]	Tsub_00011750-RA	1758	protein NUCLEAR FUSION DEFECTIVE 4	10	0	80.02	1	C:GO:0016021	C:integral component of membrane
[DOWN]	Tsub_00027354-RA	-17.1332	-4.09872	-0.124839	3.47e-07	4.29e-06	[BLASTED]	Tsub_00027354-RA	1896	acyl-CoA-binding domain-containing protein 4-like isoform X1	10	0	78.62
[DOWN]	Tsub_00018910-RA	-17.6466	-4.14132	3.78643	8.29e-79	3.25e-76	[BLASTED, MAPPED, ANNOTATED]	Tsub_00018910-RA	2994	putative UDP-rhamnose:rhamnosyltransferase 1	10	0	80.94	4	P:GO:0008152; C:GO:0043231; F:GO:0080043; F:GO:0080044	P:metabolic process; C:intracellular membrane-bounded organelle; F:quercetin 3-O-glucosyltransferase activity; F:quercetin 7-O-glucosyltransferase activity
[DOWN]	Tsub_00018639-RA	-17.982	-4.16848	-0.0717703	2.58e-08	3.93e-07	[BLASTED]	Tsub_00018639-RA	573	hypothetical protein JCGZ_18643	10	6.54e-65	78.86
[DOWN]	Tsub_00014698-RA	-18.7652	-4.22999	0.982258	1.14e-14	3.52e-13	[BLASTED, MAPPED, ANNOTATED]	Tsub_00014698-RA	1128	omega-6 fatty acid desaturase, endoplasmic reticulum isozyme 2 isoform X2	10	3.17e-179	78.25	4	P:GO:0006633; C:GO:0016021; F:GO:0016717; P:GO:0055114	P:fatty acid biosynthetic process; C:integral component of membrane; F:oxidoreductase activity, acting on paired donors, with oxidation of a pair of donors resulting in the reduction of molecular oxygen to two molecules of water; P:oxidation-reduction process	EC:1.14.19	Acting on paired donors, with incorporation or reduction of molecular oxygen. The oxygen incorporated need not be derived from O(2)
[DOWN]	Tsub_00006604-RA	-22.7243	-4.50616	-1.53195	0.0111626	0.0438144	[BLASTED, MAPPED, ANNOTATED]	Tsub_00006604-RA	1236	legumin A	10	1.56e-163	76.99	1	F:GO:0045735	F:nutrient reservoir activity
[DOWN]	Tsub_00015629-RA	-25.4661	-4.67051	-1.46144	0.00601816	0.0263687	[BLASTED, MAPPED, ANNOTATED]	Tsub_00015629-RA	1197	stearoyl-[acyl-carrier-protein] 9-desaturase, chloroplastic-like	10	7.78e-160	73.39	4	P:GO:0006631; F:GO:0045300; F:GO:0046872; P:GO:0055114	P:fatty acid metabolic process; F:acyl-[acyl-carrier-protein] desaturase activity; F:metal ion binding; P:oxidation-reduction process	EC:1.14.19.2; EC:1.14.19	Stearoyl-[acyl-carrier-protein] 9-desaturase; Acting on paired donors, with incorporation or reduction of molecular oxygen. The oxygen incorporated need not be derived from O(2)
[DOWN]	Tsub_00017134-RA	-28.1593	-4.81554	-1.39437	0.0037832	0.0179464	[BLASTED, MAPPED]	Tsub_00017134-RA	531	pectinesterase inhibitor	10	9.5e-37	63.05	3	F:GO:0004857; P:GO:0043086; F:GO:0046910	F:enzyme inhibitor activity; P:negative regulation of catalytic activity; F:pectinesterase inhibitor activity
[DOWN]	Tsub_00011966-RA	-30.8625	-4.94778	-1.33024	0.00172729	0.0092556	[BLASTED, MAPPED, ANNOTATED]	Tsub_00011966-RA	1527	2-methylbutanal oxime monooxygenase-like	10	0	78.49	8	F:GO:0004497; F:GO:0005506; C:GO:0005783; C:GO:0016021; F:GO:0016705; F:GO:0020037; C:GO:0031090; P:GO:0055114	F:monooxygenase activity; F:iron ion binding; C:endoplasmic reticulum; C:integral component of membrane; F:oxidoreductase activity, acting on paired donors, with incorporation or reduction of molecular oxygen; F:heme binding; C:organelle membrane; P:oxidation-reduction process
[DOWN]	Tsub_00018041-RA	-31.7157	-4.98713	1.37807	2.54e-24	1.55e-22	[BLASTED, MAPPED]	Tsub_00018041-RA	969	flavonol synthase/flavanone 3-hydroxylase-like	10	1.73e-93	61.61	4	F:GO:0016491; F:GO:0045486; F:GO:0046872; P:GO:0055114	F:oxidoreductase activity; F:naringenin 3-dioxygenase activity; F:metal ion binding; P:oxidation-reduction process
[DOWN]	Tsub_00017479-RA	-33.3184	-5.05825	-0.0195551	1.11e-08	1.78e-07	[BLASTED, MAPPED, ANNOTATED]	Tsub_00017479-RA	2010	3-ketoacyl-CoA synthase 11-like	10	0	85.69	3	P:GO:0006633; C:GO:0016021; F:GO:0016747	P:fatty acid biosynthetic process; C:integral component of membrane; F:transferase activity, transferring acyl groups other than amino-acyl groups
[DOWN]	Tsub_00029758-RA	-36.295	-5.1817	-1.20987	0.000664	0.00405407	[BLASTED, MAPPED]	Tsub_00029758-RA	1509	transmembrane protein 205	10	9.67e-114	57.91	2	C:GO:0016020; C:GO:0016021	C:membrane; C:integral component of membrane
[DOWN]	Tsub_00014629-RA	-44.8721	-5.48775	-1.04574	0.000462	0.00296879	[BLASTED]	Tsub_00014629-RA	606	PREDICTED: uncharacterized protein LOC8264107	10	3.01e-71	80.55
[DOWN]	Tsub_00012862-RA	-55.3016	-5.78925	-0.853505	1.38e-05	0.000127	[BLASTED, MAPPED, ANNOTATED]	Tsub_00012862-RA	603	delta(12)-fatty-acid desaturase FAD2	10	3.75e-67	76.21	5	P:GO:0006629; C:GO:0016021; F:GO:0016717; F:GO:0050184; P:GO:0055114	P:lipid metabolic process; C:integral component of membrane; F:oxidoreductase activity, acting on paired donors, with oxidation of a pair of donors resulting in the reduction of molecular oxygen to two molecules of water; F:phosphatidylcholine desaturase activity; P:oxidation-reduction process	EC:1.14.19; EC:1.3.1.35	Acting on paired donors, with incorporation or reduction of molecular oxygen. The oxygen incorporated need not be derived from O(2); Acting on the CH-CH group of donors
[DOWN]	Tsub_00025930-RA	-63.3404	-5.98505	0.748467	4.24e-19	1.9e-17	[BLASTED, MAPPED, ANNOTATED]	Tsub_00025930-RA	1830	basic 7S globulin	10	0	81.77	2	F:GO:0004190; P:GO:0006508	F:aspartic-type endopeptidase activity; P:proteolysis	EC:3.4.23	Acting on peptide bonds (peptidases)
[DOWN]	Tsub_00023483-RA	-68.7748	-6.10381	-0.643994	6.71e-06	6.59e-05	[BLASTED]	Tsub_00023483-RA	2400	protein MICRORCHIDIA 7 isoform X1	10	0	78.55
[DOWN]	Tsub_00016976-RA	-82.4283	-6.36507	-0.460928	3.73e-08	5.5e-07	[BLASTED]	Tsub_00016976-RA	234	programmed cell death protein 4-like	10	1.09e-34	85.41
[DOWN]	Tsub_00016104-RA	-86.2996	-6.43128	2.36243	4.03e-54	8.56e-52	[BLASTED, MAPPED, ANNOTATED]	Tsub_00016104-RA	2878	probable LRR receptor-like serine/threonine-protein kinase At1g07650 isoform X1	10	0	74.74	4	F:GO:0004674; C:GO:0005886; P:GO:0009069; P:GO:0016310	F:protein serine/threonine kinase activity; C:plasma membrane; P:serine family amino acid metabolic process; P:phosphorylation	EC:2.7.11	Transferring phosphorus-containing groups
[DOWN]	Tsub_00005520-RA	-91.0869	-6.50917	-0.360651	4.96e-08	7.15e-07	[BLASTED, MAPPED, ANNOTATED]	Tsub_00005520-RA	2664	LEAF RUST 10 DISEASE-RESISTANCE LOCUS RECEPTOR-LIKE PROTEIN KINASE-like 1.2 isoform X1	10	0	69.56	2	F:GO:0005488; C:GO:0016020	F:binding; C:membrane
[DOWN]	Tsub_00020463-RA	-210.872	-7.72022	0.624615	2.21e-14	6.7e-13	[BLASTED]	Tsub_00020463-RA	522	conserved hypothetical protein	10	3.13e-27	63.26

## Sheet: M Pistil
Tags	Name	FC	logFC	logCPM	P-Value	FDR	Tags	SeqName	Length	Description	#Hits	e-Value	sim mean	#GO	GO IDs	GO Names	Enzyme Codes	Enzyme Names	InterPro IDs	InterPro GO IDs	InterPro GO Names
[UP]	Tsub_00020178-RA	3227.02	11.656	4.24861	1.98e-177	3.7e-175	[BLASTED, MAPPED, ANNOTATED]	Tsub_00020178-RA	1317	BAHD acyltransferase At5g47980-like	10	0	74.37	1	F:GO:0016747	F:transferase activity, transferring acyl groups other than amino-acyl groups
[UP]	Tsub_00005928-RA	1529.41	10.5788	9.21924	1.26e-17	1.53e-16	[BLASTED, MAPPED, ANNOTATED]	Tsub_00005928-RA	1377	putative expansin-B2	10	9.7e-153	72.01	1	P:GO:0071555	P:cell wall organization
[UP]	Tsub_00021189-RA	1097.13	10.0995	2.72522	3.24e-67	1.64e-65	[BLASTED, MAPPED, ANNOTATED]	Tsub_00021189-RA	912	putative DNA-binding protein ESCAROLA	10	1.43e-137	87.33	6	F:GO:0003680; F:GO:0003700; C:GO:0005634; C:GO:0005667; P:GO:0006355; P:GO:0006355	F:AT DNA binding; F:DNA-binding transcription factor activity; C:nucleus; C:transcription factor complex; P:regulation of transcription, DNA-templated; P:regulation of transcription, DNA-templated
[UP]	Tsub_00010763-RA	743.804	9.53878	11.7057	0	0	[BLASTED, MAPPED, ANNOTATED]	Tsub_00010763-RA	2111	alpha-dioxygenase 1-like	10	0	89.52	6	F:GO:0004601; P:GO:0006804; P:GO:0006979; F:GO:0020037; P:GO:0055114; P:GO:0098869	F:peroxidase activity; P:obsolete peroxidase reaction; P:response to oxidative stress; F:heme binding; P:oxidation-reduction process; P:cellular oxidant detoxification	EC:1.11.1.7	Peroxidase
[UP]	Tsub_00011274-RA	375.97	8.55447	10.2343	0	0	[BLASTED, MAPPED, ANNOTATED]	Tsub_00011274-RA	549	putative style polygalacturonase	10	8.41e-94	69.62	5	F:GO:0004650; C:GO:0005576; P:GO:0005982; P:GO:0005985; P:GO:0071555	F:polygalacturonase activity; C:extracellular region; P:starch metabolic process; P:sucrose metabolic process; P:cell wall organization	EC:3.2.1.15	Polygalacturonase
[UP]	Tsub_00011275-RA	373.592	8.54532	12.0825	0	0	[BLASTED, MAPPED, ANNOTATED]	Tsub_00011275-RA	1002	polygalacturonase At1g48100	10	0	88.98	6	F:GO:0004650; C:GO:0005576; P:GO:0005982; P:GO:0005985; F:GO:0047911; P:GO:0071555	F:polygalacturonase activity; C:extracellular region; P:starch metabolic process; P:sucrose metabolic process; F:galacturan 1,4-alpha-galacturonidase activity; P:cell wall organization	EC:3.2.1.67; EC:3.2.1.15	Galacturan 1,4-alpha-galacturonidase; Polygalacturonase
[UP]	Tsub_00007069-RA	129.237	7.01388	-0.0886418	5.58e-11	4.42e-10	[BLASTED, MAPPED]	Tsub_00007069-RA	729	ethylene-responsive transcription factor 13-like	10	4.29e-45	59.49	5	F:GO:0003677; F:GO:0003700; C:GO:0005634; P:GO:0006351; P:GO:0006355	F:DNA binding; F:DNA-binding transcription factor activity; C:nucleus; P:transcription, DNA-templated; P:regulation of transcription, DNA-templated
[UP]	Tsub_00030224-RA	110.845	6.7924	2.62815	4.87e-55	1.94e-53	[BLASTED, MAPPED]	Tsub_00030224-RA	1017	putative cystatin	10	3.08e-38	58.54	6	F:GO:0004869; P:GO:0006508; F:GO:0008233; P:GO:0010466; P:GO:0010951; F:GO:0030414	F:cysteine-type endopeptidase inhibitor activity; P:proteolysis; F:peptidase activity; P:negative regulation of peptidase activity; P:negative regulation of endopeptidase activity; F:peptidase inhibitor activity
[UP]	Tsub_00019871-RA	85.1234	6.41148	4.99912	7.32e-271	2.82e-268	[BLASTED, MAPPED, ANNOTATED]	Tsub_00019871-RA	708	vacuolar iron transporter homolog 4-like	10	1.81e-71	79.44	1	C:GO:0016021	C:integral component of membrane
[UP]	Tsub_00002929-RA	77.1217	6.26907	-0.661055	2.61e-07	1.47e-06	[BLASTED, MAPPED, ANNOTATED]	Tsub_00002929-RA	714	beta-carotene isomerase D27, chloroplastic	10	7.38e-114	77.98	5	F:GO:0005506; C:GO:0009507; P:GO:0010223; F:GO:0016859; P:GO:1901601	F:iron ion binding; C:chloroplast; P:secondary shoot formation; F:cis-trans isomerase activity; P:strigolactone biosynthetic process
[UP]	Tsub_00027980-RA	58.3479	5.86661	-0.9315	1.17e-05	5.37e-05	[BLASTED, MAPPED]	Tsub_00027980-RA	900	putative cystatin	10	1.55e-49	55.67	4	F:GO:0004869; P:GO:0010466; P:GO:0010951; F:GO:0030414	F:cysteine-type endopeptidase inhibitor activity; P:negative regulation of peptidase activity; P:negative regulation of endopeptidase activity; F:peptidase inhibitor activity
[UP]	Tsub_00027113-RA	50.6939	5.66374	-1.06447	2.97e-05	0.000128	[BLASTED, MAPPED, ANNOTATED]	Tsub_00027113-RA	1548	7-deoxyloganetin glucosyltransferase-like	10	0	77.92	4	P:GO:0008152; C:GO:0043231; F:GO:0080043; F:GO:0080044	P:metabolic process; C:intracellular membrane-bounded organelle; F:quercetin 3-O-glucosyltransferase activity; F:quercetin 7-O-glucosyltransferase activity
[UP]	Tsub_00001897-RA	49.333	5.62448	1.53143	2.71e-24	4.52e-23	[BLASTED, MAPPED]	Tsub_00001897-RA	1305	E3 ubiquitin-protein ligase ATL42-like	10	1.04e-178	77.55	2	C:GO:0016020; C:GO:0016021	C:membrane; C:integral component of membrane
[UP]	Tsub_00011790-RA	45.1649	5.49713	1.40473	5.13e-24	8.45e-23	[BLASTED]	Tsub_00011790-RA	597	PREDICTED: uncharacterized protein LOC100249186	10	1.36e-39	73.28
[UP]	Tsub_00010651-RA	34.9879	5.12878	-1.37467	0.000717	0.00238317	[BLASTED, MAPPED, ANNOTATED]	Tsub_00010651-RA	981	peroxidase 10	10	0	85.37	9	F:GO:0004601; C:GO:0005576; P:GO:0006804; P:GO:0006979; F:GO:0020037; P:GO:0042744; F:GO:0046872; P:GO:0055114; P:GO:0098869	F:peroxidase activity; C:extracellular region; P:obsolete peroxidase reaction; P:response to oxidative stress; F:heme binding; P:hydrogen peroxide catabolic process; F:metal ion binding; P:oxidation-reduction process; P:cellular oxidant detoxification	EC:1.11.1.7	Peroxidase
[UP]	Tsub_00002369-RA	32.5244	5.02345	-1.43327	0.00145187	0.004518	[BLASTED, MAPPED, ANNOTATED]	Tsub_00002369-RA	2037	acyl-coenzyme A oxidase 3, peroxisomal-like	10	0	83.35	5	F:GO:0003997; C:GO:0005777; P:GO:0006635; P:GO:0006637; F:GO:0071949	F:acyl-CoA oxidase activity; C:peroxisome; P:fatty acid beta-oxidation; P:acyl-CoA metabolic process; F:FAD binding	EC:1.3.3.6	Acyl-CoA oxidase
[UP]	Tsub_00011964-RA	31.8849	4.9948	2.1861	8.51e-37	2.16e-35	[BLASTED, MAPPED, ANNOTATED]	Tsub_00011964-RA	1044	caffeic acid 3-O-methyltransferase-like	10	1.86e-150	75.61	1	F:GO:0008168	F:methyltransferase activity
[UP]	Tsub_00019756-RA	31.4388	4.97447	1.56318	1.19e-24	2.04e-23	[BLASTED, MAPPED, ANNOTATED]	Tsub_00019756-RA	1524	7-deoxyloganetin glucosyltransferase-like	10	0	76.86	3	C:GO:0043231; F:GO:0080043; F:GO:0080044	C:intracellular membrane-bounded organelle; F:quercetin 3-O-glucosyltransferase activity; F:quercetin 7-O-glucosyltransferase activity
[UP]	Tsub_00026027-RA	28.6564	4.84079	0.824979	7e-15	7.34e-14	[BLASTED, MAPPED, ANNOTATED]	Tsub_00026027-RA	1287	polygalacturonase QRT2-like	10	0	83.8	9	F:GO:0004650; C:GO:0005576; P:GO:0005982; P:GO:0005985; P:GO:0009901; P:GO:0010047; P:GO:0045490; P:GO:0048235; P:GO:0071555	F:polygalacturonase activity; C:extracellular region; P:starch metabolic process; P:sucrose metabolic process; P:anther dehiscence; P:fruit dehiscence; P:pectin catabolic process; P:pollen sperm cell differentiation; P:cell wall organization	EC:3.2.1.15	Polygalacturonase
[UP]	Tsub_00017966-RA	26.9837	4.75402	0.748041	3.65e-15	3.91e-14	[BLASTED, MAPPED, ANNOTATED]	Tsub_00017966-RA	736	probable WRKY transcription factor 75	10	7.02e-61	70.23	1	F:GO:0003677	F:DNA binding
[UP]	Tsub_00020556-RA	24.8796	4.63689	3.024	1e-60	4.43e-59	[BLASTED, MAPPED, ANNOTATED]	Tsub_00020556-RA	1059	purine permease 3-like	10	1.53e-158	85.24	3	F:GO:0005215; P:GO:0006810; C:GO:0016021	F:transporter activity; P:transport; C:integral component of membrane
[UP]	Tsub_00000789-RA	24.5343	4.61673	-1.62608	0.00668759	0.0176584	[BLASTED]	Tsub_00000789-RA	423	DUF740 domain-containing protein	10	5.39e-27	59.11
[UP]	Tsub_00026136-RA	23.643	4.56334	3.33783	5.02e-69	2.63e-67	[BLASTED, MAPPED, ANNOTATED]	Tsub_00026136-RA	1875	amino-acid permease BAT1 homolog	10	0	96.71	4	P:GO:0006865; C:GO:0016021; F:GO:0022857; P:GO:0055085	P:amino acid transport; C:integral component of membrane; F:transmembrane transporter activity; P:transmembrane transport
[UP]	Tsub_00005348-RA	18.4784	4.20777	3.00264	2.54e-54	9.95e-53	[BLASTED, MAPPED, ANNOTATED]	Tsub_00005348-RA	2440	ent-kaur-16-ene synthase, chloroplastic isoform X1	10	0	82.82	4	F:GO:0000287; C:GO:0009570; P:GO:0009686; F:GO:0009899	F:magnesium ion binding; C:chloroplast stroma; P:gibberellin biosynthetic process; F:ent-kaurene synthase activity	EC:4.2.3.19	Ent-kaurene synthase
[UP]	Tsub_00018862-RA	17.3908	4.12025	0.210125	1.02e-08	6.66e-08	[BLASTED, MAPPED]	Tsub_00018862-RA	939	protein AIG1-like	10	5.27e-61	64.32	1	F:GO:0005525	F:GTP binding
[UP]	Tsub_00006163-RA	16.9371	4.08212	2.43495	1.61e-32	3.55e-31	[BLASTED, MAPPED, ANNOTATED]	Tsub_00006163-RA	1167	monoxygenase, putative	10	0	74.82	2	C:GO:0016021; F:GO:0071949	C:integral component of membrane; F:FAD binding
[UP]	Tsub_00017285-RA	15.7463	3.97694	-0.889378	6.67e-05	0.000271	[BLASTED, MAPPED]	Tsub_00017285-RA	1479	sugar transporter ERD6-like 3 isoform X4	10	1.64e-158	65.16	10	F:GO:0005215; F:GO:0005351; F:GO:0005355; P:GO:0008643; C:GO:0016020; C:GO:0016021; F:GO:0022857; P:GO:0046323; P:GO:0055085; P:GO:1902600	F:transporter activity; F:carbohydrate:proton symporter activity; F:glucose transmembrane transporter activity; P:carbohydrate transport; C:membrane; C:integral component of membrane; F:transmembrane transporter activity; P:glucose import; P:transmembrane transport; P:proton transmembrane transport
[UP]	Tsub_00016028-RA	14.3535	3.84333	0.00286983	6.73e-08	4.03e-07	[BLASTED, MAPPED]	Tsub_00016028-RA	1389	multicystatin-like isoform X2	10	1.35e-51	54.31	4	F:GO:0004869; P:GO:0010466; P:GO:0010951; F:GO:0030414	F:cysteine-type endopeptidase inhibitor activity; P:negative regulation of peptidase activity; P:negative regulation of endopeptidase activity; F:peptidase inhibitor activity
[UP]	Tsub_00018989-RA	14.327	3.84067	-0.974273	0.000175	0.000656	[BLASTED, MAPPED, ANNOTATED]	Tsub_00018989-RA	1636	carbonic anhydrase 2	10	4.77e-138	88.35	5	F:GO:0004089; P:GO:0006730; P:GO:0006807; F:GO:0008270; P:GO:0015976	F:carbonate dehydratase activity; P:one-carbon metabolic process; P:nitrogen compound metabolic process; F:zinc ion binding; P:carbon utilization	EC:4.2.1.1	Carbonic anhydrase
[UP]	Tsub_00029185-RA	13.5559	3.76085	3.38031	1.51e-63	7.08e-62	[BLASTED, MAPPED, ANNOTATED]	Tsub_00029185-RA	2322	homocysteine S-methyltransferase 3	10	0	90.69	9	C:GO:0005737; C:GO:0005886; P:GO:0006544; P:GO:0006563; P:GO:0006566; F:GO:0008270; P:GO:0009086; P:GO:0032259; F:GO:0047150	C:cytoplasm; C:plasma membrane; P:glycine metabolic process; P:L-serine metabolic process; P:threonine metabolic process; F:zinc ion binding; P:methionine biosynthetic process; P:methylation; F:betaine-homocysteine S-methyltransferase activity	EC:2.1.1.5	Betaine--homocysteine S-methyltransferase
[UP]	Tsub_00028821-RA	13.5103	3.75599	-0.464613	8.19e-06	3.82e-05	[BLASTED, MAPPED, ANNOTATED]	Tsub_00028821-RA	1887	leucine-rich repeat receptor-like serine/threonine/tyrosine-protein kinase SOBIR1	10	0	87.2	4	F:GO:0004672; F:GO:0005524; P:GO:0006468; C:GO:0016021	F:protein kinase activity; F:ATP binding; P:protein phosphorylation; C:integral component of membrane
[UP]	Tsub_00004139-RA	12.743	3.67163	0.171003	8.15e-08	4.83e-07	[BLASTED, MAPPED, ANNOTATED]	Tsub_00004139-RA	3075	calcium-transporting ATPase 12, plasma membrane-type-like	10	0	86.92	6	F:GO:0005388; F:GO:0005524; C:GO:0016021; C:GO:0016529; P:GO:0070588; P:GO:0099132	F:calcium-transporting ATPase activity; F:ATP binding; C:integral component of membrane; C:sarcoplasmic reticulum; P:calcium ion transmembrane transport; P:ATP hydrolysis coupled cation transmembrane transport	EC:3.6.1.3; EC:3.6.3.8; EC:3.6.1.15	Adenosinetriphosphatase; Calcium-transporting ATPase; Nucleoside-triphosphate phosphatase
[UP]	Tsub_00025158-RA	12.2423	3.61381	-1.1118	0.000719	0.00238898	[BLASTED, MAPPED, ANNOTATED]	Tsub_00025158-RA	1611	cannabidiolic acid synthase-like 1	10	0	81.18	3	F:GO:0016491; P:GO:0055114; F:GO:0071949	F:oxidoreductase activity; P:oxidation-reduction process; F:FAD binding
[UP]	Tsub_00011419-RA	11.6222	3.53881	1.78591	1.81e-20	2.53e-19	[BLASTED, MAPPED, ANNOTATED]	Tsub_00011419-RA	567	HVA22-like protein e	10	1.23e-72	85.94	1	C:GO:0016021	C:integral component of membrane
[UP]	Tsub_00002522-RA	10.9381	3.45129	-0.291746	8.79e-06	4.08e-05	[BLASTED, MAPPED]	Tsub_00002522-RA	1470	serine carboxypeptidase-like 17	10	1e-160	66.28	2	F:GO:0004185; P:GO:0006508	F:serine-type carboxypeptidase activity; P:proteolysis
[UP]	Tsub_00000091-RA	10.2668	3.35992	1.02451	1.55e-12	1.4e-11	[BLASTED, MAPPED, ANNOTATED]	Tsub_00000091-RA	1459	DUF599 domain-containing protein	10	2.14e-86	79.95	1	C:GO:0016021	C:integral component of membrane
[UP]	Tsub_00021461-RA	10.129	3.34042	-1.26349	0.0026613	0.00781306	[BLASTED]	Tsub_00021461-RA	336	uncharacterized protein LOC110602606	10	2.99e-66	92.43
[UP]	Tsub_00026905-RA	10.0915	3.33507	-1.2637	0.00310729	0.00899123	[BLASTED, MAPPED, ANNOTATED]	Tsub_00026905-RA	1425	UDP-glycosyltransferase 73C3-like	10	0	83.76	2	P:GO:0008152; F:GO:0016758	P:metabolic process; F:transferase activity, transferring hexosyl groups
[UP]	Tsub_00003759-RA	9.87192	3.30333	-0.40409	8.48e-06	3.95e-05	[BLASTED, MAPPED, ANNOTATED]	Tsub_00003759-RA	2350	cytochrome P450 709B2-like	10	0	74.48	3	C:GO:0016020; F:GO:0016491; F:GO:0046872	C:membrane; F:oxidoreductase activity; F:metal ion binding
[UP]	Tsub_00007870-RA	9.71791	3.28065	4.34025	3.77e-89	2.84e-87	[BLASTED, MAPPED, ANNOTATED]	Tsub_00007870-RA	744	bidirectional sugar transporter SWEET4	10	7.38e-100	84.25	4	C:GO:0005886; C:GO:0016021; P:GO:0034219; F:GO:0051119	C:plasma membrane; C:integral component of membrane; P:carbohydrate transmembrane transport; F:sugar transmembrane transporter activity
[UP]	Tsub_00005684-RA	8.91638	3.15646	2.3985	1.15e-23	1.85e-22	[BLASTED, MAPPED, ANNOTATED]	Tsub_00005684-RA	579	CASP-like protein 1E1	10	1.01e-60	79.43	2	C:GO:0005886; C:GO:0016021	C:plasma membrane; C:integral component of membrane
[UP]	Tsub_00018061-RA	8.58662	3.10209	0.680462	5.61e-10	4.08e-09	[BLASTED, MAPPED]	Tsub_00018061-RA	2245	U-box domain-containing protein 26-like	10	9.29e-147	81.33	2	F:GO:0004842; P:GO:0016567	F:ubiquitin-protein transferase activity; P:protein ubiquitination
[UP]	Tsub_00008488-RA	8.49279	3.08624	5.46223	5.92e-192	1.26e-189	[BLASTED, MAPPED, ANNOTATED]	Tsub_00008488-RA	2889	4-coumarate--CoA ligase-like 5	10	0	87.18	4	C:GO:0016021; F:GO:0016874; F:GO:0047077; P:GO:0055114	C:integral component of membrane; F:ligase activity; F:Photinus-luciferin 4-monooxygenase (ATP-hydrolyzing) activity; P:oxidation-reduction process	EC:1.13.12; EC:1.13.12.7	Acting on single donors with incorporation of molecular oxygen (oxygenases). The oxygen incorporated need not be derived from O(2); Firefly luciferase
[UP]	Tsub_00003038-RA	8.26833	3.0476	0.886044	3.29e-10	2.45e-09	[BLASTED, MAPPED, ANNOTATED]	Tsub_00003038-RA	1431	UDP-glycosyltransferase 82A1	10	0	79.12	4	P:GO:0008152; C:GO:0043231; F:GO:0080043; F:GO:0080044	P:metabolic process; C:intracellular membrane-bounded organelle; F:quercetin 3-O-glucosyltransferase activity; F:quercetin 7-O-glucosyltransferase activity
[UP]	Tsub_00011847-RA	8.09906	3.01775	0.747811	1.15e-09	8.2e-09	[BLASTED, MAPPED, ANNOTATED]	Tsub_00011847-RA	1997	serine carboxypeptidase-like 31	10	0	86.92	2	F:GO:0004185; P:GO:0006508	F:serine-type carboxypeptidase activity; P:proteolysis	EC:3.4.21; EC:3.4.16	Acting on peptide bonds (peptidases); Acting on peptide bonds (peptidases)
[UP]	Tsub_00009160-RA	7.79931	2.96335	0.0893805	2.39e-06	1.19e-05	[BLASTED, MAPPED, ANNOTATED]	Tsub_00009160-RA	1134	protein DOWNY MILDEW RESISTANCE 6-like	10	0	87.69	4	C:GO:0016021; F:GO:0046872; F:GO:0051213; P:GO:0055114	C:integral component of membrane; F:metal ion binding; F:dioxygenase activity; P:oxidation-reduction process
[UP]	Tsub_00005888-RA	7.53648	2.91389	6.27151	4.45e-259	1.65e-256	[BLASTED, MAPPED, ANNOTATED]	Tsub_00005888-RA	1320	polygalacturonase QRT3	10	0	87.27	3	F:GO:0004650; P:GO:0005982; P:GO:0005985	F:polygalacturonase activity; P:starch metabolic process; P:sucrose metabolic process	EC:3.2.1.15	Polygalacturonase
[UP]	Tsub_00009638-RA	7.35374	2.87848	-1.49464	0.0215911	0.0492514	[BLASTED, MAPPED]	Tsub_00009638-RA	1905	fatty acid desaturase	10	6.43e-96	63.12	5	P:GO:0006629; C:GO:0016020; C:GO:0016021; F:GO:0016717; P:GO:0055114	P:lipid metabolic process; C:membrane; C:integral component of membrane; F:oxidoreductase activity, acting on paired donors, with oxidation of a pair of donors resulting in the reduction of molecular oxygen to two molecules of water; P:oxidation-reduction process
[UP]	Tsub_00025228-RA	7.31046	2.86996	-1.49472	0.0203352	0.0466917	[BLASTED, MAPPED, ANNOTATED]	Tsub_00025228-RA	1383	zinc finger protein MAGPIE	10	0	80.64	1	F:GO:0003676	F:nucleic acid binding
[UP]	Tsub_00001208-RA	7.30241	2.86837	-1.49479	0.0199375	0.0458699	[BLASTED, MAPPED, ANNOTATED]	Tsub_00001208-RA	1101	leucoanthocyanidin dioxygenase	10	0	91.69	3	F:GO:0016491; F:GO:0046872; P:GO:0055114	F:oxidoreductase activity; F:metal ion binding; P:oxidation-reduction process
[UP]	Tsub_00003604-RA	7.13868	2.83566	4.33313	2.63e-76	1.59e-74	[BLASTED]	Tsub_00003604-RA	630	transcription factor IBH1-like 1	10	1.8e-84	78.54
[UP]	Tsub_00025957-RA	7.06264	2.82021	-1.06416	0.00889948	0.0226693	[BLASTED, MAPPED]	Tsub_00025957-RA	3186	probable terpene synthase 3	10	0	69.04	5	F:GO:0000287; P:GO:0008152; F:GO:0010333; F:GO:0016829; F:GO:0046872	F:magnesium ion binding; P:metabolic process; F:terpene synthase activity; F:lyase activity; F:metal ion binding
[UP]	Tsub_00018422-RA	7.00752	2.8089	0.580359	1.02e-07	5.98e-07	[BLASTED, MAPPED, ANNOTATED]	Tsub_00018422-RA	2892	linoleate 13S-lipoxygenase 2-1, chloroplastic-like	10	0	69.76	2	P:GO:0008152; F:GO:0016491	P:metabolic process; F:oxidoreductase activity
[UP]	Tsub_00008393-RA	6.92727	2.79229	3.70228	2.67e-53	1.02e-51	[BLASTED, MAPPED, ANNOTATED]	Tsub_00008393-RA	1104	chitinase, putative	10	0	85.09	6	F:GO:0004568; C:GO:0005576; P:GO:0005975; P:GO:0006032; F:GO:0008061; P:GO:0016998	F:chitinase activity; C:extracellular region; P:carbohydrate metabolic process; P:chitin catabolic process; F:chitin binding; P:cell wall macromolecule catabolic process	EC:3.2.1.14	Chitinase
[UP]	Tsub_00024520-RA	6.89368	2.78527	2.03354	1.87e-17	2.26e-16	[BLASTED, MAPPED, ANNOTATED]	Tsub_00024520-RA	2386	lipase-like PAD4	10	0	77.72	2	P:GO:0006629; F:GO:0016787	P:lipid metabolic process; F:hydrolase activity
[UP]	Tsub_00011779-RA	6.72294	2.74909	7.60657	2.85e-62	1.3e-60	[BLASTED, MAPPED, ANNOTATED]	Tsub_00011779-RA	1023	protein DMR6-LIKE OXYGENASE 2	10	2.22e-133	75.24	2	P:GO:0008152; F:GO:0016491	P:metabolic process; F:oxidoreductase activity
[UP]	Tsub_00009741-RA	6.6793	2.7397	-1.11129	0.00445838	0.0123691	[BLASTED, MAPPED]	Tsub_00009741-RA	3087	cytosolic sulfotransferase 5	10	9.01e-134	62.38	2	F:GO:0008146; F:GO:0016740	F:sulfotransferase activity; F:transferase activity
[UP]	Tsub_00014415-RA	6.47221	2.69426	-0.526955	0.000275	0.000991	[BLASTED, MAPPED, ANNOTATED]	Tsub_00014415-RA	1404	O-acyltransferase WSD1-like isoform X1	10	0	81.09	3	F:GO:0004144; P:GO:0042967; P:GO:0045017	F:diacylglycerol O-acyltransferase activity; P:obsolete acyl-carrier-protein biosynthetic process; P:glycerolipid biosynthetic process	EC:2.3.1.20	Diacylglycerol O-acyltransferase
[UP]	Tsub_00008522-RA	6.44718	2.68867	1.23635	2.06e-09	1.44e-08	[BLASTED]	Tsub_00008522-RA	986	hypothetical protein POPTR_0007s11160g	10	5.08e-93	87.89
[UP]	Tsub_00029461-RA	5.88965	2.55818	3.09236	5.44e-29	1.07e-27	[BLASTED, MAPPED, ANNOTATED]	Tsub_00029461-RA	453	calmodulin-like protein 11	10	8.07e-100	97.27	1	F:GO:0005509	F:calcium ion binding
[UP]	Tsub_00002557-RA	5.8701	2.55339	0.887436	1.92e-08	1.22e-07	[BLASTED, MAPPED, ANNOTATED]	Tsub_00002557-RA	774	aquaporin AQPAn.G-like	10	1.87e-120	85.37	3	F:GO:0015267; C:GO:0016021; P:GO:0055085	F:channel activity; C:integral component of membrane; P:transmembrane transport
[UP]	Tsub_00018530-RA	5.83144	2.54385	-0.889508	0.00375181	0.0106324	[BLASTED]	Tsub_00018530-RA	240	hypothetical protein COLO4_16580	10	2.21e-29	88.43
[UP]	Tsub_00026201-RA	5.7841	2.53209	3.06609	1.19e-30	2.48e-29	[BLASTED, MAPPED, ANNOTATED]	Tsub_00026201-RA	1633	cytochrome P450 CYP72A219-like	10	5.75e-146	76.66	3	C:GO:0016020; F:GO:0016491; F:GO:0046872	C:membrane; F:oxidoreductase activity; F:metal ion binding
[UP]	Tsub_00006417-RA	5.78384	2.53203	-0.404104	0.000357	0.00125746	[BLASTED, MAPPED, ANNOTATED]	Tsub_00006417-RA	1275	late histone H2B.L4-like	10	2.76e-46	83.29	4	C:GO:0000786; F:GO:0003677; C:GO:0005634; F:GO:0046982	C:nucleosome; F:DNA binding; C:nucleus; F:protein heterodimerization activity
[UP]	Tsub_00011920-RA	5.61167	2.48843	3.4906	5.13e-30	1.05e-28	[BLASTED, MAPPED, ANNOTATED]	Tsub_00011920-RA	774	protein NRT1/ PTR FAMILY 5.10-like	10	1.42e-96	73.73	3	F:GO:0005215; P:GO:0006810; C:GO:0016020	F:transporter activity; P:transport; C:membrane
[UP]	Tsub_00019272-RA	5.5496	2.47238	-0.930996	0.00380329	0.010758	[BLASTED, MAPPED, ANNOTATED]	Tsub_00019272-RA	633	histone H1-like	10	5.64e-44	77.25	4	C:GO:0000786; F:GO:0003677; C:GO:0005634; P:GO:0006334	C:nucleosome; F:DNA binding; C:nucleus; P:nucleosome assembly
[UP]	Tsub_00025632-RA	5.46682	2.4507	-0.931504	0.0118322	0.0291674	[BLASTED, MAPPED, ANNOTATED]	Tsub_00025632-RA	1767	MLP-like protein 34	10	2.47e-77	65.78	1	P:GO:0050896	P:response to stimulus
[UP]	Tsub_00013329-RA	5.41907	2.43804	8.56194	3.9e-303	1.72e-300	[BLASTED, MAPPED, ANNOTATED]	Tsub_00013329-RA	1479	protein ASPARTIC PROTEASE IN GUARD CELL 2-like isoform X1	10	6.31e-145	65.88	2	F:GO:0008233; P:GO:0019538	F:peptidase activity; P:protein metabolic process
[UP]	Tsub_00010321-RA	5.38669	2.4294	2.19314	4.57e-16	5.11e-15	[BLASTED, MAPPED, ANNOTATED]	Tsub_00010321-RA	678	cytokinin riboside 5'-monophosphate phosphoribohydrolase LOG1-like	10	1.85e-152	95.8	3	C:GO:0005634; P:GO:0009691; F:GO:0016787	C:nucleus; P:cytokinin biosynthetic process; F:hydrolase activity
[UP]	Tsub_00027253-RA	5.36095	2.42249	3.37822	2.25e-30	4.65e-29	[BLASTED, MAPPED, ANNOTATED]	Tsub_00027253-RA	876	methylsterol monooxygenase 1-1-like	10	3.4e-140	79.9	5	F:GO:0005506; P:GO:0008610; C:GO:0016021; F:GO:0016491; P:GO:0055114	F:iron ion binding; P:lipid biosynthetic process; C:integral component of membrane; F:oxidoreductase activity; P:oxidation-reduction process
[UP]	Tsub_00012820-RA	5.08983	2.34762	-0.346166	0.000477	0.00163713	[BLASTED, MAPPED, ANNOTATED]	Tsub_00012820-RA	2499	MLP-like protein 34	10	4.95e-129	71.09	1	P:GO:0050896	P:response to stimulus
[UP]	Tsub_00024012-RA	4.99908	2.32166	-0.186003	0.000533	0.00181237	[BLASTED, MAPPED]	Tsub_00024012-RA	1860	Glutathione S-transferase/chloride channel, C-terminal	10	0	66.56	17	F:GO:0004364; C:GO:0005634; C:GO:0005737; C:GO:0005774; P:GO:0006749; P:GO:0006952; P:GO:0009409; C:GO:0009507; C:GO:0009570; C:GO:0009579; P:GO:0009651; C:GO:0009941; C:GO:0010319; F:GO:0016740; P:GO:0042742; F:GO:0043295; P:GO:0080167	F:glutathione transferase activity; C:nucleus; C:cytoplasm; C:vacuolar membrane; P:glutathione metabolic process; P:defense response; P:response to cold; C:chloroplast; C:chloroplast stroma; C:thylakoid; P:response to salt stress; C:chloroplast envelope; C:stromule; F:transferase activity; P:defense response to bacterium; F:glutathione binding; P:response to karrikin
[UP]	Tsub_00010901-RA	4.88079	2.28711	6.61751	2.74e-07	1.54e-06	[BLASTED, MAPPED, ANNOTATED]	Tsub_00010901-RA	1719	inositol oxygenase 2	10	0	89.3	5	F:GO:0005506; C:GO:0005737; P:GO:0019310; F:GO:0050113; P:GO:0055114	F:iron ion binding; C:cytoplasm; P:inositol catabolic process; F:inositol oxygenase activity; P:oxidation-reduction process	EC:1.13.99.1	Inositol oxygenase
[UP]	Tsub_00022809-RA	4.85064	2.27818	6.46923	4.27e-229	1.19e-226	[BLASTED, MAPPED, ANNOTATED]	Tsub_00022809-RA	2597	CTP synthase-like isoform X1	10	0	93.55	5	F:GO:0003883; F:GO:0005524; P:GO:0006206; P:GO:0006541; P:GO:0044210	F:CTP synthase activity; F:ATP binding; P:pyrimidine nucleobase metabolic process; P:glutamine metabolic process; P:'de novo' CTP biosynthetic process	EC:6.3.4.2	CTP synthase (glutamine hydrolyzing)
[UP]	Tsub_00007122-RA	4.77559	2.25568	2.28627	4.9e-15	5.21e-14	[BLASTED, MAPPED, ANNOTATED]	Tsub_00007122-RA	3156	protein DETOXIFICATION 16 isoform X1	10	0	78.41	4	P:GO:0006855; F:GO:0015238; F:GO:0015297; C:GO:0016021	P:drug transmembrane transport; F:drug transmembrane transporter activity; F:antiporter activity; C:integral component of membrane
[UP]	Tsub_00011857-RA	4.69521	2.23119	-1.06413	0.0120905	0.0297274	[BLASTED]	Tsub_00011857-RA	1713	probable indole-3-acetic acid-amido synthetase GH3.6	10	0	74.35
[UP]	Tsub_00018321-RA	4.67579	2.22521	2.2319	6.31e-12	5.42e-11	[BLASTED, MAPPED]	Tsub_00018321-RA	1869	pentatricopeptide repeat-containing protein At2g35030, mitochondrial	10	0	84.09	6	F:GO:0003723; F:GO:0004519; F:GO:0008270; P:GO:0009451; C:GO:0043231; P:GO:0090305	F:RNA binding; F:endonuclease activity; F:zinc ion binding; P:RNA modification; C:intracellular membrane-bounded organelle; P:nucleic acid phosphodiester bond hydrolysis
[UP]	Tsub_00017004-RA	4.59039	2.19862	1.84347	5e-11	3.97e-10	[BLASTED, MAPPED]	Tsub_00017004-RA	996	hydrolase family protein	10	4.21e-159	80.85	4	F:GO:0003824; C:GO:0016020; C:GO:0016021; F:GO:0016787	F:catalytic activity; C:membrane; C:integral component of membrane; F:hydrolase activity
[UP]	Tsub_00029580-RA	4.55156	2.18636	-0.626205	0.00310781	0.0089913	[BLASTED, MAPPED, ANNOTATED]	Tsub_00029580-RA	2505	probable beta-D-xylosidase 5	10	0	79.76	2	F:GO:0004553; P:GO:0005975	F:hydrolase activity, hydrolyzing O-glycosyl compounds; P:carbohydrate metabolic process
[UP]	Tsub_00006252-RA	4.47198	2.16091	4.52432	9.62e-59	4.09e-57	[BLASTED, MAPPED, ANNOTATED]	Tsub_00006252-RA	3213	phosphate transporter PHO1 homolog 9	10	0	83.16	1	C:GO:0016021	C:integral component of membrane
[UP]	Tsub_00024498-RA	4.41301	2.14176	-1.11134	0.0180282	0.0420835	[BLASTED, MAPPED, ANNOTATED]	Tsub_00024498-RA	4608	ABC transporter B family member 19-like	10	0	83.93	4	F:GO:0005524; C:GO:0016021; F:GO:0042626; P:GO:0055085	F:ATP binding; C:integral component of membrane; F:ATPase activity, coupled to transmembrane movement of substances; P:transmembrane transport	EC:3.6.1.3; EC:3.6.1.15	Adenosinetriphosphatase; Nucleoside-triphosphate phosphatase
[UP]	Tsub_00014347-RA	4.40252	2.13833	-1.1115	0.0168374	0.0396493	[BLASTED]	Tsub_00014347-RA	468	conserved hypothetical protein	10	6.64e-24	70.09
[UP]	Tsub_00020313-RA	4.39861	2.13705	-1.11132	0.0186973	0.0434303	[BLASTED, MAPPED]	Tsub_00020313-RA	1338	probable WRKY transcription factor 71	10	8.28e-80	67.03	6	F:GO:0003677; F:GO:0003700; C:GO:0005634; P:GO:0006351; P:GO:0006355; F:GO:0043565	F:DNA binding; F:DNA-binding transcription factor activity; C:nucleus; P:transcription, DNA-templated; P:regulation of transcription, DNA-templated; F:sequence-specific DNA binding
[UP]	Tsub_00008030-RA	4.3783	2.13037	3.15044	5.88e-25	1.01e-23	[BLASTED, MAPPED, ANNOTATED]	Tsub_00008030-RA	2154	LRR receptor-like serine/threonine-protein kinase GSO2 isoform X1	10	0	82.78	6	F:GO:0004672; F:GO:0005524; P:GO:0006468; C:GO:0016021; F:GO:0032440; P:GO:0055114	F:protein kinase activity; F:ATP binding; P:protein phosphorylation; C:integral component of membrane; F:2-alkenal reductase [NAD(P)] activity; P:oxidation-reduction process	EC:1.3.1.74	2-alkenal reductase (NAD(P)(+))
[UP]	Tsub_00000017-RA	4.3406	2.11789	3.10591	1.16e-11	9.77e-11	[BLASTED, MAPPED, ANNOTATED]	Tsub_00000017-RA	342	protein RESPONSE TO LOW SULFUR 3	10	1.84e-15	88.87	1	P:GO:0033554	P:cellular response to stress
[UP]	Tsub_00028012-RA	4.31658	2.10989	5.90372	4.73e-121	5.52e-119	[BLASTED, MAPPED, ANNOTATED]	Tsub_00028012-RA	1659	beta-glucosidase 12-like	10	0	77.93	3	P:GO:0005975; F:GO:0008422; P:GO:1901657	P:carbohydrate metabolic process; F:beta-glucosidase activity; P:glycosyl compound metabolic process	EC:3.2.1.21	Beta-glucosidase
[UP]	Tsub_00017124-RA	4.31491	2.10933	0.0684196	0.000173	0.000649	[BLASTED, MAPPED, ANNOTATED]	Tsub_00017124-RA	1098	feruloyl CoA ortho-hydroxylase 1	10	0	87.1	3	F:GO:0016491; F:GO:0046872; P:GO:0055114	F:oxidoreductase activity; F:metal ion binding; P:oxidation-reduction process
[UP]	Tsub_00008416-RA	4.28008	2.09764	4.16042	2.86e-39	7.77e-38	[BLASTED, MAPPED, ANNOTATED]	Tsub_00008416-RA	2020	cytochrome P450 90B1	10	0	93.08	11	F:GO:0004497; F:GO:0005506; C:GO:0005783; P:GO:0007275; P:GO:0010268; C:GO:0016021; P:GO:0016125; P:GO:0016132; F:GO:0016705; F:GO:0020037; P:GO:0055114	F:monooxygenase activity; F:iron ion binding; C:endoplasmic reticulum; P:multicellular organism development; P:brassinosteroid homeostasis; C:integral component of membrane; P:sterol metabolic process; P:brassinosteroid biosynthetic process; F:oxidoreductase activity, acting on paired donors, with incorporation or reduction of molecular oxygen; F:heme binding; P:oxidation-reduction process
[UP]	Tsub_00002974-RA	4.27213	2.09496	2.38393	4.26e-14	4.24e-13	[BLASTED, MAPPED, ANNOTATED]	Tsub_00002974-RA	1712	probable receptor-like serine/threonine-protein kinase At5g57670	10	0	89.57	4	F:GO:0004674; F:GO:0005524; P:GO:0006468; P:GO:0009069	F:protein serine/threonine kinase activity; F:ATP binding; P:protein phosphorylation; P:serine family amino acid metabolic process	EC:2.7.11	Transferring phosphorus-containing groups
[UP]	Tsub_00007116-RA	4.26116	2.09125	-0.49511	0.00569291	0.0153247	[BLASTED]	Tsub_00007116-RA	432	hypothetical protein POPTR_0006s26440g	10	3.83e-46	75.05
[UP]	Tsub_00025078-RA	4.24328	2.08518	1.92749	6.14e-07	3.29e-06	[BLASTED, MAPPED]	Tsub_00025078-RA	753	glutamic acid-rich protein	10	2.66e-26	59.56	2	C:GO:0016020; C:GO:0016021	C:membrane; C:integral component of membrane
[UP]	Tsub_00019637-RA	4.2077	2.07303	1.38031	0.0210622	0.048138	[BLASTED, MAPPED, ANNOTATED]	Tsub_00019637-RA	1818	ABC transporter G family member 4-like	10	0	90.34	5	F:GO:0005524; C:GO:0005886; C:GO:0016021; F:GO:0042626; P:GO:0055085	F:ATP binding; C:plasma membrane; C:integral component of membrane; F:ATPase activity, coupled to transmembrane movement of substances; P:transmembrane transport	EC:3.6.1.3; EC:3.6.1.15	Adenosinetriphosphatase; Nucleoside-triphosphate phosphatase
[UP]	Tsub_00002151-RA	4.19987	2.07034	0.825205	5.43e-06	2.6e-05	[BLASTED, MAPPED, ANNOTATED]	Tsub_00002151-RA	918	dehydrodolichyl diphosphate synthase 2	10	6.59e-137	86.21	3	F:GO:0002094; C:GO:0005829; P:GO:0016094	F:polyprenyltransferase activity; C:cytosol; P:polyprenol biosynthetic process
[UP]	Tsub_00017392-RA	4.19904	2.07006	0.151715	0.000356	0.00125687	[BLASTED, MAPPED, ANNOTATED]	Tsub_00017392-RA	429	hypothetical protein POPTR_0006s08800g	10	8.57e-46	76.71	1	C:GO:0016020	C:membrane
[UP]	Tsub_00026037-RA	4.17569	2.06202	3.02562	5.01e-21	7.2e-20	[BLASTED, MAPPED, ANNOTATED]	Tsub_00026037-RA	1560	cytochrome P450 CYP72A219-like	10	0	78.78	7	F:GO:0004497; F:GO:0005506; F:GO:0016705; F:GO:0020037; P:GO:0042432; F:GO:0050616; P:GO:0055114	F:monooxygenase activity; F:iron ion binding; F:oxidoreductase activity, acting on paired donors, with incorporation or reduction of molecular oxygen; F:heme binding; P:indole biosynthetic process; F:secologanin synthase activity; P:oxidation-reduction process	EC:1.3.3.9	Secologanin synthase
[UP]	Tsub_00004858-RA	4.16673	2.05892	2.60291	0.00316337	0.00913956	[BLASTED, MAPPED, ANNOTATED]	Tsub_00004858-RA	996	squamosa promoter-binding-like protein 8	10	7.35e-126	75.19	1	F:GO:0005488	F:binding
[UP]	Tsub_00025093-RA	4.13699	2.04858	1.36307	1.61e-07	9.25e-07	[BLASTED, MAPPED, ANNOTATED]	Tsub_00025093-RA	351	thioredoxin H-type	10	7.34e-51	82.03	6	C:GO:0005623; P:GO:0006118; P:GO:0006662; F:GO:0015035; P:GO:0045454; P:GO:0055114	C:cell; P:obsolete electron transport; P:glycerol ether metabolic process; F:protein disulfide oxidoreductase activity; P:cell redox homeostasis; P:oxidation-reduction process
[UP]	Tsub_00012886-RA	4.13327	2.04728	0.66748	6.98e-06	3.27e-05	[BLASTED, MAPPED, ANNOTATED]	Tsub_00012886-RA	826	expansin-like B1	10	2.66e-160	89.36	1	C:GO:0005576	C:extracellular region
[UP]	Tsub_00008215-RA	4.11632	2.04135	4.48547	1.28e-06	6.61e-06	[BLASTED]	Tsub_00008215-RA	1032	stem-specific protein TSJT1-like	10	1.08e-160	88.48
[UP]	Tsub_00008557-RA	4.07894	2.02819	-0.930566	0.0184044	0.04286	[BLASTED]	Tsub_00008557-RA	408	hypothetical protein POPTR_001G037400v3	10	1.43e-53	89.08
[UP]	Tsub_00003595-RA	4.03079	2.01106	2.92487	6.94e-19	9.03e-18	[BLASTED, MAPPED, ANNOTATED]	Tsub_00003595-RA	915	cinnamoyl-coa reductase-like snl6	10	0	90	7	F:GO:0003854; P:GO:0006694; P:GO:0008207; P:GO:0008209; P:GO:0008210; F:GO:0050662; P:GO:0055114	F:3-beta-hydroxy-delta5-steroid dehydrogenase activity; P:steroid biosynthetic process; P:C21-steroid hormone metabolic process; P:androgen metabolic process; P:estrogen metabolic process; F:coenzyme binding; P:oxidation-reduction process	EC:1.1.1.145	3-beta-hydroxy-Delta(5)-steroid dehydrogenase
[UP]	Tsub_00029038-RA	4.0203	2.0073	0.850314	8.95e-06	4.15e-05	[BLASTED, MAPPED, ANNOTATED]	Tsub_00029038-RA	429	1-aminocyclopropane-1-carboxylate oxidase homolog 1-like	10	4.12e-72	85.62	3	F:GO:0016491; F:GO:0046872; P:GO:0055114	F:oxidoreductase activity; F:metal ion binding; P:oxidation-reduction process
[UP]	Tsub_00029704-RA	3.9987	1.99953	1.45516	3.94e-08	2.42e-07	[BLASTED, MAPPED, ANNOTATED]	Tsub_00029704-RA	1945	zinc finger protein CONSTANS-LIKE 16-like	10	2.4e-166	70.78	1	C:GO:0005622	C:intracellular
[UP]	Tsub_00006130-RA	3.98764	1.99553	4.12594	2.78e-28	5.36e-27	[BLASTED, MAPPED, ANNOTATED]	Tsub_00006130-RA	321	hypothetical protein CISIN_1g033877mg	10	2.02e-33	77.92	1	C:GO:0016020	C:membrane
[UP]	Tsub_00000656-RA	3.92741	1.97358	0.191304	0.000527	0.00179225	[BLASTED, MAPPED]	Tsub_00000656-RA	486	PREDICTED: uncharacterized protein LOC105123259	10	2.03e-57	86.18	2	C:GO:0016020; C:GO:0016021	C:membrane; C:integral component of membrane
[UP]	Tsub_00027146-RA	3.92089	1.97118	-0.0184356	0.00136046	0.00426138	[BLASTED, MAPPED, ANNOTATED]	Tsub_00027146-RA	2685	uncharacterized acetyltransferase At3g50280-like	10	5.64e-178	74.49	1	F:GO:0016740	F:transferase activity
[UP]	Tsub_00011155-RA	3.88626	1.95838	2.05542	1.36e-10	1.05e-09	[BLASTED]	Tsub_00011155-RA	1100	BAG family molecular chaperone regulator 2-like	10	1.73e-75	81.46
[UP]	Tsub_00018218-RA	3.82948	1.93715	-0.770822	0.0118774	0.0292669	[BLASTED, MAPPED, ANNOTATED]	Tsub_00018218-RA	825	E3 ubiquitin-protein ligase SGR9, amyloplastic	10	3.45e-70	77.73	3	P:GO:0000209; P:GO:0043161; F:GO:0061630	P:protein polyubiquitination; P:proteasome-mediated ubiquitin-dependent protein catabolic process; F:ubiquitin protein ligase activity
[UP]	Tsub_00006878-RA	3.82002	1.93358	-0.974226	0.0200109	0.0460185	[BLASTED]	Tsub_00006878-RA	1276	thylakoid lumenal protein TL20.3, chloroplastic isoform X1	10	8.65e-148	91.19
[UP]	Tsub_00006253-RA	3.79281	1.92327	3.13608	3.77e-20	5.19e-19	[BLASTED, MAPPED, ANNOTATED]	Tsub_00006253-RA	663	phosphate transporter PHO1 homolog 9-like isoform X1	10	8.24e-95	88.47	1	C:GO:0016021	C:integral component of membrane
[UP]	Tsub_00016972-RA	3.78965	1.92207	2.74875	2.69e-16	3.05e-15	[BLASTED]	Tsub_00016972-RA	1320	protein IQ-DOMAIN 14-like	10	0	88.02
[UP]	Tsub_00004073-RA	3.7559	1.90916	3.35233	2.88e-23	4.56e-22	[BLASTED, MAPPED]	Tsub_00004073-RA	1077	transcription factor bHLH93-like	10	5.69e-127	71.82	1	F:GO:0046983	F:protein dimerization activity
[UP]	Tsub_00004262-RA	3.70031	1.88764	3.76322	2.58e-30	5.3e-29	[BLASTED, MAPPED, ANNOTATED]	Tsub_00004262-RA	3934	Beta-glucosidase 12	10	0	79.64	2	F:GO:0004553; P:GO:0005975	F:hydrolase activity, hydrolyzing O-glycosyl compounds; P:carbohydrate metabolic process
[UP]	Tsub_00017653-RA	3.69934	1.88727	2.97722	9.92e-18	1.21e-16	[BLASTED, MAPPED, ANNOTATED]	Tsub_00017653-RA	1074	protein SRG1-like	10	1.74e-175	80.96	3	F:GO:0016491; F:GO:0046872; P:GO:0055114	F:oxidoreductase activity; F:metal ion binding; P:oxidation-reduction process
[UP]	Tsub_00000202-RA	3.68737	1.88259	1.0994	0.00014	0.000534	[BLASTED, MAPPED, ANNOTATED]	Tsub_00000202-RA	2429	putative SAM dependent carboxyl methyltransferase	10	0	69.69	2	P:GO:0008152; F:GO:0016740	P:metabolic process; F:transferase activity
[UP]	Tsub_00007459-RA	3.63241	1.86093	1.81328	8.67e-07	4.58e-06	[BLASTED, MAPPED, ANNOTATED]	Tsub_00007459-RA	3131	protein NRT1/ PTR FAMILY 5.2-like isoform X1	10	0	92.52	3	C:GO:0016020; F:GO:0022857; P:GO:0055085	C:membrane; F:transmembrane transporter activity; P:transmembrane transport
[UP]	Tsub_00008676-RA	3.62765	1.85903	4.64964	2.16e-49	7.5e-48	[BLASTED, MAPPED, ANNOTATED]	Tsub_00008676-RA	1419	cinnamoyl-CoA reductase-like SNL6	10	1.63e-162	89.42	6	F:GO:0003854; P:GO:0006694; P:GO:0008207; P:GO:0008209; P:GO:0008210; P:GO:0055114	F:3-beta-hydroxy-delta5-steroid dehydrogenase activity; P:steroid biosynthetic process; P:C21-steroid hormone metabolic process; P:androgen metabolic process; P:estrogen metabolic process; P:oxidation-reduction process	EC:1.1.1.145	3-beta-hydroxy-Delta(5)-steroid dehydrogenase
[UP]	Tsub_00016588-RA	3.60922	1.85169	0.596291	0.000265	0.000959	[BLASTED]	Tsub_00016588-RA	408	uncharacterized protein LOC110638105	1	2.29e-06	68
[UP]	Tsub_00013454-RA	3.6009	1.84836	6.74756	3.78e-168	6.71e-166	[BLASTED, MAPPED, ANNOTATED]	Tsub_00013454-RA	1683	glucan endo-1,3-beta-glucosidase 12	10	0	91.08	4	F:GO:0004553; P:GO:0005975; F:GO:0030247; C:GO:0046658	F:hydrolase activity, hydrolyzing O-glycosyl compounds; P:carbohydrate metabolic process; F:polysaccharide binding; C:anchored component of plasma membrane
[UP]	Tsub_00022332-RA	3.55845	1.83125	-0.237488	0.00353672	0.0100872	[BLASTED, MAPPED]	Tsub_00022332-RA	1791	centromere-associated protein E-like	10	3.88e-110	59.83	2	C:GO:0016020; C:GO:0016021	C:membrane; C:integral component of membrane
[UP]	Tsub_00000217-RA	3.54309	1.82501	-0.660863	0.0104952	0.0262104	[BLASTED, MAPPED, ANNOTATED]	Tsub_00000217-RA	2898	AAA-ATPase At1g43910	10	0	77.79	1	F:GO:0005524	F:ATP binding
[UP]	Tsub_00022729-RA	3.52566	1.81789	3.8646	1.14e-30	2.38e-29	[BLASTED, MAPPED, ANNOTATED]	Tsub_00022729-RA	870	1-aminocyclopropane-1-carboxylate oxidase homolog 1-like	10	2.72e-125	79.26	3	F:GO:0016491; F:GO:0046872; P:GO:0055114	F:oxidoreductase activity; F:metal ion binding; P:oxidation-reduction process
[UP]	Tsub_00022254-RA	3.52064	1.81584	0.266068	0.000593	0.00199805	[BLASTED, MAPPED, ANNOTATED]	Tsub_00022254-RA	1551	phospholipase A1-Ibeta2, chloroplastic	10	0	87.05	2	P:GO:0006629; F:GO:0016787	P:lipid metabolic process; F:hydrolase activity
[UP]	Tsub_00009553-RA	3.49338	1.80462	3.37387	8.56e-21	1.22e-19	[BLASTED]	Tsub_00009553-RA	597	protein ECERIFERUM 1-like	10	5.48e-95	75.53
[UP]	Tsub_00016900-RA	3.48233	1.80005	-0.848551	0.0216176	0.0492969	[BLASTED]	Tsub_00016900-RA	258	PREDICTED: uncharacterized protein LOC103333874	10	3.82e-26	87.99
[UP]	Tsub_00000018-RA	3.46646	1.79346	2.15481	2.49e-09	1.72e-08	[BLASTED, MAPPED, ANNOTATED]	Tsub_00000018-RA	501	protein RESPONSE TO LOW SULFUR 2	10	3.49e-15	84.13	1	P:GO:0033554	P:cellular response to stress
[UP]	Tsub_00002902-RA	3.45825	1.79004	2.42094	6.94e-12	5.93e-11	[BLASTED, MAPPED]	Tsub_00002902-RA	615	thiosulfate sulfurtransferase 16, chloroplastic-like	10	6.49e-73	77.79	1	F:GO:0004792	F:thiosulfate sulfurtransferase activity
[UP]	Tsub_00002164-RA	3.43999	1.7824	5.00791	1.99e-58	8.34e-57	[BLASTED, MAPPED, ANNOTATED]	Tsub_00002164-RA	4117	phosphoinositide phospholipase C 2-like	10	0	80.91	6	F:GO:0004435; C:GO:0005622; P:GO:0009395; P:GO:0035556; P:GO:0035556; P:GO:0046339	F:phosphatidylinositol phospholipase C activity; C:intracellular; P:phospholipid catabolic process; P:intracellular signal transduction; P:intracellular signal transduction; P:diacylglycerol metabolic process	EC:3.1.4.11; EC:3.1.4.3	Phosphoinositide phospholipase C; Phospholipase C
[UP]	Tsub_00029190-RA	3.42814	1.77743	1.2469	4.54e-06	2.19e-05	[BLASTED, MAPPED, ANNOTATED]	Tsub_00029190-RA	1491	cytochrome P450 71D9-like	10	0	75.55	3	C:GO:0016020; F:GO:0016491; F:GO:0046872	C:membrane; F:oxidoreductase activity; F:metal ion binding
[UP]	Tsub_00011974-RA	3.42627	1.77664	4.5184	2.46e-41	7e-40	[BLASTED, MAPPED, ANNOTATED]	Tsub_00011974-RA	2774	beta-amyrin synthase	10	0	84.97	2	C:GO:0016021; F:GO:0016866	C:integral component of membrane; F:intramolecular transferase activity
[UP]	Tsub_00004859-RA	3.42309	1.7753	1.15993	3.05e-05	0.000131	[BLASTED, MAPPED]	Tsub_00004859-RA	1254	squamosa promoter-binding-like protein 7	10	1.33e-130	68.81	3	F:GO:0003677; C:GO:0005634; F:GO:0046872	F:DNA binding; C:nucleus; F:metal ion binding
[UP]	Tsub_00018076-RA	3.37889	1.75655	2.35776	6.06e-11	4.77e-10	[BLASTED]	Tsub_00018076-RA	804	His_Phos_1 domain-containing protein	10	5.56e-137	83.4
[UP]	Tsub_00012221-RA	3.37868	1.75646	-0.16053	0.00302571	0.00878323	[BLASTED, MAPPED, ANNOTATED]	Tsub_00012221-RA	1707	squalene monooxygenase-like	10	0	78.32	6	F:GO:0004506; P:GO:0006694; C:GO:0016021; P:GO:0016114; F:GO:0050660; P:GO:0055114	F:squalene monooxygenase activity; P:steroid biosynthetic process; C:integral component of membrane; P:terpenoid biosynthetic process; F:flavin adenine dinucleotide binding; P:oxidation-reduction process	EC:1.14.13.132; EC:1.14.13	Acting on paired donors, with incorporation or reduction of molecular oxygen. The oxygen incorporated need not be derived from O(2); Acting on paired donors, with incorporation or reduction of molecular oxygen. The oxygen incorporated need not be derived from O(2)
[UP]	Tsub_00023178-RA	3.37296	1.75402	2.9239	9.34e-15	9.72e-14	[BLASTED, MAPPED, ANNOTATED]	Tsub_00023178-RA	1533	protein ASPARTIC PROTEASE IN GUARD CELL 2-like isoform X2	10	0	76.3	3	F:GO:0004190; P:GO:0006508; P:GO:0030163	F:aspartic-type endopeptidase activity; P:proteolysis; P:protein catabolic process	EC:3.4.23	Acting on peptide bonds (peptidases)
[UP]	Tsub_00005841-RA	3.34296	1.74112	2.06051	8.4e-09	5.54e-08	[BLASTED, MAPPED]	Tsub_00005841-RA	1737	B3 domain-containing transcription factor VRN1-like isoform X6	10	3.11e-51	45.52	4	F:GO:0003677; C:GO:0005634; P:GO:0006351; P:GO:0006355	F:DNA binding; C:nucleus; P:transcription, DNA-templated; P:regulation of transcription, DNA-templated
[UP]	Tsub_00023127-RA	3.33669	1.73842	-0.558659	0.0147254	0.0352534	[BLASTED, MAPPED, ANNOTATED]	Tsub_00023127-RA	1290	7-deoxyloganetin glucosyltransferase-like	10	7.57e-151	70.69	3	C:GO:0043231; F:GO:0080043; F:GO:0080044	C:intracellular membrane-bounded organelle; F:quercetin 3-O-glucosyltransferase activity; F:quercetin 7-O-glucosyltransferase activity
[UP]	Tsub_00018616-RA	3.33321	1.73691	2.66778	1.44e-12	1.31e-11	[BLASTED, MAPPED, ANNOTATED]	Tsub_00018616-RA	1287	cytokinin dehydrogenase 5-like	10	0	91.89	4	P:GO:0009690; F:GO:0019139; P:GO:0055114; F:GO:0071949	P:cytokinin metabolic process; F:cytokinin dehydrogenase activity; P:oxidation-reduction process; F:FAD binding	EC:1.5.99.12	Cytokinin dehydrogenase
[UP]	Tsub_00021607-RA	3.31545	1.7292	-0.290701	0.00666128	0.0176017	[BLASTED, MAPPED, ANNOTATED]	Tsub_00021607-RA	1566	(R)-mandelonitrile lyase-like	10	0	85.91	3	F:GO:0016614; F:GO:0050660; P:GO:0055114	F:oxidoreductase activity, acting on CH-OH group of donors; F:flavin adenine dinucleotide binding; P:oxidation-reduction process
[UP]	Tsub_00007132-RA	3.23293	1.69284	2.00254	3.37e-07	1.87e-06	[BLASTED, MAPPED, ANNOTATED]	Tsub_00007132-RA	3074	probable 1-deoxy-D-xylulose-5-phosphate synthase 2, chloroplastic	10	0	89.58	3	P:GO:0006694; F:GO:0008661; P:GO:0016114	P:steroid biosynthetic process; F:1-deoxy-D-xylulose-5-phosphate synthase activity; P:terpenoid biosynthetic process	EC:2.2.1.7	1-deoxy-D-xylulose-5-phosphate synthase
[UP]	Tsub_00013298-RA	3.20017	1.67815	3.52207	2.17e-10	1.65e-09	[BLASTED, MAPPED, ANNOTATED]	Tsub_00013298-RA	1743	asparagine synthetase [glutamine-hydrolyzing] 1	10	0	94.01	6	F:GO:0004066; F:GO:0005524; P:GO:0006522; P:GO:0006529; P:GO:0006531; P:GO:0006541	F:asparagine synthase (glutamine-hydrolyzing) activity; F:ATP binding; P:alanine metabolic process; P:asparagine biosynthetic process; P:aspartate metabolic process; P:glutamine metabolic process	EC:6.3.5.4	Asparagine synthase (glutamine-hydrolyzing)
[UP]	Tsub_00009549-RA	3.1644	1.66193	11.8629	2.24e-243	7.12e-241	[BLASTED, MAPPED, ANNOTATED]	Tsub_00009549-RA	1956	protein ECERIFERUM 1-like	10	0	78.94	5	F:GO:0005506; P:GO:0008610; C:GO:0016021; F:GO:0016491; P:GO:0055114	F:iron ion binding; P:lipid biosynthetic process; C:integral component of membrane; F:oxidoreductase activity; P:oxidation-reduction process
[UP]	Tsub_00020273-RA	3.16406	1.66178	1.39859	6.43e-06	3.04e-05	[BLASTED, MAPPED, ANNOTATED]	Tsub_00020273-RA	3005	LEAF RUST 10 DISEASE-RESISTANCE LOCUS RECEPTOR-LIKE PROTEIN KINASE-like 1.2 isoform X2	10	0	73.77	1	C:GO:0016020	C:membrane
[UP]	Tsub_00013062-RA	3.12635	1.64448	3.67903	5.86e-17	6.9e-16	[BLASTED, MAPPED]	Tsub_00013062-RA	1865	squamosa promoter-binding-like protein 16	10	2.19e-143	73.77	3	F:GO:0003677; C:GO:0005634; F:GO:0046872	F:DNA binding; C:nucleus; F:metal ion binding
[UP]	Tsub_00017303-RA	3.12104	1.64202	-0.346546	0.0124532	0.0304866	[BLASTED, MAPPED, ANNOTATED]	Tsub_00017303-RA	1740	beta-glucosidase BoGH3B isoform X1	10	0	67.06	2	F:GO:0004553; P:GO:0005975	F:hydrolase activity, hydrolyzing O-glycosyl compounds; P:carbohydrate metabolic process
[UP]	Tsub_00004108-RA	3.10557	1.63486	5.41091	1.91e-53	7.32e-52	[BLASTED]	Tsub_00004108-RA	919	thylakoid lumenal 17.4 kDa protein, chloroplastic	10	1.02e-133	86.16
[UP]	Tsub_00016967-RA	3.10023	1.63238	-0.135854	0.00513598	0.0140277	[BLASTED, MAPPED, ANNOTATED]	Tsub_00016967-RA	5943	receptor-like protein kinase HSL1	10	0	78.64	5	F:GO:0004674; F:GO:0005524; P:GO:0006468; P:GO:0009069; C:GO:0016021	F:protein serine/threonine kinase activity; F:ATP binding; P:protein phosphorylation; P:serine family amino acid metabolic process; C:integral component of membrane	EC:2.7.11	Transferring phosphorus-containing groups
[UP]	Tsub_00029380-RA	3.09844	1.63154	0.51986	0.000393	0.00137535	[BLASTED, MAPPED, ANNOTATED]	Tsub_00029380-RA	717	putative EamA domain-containing protein	10	4.14e-109	84.95	1	C:GO:0016021	C:integral component of membrane
[UP]	Tsub_00014843-RA	3.0666	1.61664	8.74632	3.47e-127	4.33e-125	[BLASTED, MAPPED, ANNOTATED]	Tsub_00014843-RA	920	expansin-like A2	10	5.06e-157	91.03	2	C:GO:0005576; P:GO:0019953	C:extracellular region; P:sexual reproduction
[UP]	Tsub_00005378-RA	3.03769	1.60297	4.14287	1.46e-09	1.04e-08	[BLASTED, MAPPED]	Tsub_00005378-RA	954	transcription factor MYB44	10	3.38e-109	68.11	8	F:GO:0000981; F:GO:0001135; F:GO:0003677; C:GO:0005634; P:GO:0006357; P:GO:0030154; F:GO:0043565; F:GO:0044212	F:DNA-binding transcription factor activity, RNA polymerase II-specific; F:RNA polymerase II transcription regulator recruiting activity; F:DNA binding; C:nucleus; P:regulation of transcription by RNA polymerase II; P:cell differentiation; F:sequence-specific DNA binding; F:transcription regulatory region DNA binding
[UP]	Tsub_00024021-RA	3.03322	1.60085	4.22884	1.13e-25	2e-24	[BLASTED, MAPPED, ANNOTATED]	Tsub_00024021-RA	1653	xyloglucan endotransglucosylase/hydrolase protein 9	10	0	93.58	7	F:GO:0004553; C:GO:0005618; P:GO:0010411; F:GO:0016762; P:GO:0042546; C:GO:0048046; P:GO:0071555	F:hydrolase activity, hydrolyzing O-glycosyl compounds; C:cell wall; P:xyloglucan metabolic process; F:xyloglucan:xyloglucosyl transferase activity; P:cell wall biogenesis; C:apoplast; P:cell wall organization	EC:2.4.1.207	Xyloglucan:xyloglucosyl transferase
[UP]	Tsub_00023734-RA	2.99908	1.58452	-0.161029	0.00795391	0.0205702	[BLASTED, MAPPED, ANNOTATED]	Tsub_00023734-RA	1602	protein DETOXIFICATION 12	10	0	84.28	4	P:GO:0006855; F:GO:0015238; F:GO:0015297; C:GO:0016021	P:drug transmembrane transport; F:drug transmembrane transporter activity; F:antiporter activity; C:integral component of membrane
[UP]	Tsub_00025271-RA	2.99084	1.58055	2.1073	5.59e-08	3.36e-07	[BLASTED, MAPPED, ANNOTATED]	Tsub_00025271-RA	1338	FAM10 family protein At4g22670	10	1.34e-66	78.79	1	F:GO:0046983	F:protein dimerization activity
[UP]	Tsub_00016620-RA	2.99006	1.58017	-0.0637897	0.00778328	0.020175	[BLASTED, MAPPED, ANNOTATED]	Tsub_00016620-RA	1086	hypothetical protein CFOL_v3_09736, partial	10	1.33e-136	84.7	1	C:GO:0016021	C:integral component of membrane
[UP]	Tsub_00023735-RA	2.98619	1.5783	0.190194	0.00364893	0.0103696	[BLASTED, MAPPED, ANNOTATED]	Tsub_00023735-RA	1044	protein DETOXIFICATION 12	10	3.43e-141	75.58	3	C:GO:0016020; F:GO:0022857; P:GO:0055085	C:membrane; F:transmembrane transporter activity; P:transmembrane transport
[UP]	Tsub_00006966-RA	2.97181	1.57134	0.109712	0.00490175	0.0134631	[BLASTED, MAPPED]	Tsub_00006966-RA	7530	probable disease resistance protein At4g27220	10	0	59.91	5	F:GO:0003677; C:GO:0005886; P:GO:0006952; P:GO:0007165; F:GO:0043531	F:DNA binding; C:plasma membrane; P:defense response; P:signal transduction; F:ADP binding
[UP]	Tsub_00009148-RA	2.93287	1.55231	3.13265	6.29e-14	6.22e-13	[BLASTED, MAPPED, ANNOTATED]	Tsub_00009148-RA	2007	L-type lectin-domain containing receptor kinase VIII.2-like	10	0	81.83	5	F:GO:0004672; F:GO:0005524; P:GO:0006468; C:GO:0016021; F:GO:0030246	F:protein kinase activity; F:ATP binding; P:protein phosphorylation; C:integral component of membrane; F:carbohydrate binding
[UP]	Tsub_00004028-RA	2.93121	1.55149	3.24042	2.52e-15	2.73e-14	[BLASTED]	Tsub_00004028-RA	1187	GEM-like protein 1	10	4.05e-106	81.23
[UP]	Tsub_00025823-RA	2.91439	1.54319	2.0633	2.75e-05	0.000119	[BLASTED]	Tsub_00025823-RA	2065	E3 ubiquitin protein ligase DRIP2-like	10	0	78.91
[UP]	Tsub_00002381-RA	2.88615	1.52914	0.321006	0.005065	0.0138673	[BLASTED]	Tsub_00002381-RA	741	1,4-dihydroxy-2-naphthoyl-CoA thioesterase 1	10	2.14e-75	85.1
[UP]	Tsub_00013399-RA	2.8819	1.52702	3.84322	3.58e-21	5.2e-20	[BLASTED, MAPPED, ANNOTATED]	Tsub_00013399-RA	1399	putative pectinesterase 63	10	0	83.03	7	C:GO:0005618; P:GO:0005982; P:GO:0005985; F:GO:0030599; P:GO:0042545; F:GO:0045330; P:GO:0045490	C:cell wall; P:starch metabolic process; P:sucrose metabolic process; F:pectinesterase activity; P:cell wall modification; F:aspartyl esterase activity; P:pectin catabolic process	EC:3.1.1.11; EC:3.1.1.1	Pectinesterase; Carboxylesterase
[UP]	Tsub_00013137-RA	2.87974	1.52594	6.54496	5.58e-108	5.43e-106	[BLASTED]	Tsub_00013137-RA	2109	uncharacterized protein LOC111306768 isoform X1	10	0	78.71
[UP]	Tsub_00025239-RA	2.87746	1.5248	1.06838	0.000258	0.000938	[BLASTED, MAPPED, ANNOTATED]	Tsub_00025239-RA	972	clavaminate synthase-like protein At3g21360	10	5.51e-152	80.35	2	F:GO:0016491; P:GO:0055114	F:oxidoreductase activity; P:oxidation-reduction process
[UP]	Tsub_00024067-RA	2.85428	1.51312	5.16275	2e-48	6.77e-47	[BLASTED, MAPPED]	Tsub_00024067-RA	756	RING-H2 finger protein ATL64	10	9.21e-60	57.53	5	C:GO:0016020; C:GO:0016021; P:GO:0016567; P:GO:0043161; F:GO:0061630	C:membrane; C:integral component of membrane; P:protein ubiquitination; P:proteasome-mediated ubiquitin-dependent protein catabolic process; F:ubiquitin protein ligase activity
[UP]	Tsub_00026752-RA	2.80475	1.48787	2.7695	2.44e-10	1.84e-09	[BLASTED, MAPPED, ANNOTATED]	Tsub_00026752-RA	2129	probable WRKY transcription factor 31	10	0	80.77	6	F:GO:0003700; C:GO:0005634; C:GO:0005667; P:GO:0006355; P:GO:0006355; F:GO:0043565	F:DNA-binding transcription factor activity; C:nucleus; C:transcription factor complex; P:regulation of transcription, DNA-templated; P:regulation of transcription, DNA-templated; F:sequence-specific DNA binding
[UP]	Tsub_00000564-RA	2.78762	1.47903	0.708243	0.00161256	0.00496602	[BLASTED, MAPPED]	Tsub_00000564-RA	780	protein trichome birefringence-like 41	10	1.95e-113	86.86	3	C:GO:0005794; F:GO:0016413; P:GO:0071554	C:Golgi apparatus; F:O-acetyltransferase activity; P:cell wall organization or biogenesis
[UP]	Tsub_00023930-RA	2.78452	1.47743	1.78083	3.07e-06	1.51e-05	[BLASTED]	Tsub_00023930-RA	507	PREDICTED: uncharacterized protein LOC100241958	10	1.82e-17	69.39
[UP]	Tsub_00008389-RA	2.77964	1.4749	3.53063	7.31e-15	7.66e-14	[BLASTED, MAPPED]	Tsub_00008389-RA	1065	putative germin-like protein 2-1 isoform X1	10	2.48e-143	67.51	4	C:GO:0005576; F:GO:0030145; F:GO:0045735; F:GO:0046872	C:extracellular region; F:manganese ion binding; F:nutrient reservoir activity; F:metal ion binding
[UP]	Tsub_00008969-RA	2.75792	1.46358	2.8943	2.72e-11	2.2e-10	[BLASTED, MAPPED, ANNOTATED]	Tsub_00008969-RA	1913	uncharacterized protein LOC110635665	10	3.58e-132	80.84	1	C:GO:0016021	C:integral component of membrane
[UP]	Tsub_00030235-RA	2.73944	1.45388	0.520728	0.00274274	0.00801837	[BLASTED, MAPPED, ANNOTATED]	Tsub_00030235-RA	1548	phospholipase A1-Ibeta2, chloroplastic	10	0	87.5	2	P:GO:0006629; F:GO:0016787	P:lipid metabolic process; F:hydrolase activity
[UP]	Tsub_00009897-RA	2.73627	1.45221	5.86061	5.48e-58	2.28e-56	[BLASTED, MAPPED, ANNOTATED]	Tsub_00009897-RA	978	probable WRKY transcription factor 23	10	2.11e-124	79.04	6	F:GO:0003700; C:GO:0005634; C:GO:0005667; P:GO:0006355; P:GO:0006355; F:GO:0043565	F:DNA-binding transcription factor activity; C:nucleus; C:transcription factor complex; P:regulation of transcription, DNA-templated; P:regulation of transcription, DNA-templated; F:sequence-specific DNA binding
[UP]	Tsub_00029071-RA	2.72296	1.44518	0.520876	0.00383286	0.0108278	[BLASTED, MAPPED, ANNOTATED]	Tsub_00029071-RA	1515	7-deoxyloganetin glucosyltransferase-like isoform X2	10	0	77.36	4	P:GO:0008152; C:GO:0043231; F:GO:0080043; F:GO:0080044	P:metabolic process; C:intracellular membrane-bounded organelle; F:quercetin 3-O-glucosyltransferase activity; F:quercetin 7-O-glucosyltransferase activity
[UP]	Tsub_00017541-RA	2.71578	1.44137	5.68307	2.28e-47	7.59e-46	[BLASTED, MAPPED]	Tsub_00017541-RA	3858	BEL1-like homeodomain protein 1	10	0	70.82	3	F:GO:0003677; C:GO:0005634; P:GO:0006355	F:DNA binding; C:nucleus; P:regulation of transcription, DNA-templated
[UP]	Tsub_00010419-RA	2.7022	1.43414	0.5661	0.00194223	0.00587045	[BLASTED, MAPPED, ANNOTATED]	Tsub_00010419-RA	1368	chalcone synthase	10	0	81.88	2	P:GO:0009813; F:GO:0016210	P:flavonoid biosynthetic process; F:naringenin-chalcone synthase activity	EC:2.3.1.74	Chalcone synthase
[UP]	Tsub_00014580-RA	2.69354	1.4295	5.17499	2.14e-38	5.66e-37	[BLASTED, MAPPED, ANNOTATED]	Tsub_00014580-RA	1469	heavy metal-associated isoprenylated plant protein 39	10	1.02e-32	97.35	2	P:GO:0030001; F:GO:0046872	P:metal ion transport; F:metal ion binding
[UP]	Tsub_00026052-RA	2.6355	1.39808	2.62331	6.55e-09	4.36e-08	[BLASTED]	Tsub_00026052-RA	723	RING/U-box superfamily protein	10	5.09e-142	93.18
[UP]	Tsub_00009175-RA	2.63002	1.39507	7.17244	8.03e-118	9.15e-116	[BLASTED, MAPPED, ANNOTATED]	Tsub_00009175-RA	2266	sugar carrier protein C	10	0	94.87	6	F:GO:0005351; F:GO:0005355; C:GO:0016021; P:GO:0046323; P:GO:1902600; P:GO:1904659	F:carbohydrate:proton symporter activity; F:glucose transmembrane transporter activity; C:integral component of membrane; P:glucose import; P:proton transmembrane transport; P:glucose transmembrane transport
[UP]	Tsub_00026123-RA	2.60665	1.38219	1.37221	0.000132	0.000507	[BLASTED]	Tsub_00026123-RA	1926	ankyrin repeat domain-containing protein 13C-like	10	0	85.43
[UP]	Tsub_00004510-RA	2.58023	1.3675	6.05667	1.42e-65	7e-64	[BLASTED, MAPPED]	Tsub_00004510-RA	849	protein TIFY 10A-like	10	7.09e-99	68.32	8	F:GO:0003714; C:GO:0005634; P:GO:0009611; C:GO:0016020; C:GO:0016021; P:GO:0031347; P:GO:1903507; P:GO:2000022	F:transcription corepressor activity; C:nucleus; P:response to wounding; C:membrane; C:integral component of membrane; P:regulation of defense response; P:negative regulation of nucleic acid-templated transcription; P:regulation of jasmonic acid mediated signaling pathway
[UP]	Tsub_00019889-RA	2.56336	1.35803	3.86052	9.4e-18	1.15e-16	[BLASTED, MAPPED, ANNOTATED]	Tsub_00019889-RA	3633	scopoletin glucosyltransferase-like	10	0	76.55	4	P:GO:0008152; C:GO:0043231; F:GO:0080043; F:GO:0080044	P:metabolic process; C:intracellular membrane-bounded organelle; F:quercetin 3-O-glucosyltransferase activity; F:quercetin 7-O-glucosyltransferase activity
[UP]	Tsub_00016152-RA	2.55776	1.35488	5.71926	2.99e-51	1.08e-49	[BLASTED, MAPPED, ANNOTATED]	Tsub_00016152-RA	1740	protein NRT1/ PTR FAMILY 3.1-like	10	0	92.19	3	C:GO:0016021; F:GO:0022857; P:GO:0055085	C:integral component of membrane; F:transmembrane transporter activity; P:transmembrane transport
[UP]	Tsub_00029037-RA	2.52472	1.33612	4.00604	4.67e-18	5.81e-17	[BLASTED, MAPPED]	Tsub_00029037-RA	1299	1-aminocyclopropane-1-carboxylate oxidase homolog 1-like	10	4.98e-142	72.44	4	F:GO:0016491; F:GO:0046872; F:GO:0051213; P:GO:0055114	F:oxidoreductase activity; F:metal ion binding; F:dioxygenase activity; P:oxidation-reduction process
[UP]	Tsub_00021500-RA	2.516	1.33113	4.76479	1.69e-23	2.71e-22	[BLASTED, MAPPED, ANNOTATED]	Tsub_00021500-RA	4398	abscisic-aldehyde oxidase-like	10	0	83.61	17	F:GO:0004031; F:GO:0005506; P:GO:0006118; P:GO:0006550; P:GO:0006552; P:GO:0006568; P:GO:0006570; P:GO:0006574; P:GO:0006769; F:GO:0009055; P:GO:0022900; P:GO:0042816; P:GO:0046497; F:GO:0051537; F:GO:0071949; F:GO:0102797; F:GO:0102798	F:aldehyde oxidase activity; F:iron ion binding; P:obsolete electron transport; P:isoleucine catabolic process; P:leucine catabolic process; P:tryptophan metabolic process; P:tyrosine metabolic process; P:valine catabolic process; P:nicotinamide metabolic process; F:electron transfer activity; P:electron transport chain; P:vitamin B6 metabolic process; P:nicotinate nucleotide metabolic process; F…	EC:1.2.3.1	Aldehyde oxidase
[UP]	Tsub_00001321-RA	2.5144	1.33021	1.95113	4.95e-06	2.38e-05	[BLASTED, MAPPED, ANNOTATED]	Tsub_00001321-RA	2205	probable purine permease 10	10	0	77.07	3	F:GO:0005345; P:GO:0006863; C:GO:0016021	F:purine nucleobase transmembrane transporter activity; P:purine nucleobase transport; C:integral component of membrane
[UP]	Tsub_00014062-RA	2.51194	1.3288	2.88963	3.82e-09	2.6e-08	[BLASTED, MAPPED]	Tsub_00014062-RA	882	ethylene-responsive transcription factor 2	10	2.92e-75	71.81	5	F:GO:0003677; F:GO:0003700; C:GO:0005634; P:GO:0006351; P:GO:0006355	F:DNA binding; F:DNA-binding transcription factor activity; C:nucleus; P:transcription, DNA-templated; P:regulation of transcription, DNA-templated
[UP]	Tsub_00010356-RA	2.50987	1.32761	3.65038	7.88e-15	8.24e-14	[BLASTED]	Tsub_00010356-RA	477	chaperone protein dnaJ 8, chloroplastic	10	2.21e-31	58.4
[UP]	Tsub_00029653-RA	2.49643	1.31987	1.01429	0.00101522	0.00327805	[BLASTED]	Tsub_00029653-RA	594	PREDICTED: uncharacterized protein LOC105133436	10	3.48e-92	86.54
[UP]	Tsub_00021912-RA	2.48365	1.31246	1.44806	0.000123	0.000478	[BLASTED, MAPPED, ANNOTATED]	Tsub_00021912-RA	1733	cytochrome P450 family protein	10	0	78.94	6	F:GO:0005506; C:GO:0016020; F:GO:0016709; F:GO:0020037; P:GO:0044550; P:GO:0055114	F:iron ion binding; C:membrane; F:oxidoreductase activity, acting on paired donors, with incorporation or reduction of molecular oxygen, NAD(P)H as one donor, and incorporation of one atom of oxygen; F:heme binding; P:secondary metabolite biosynthetic process; P:oxidation-reduction process	EC:1.14.13	Acting on paired donors, with incorporation or reduction of molecular oxygen. The oxygen incorporated need not be derived from O(2)
[UP]	Tsub_00002471-RA	2.47283	1.30616	4.76337	4.44e-28	8.51e-27	[BLASTED, MAPPED, ANNOTATED]	Tsub_00002471-RA	801	putative methyltransferase DDB_G0268948	10	1.61e-149	86.12	3	C:GO:0005737; F:GO:0008757; P:GO:0032259	C:cytoplasm; F:S-adenosylmethionine-dependent methyltransferase activity; P:methylation
[UP]	Tsub_00022669-RA	2.47203	1.3057	4.60625	9.32e-25	1.6e-23	[BLASTED, MAPPED, ANNOTATED]	Tsub_00022669-RA	888	homeobox-leucine zipper protein HAT22-like	10	1.99e-75	76.95	6	F:GO:0003700; C:GO:0005634; C:GO:0005667; P:GO:0006355; P:GO:0006355; F:GO:0043565	F:DNA-binding transcription factor activity; C:nucleus; C:transcription factor complex; P:regulation of transcription, DNA-templated; P:regulation of transcription, DNA-templated; F:sequence-specific DNA binding
[UP]	Tsub_00006454-RA	2.45086	1.29329	0.788095	0.00481522	0.0132576	[BLASTED, MAPPED, ANNOTATED]	Tsub_00006454-RA	1056	glutathione S-transferase L3	10	9.06e-147	81.72	5	F:GO:0004364; C:GO:0005737; P:GO:0006749; P:GO:0006803; P:GO:0010731	F:glutathione transferase activity; C:cytoplasm; P:glutathione metabolic process; P:obsolete glutathione conjugation reaction; P:protein glutathionylation	EC:2.5.1.18	Glutathione transferase
[UP]	Tsub_00009942-RA	2.44131	1.28766	1.79427	5.64e-05	0.000232	[BLASTED]	Tsub_00009942-RA	2178	glutamic acid-rich protein	10	1.03e-164	64.03
[UP]	Tsub_00028195-RA	2.44066	1.28727	2.42601	8.73e-05	0.000347	[BLASTED, MAPPED, ANNOTATED]	Tsub_00028195-RA	2168	adenine/guanine permease AZG1	10	0	92.06	3	F:GO:0005345; C:GO:0016021; P:GO:1904823	F:purine nucleobase transmembrane transporter activity; C:integral component of membrane; P:purine nucleobase transmembrane transport
[UP]	Tsub_00004065-RA	2.4324	1.28238	1.02485	0.00127723	0.00402432	[BLASTED, MAPPED, ANNOTATED]	Tsub_00004065-RA	2685	uncharacterized protein LOC110639279 isoform X1	10	0	87.15	1	C:GO:0005886	C:plasma membrane
[UP]	Tsub_00026337-RA	2.42409	1.27744	1.27595	0.00227128	0.00675786	[BLASTED, MAPPED, ANNOTATED]	Tsub_00026337-RA	5898	cellulose synthase-like protein H1	10	0	78.16	7	P:GO:0005982; P:GO:0005985; P:GO:0006011; C:GO:0016021; F:GO:0016760; P:GO:0030244; P:GO:0071555	P:starch metabolic process; P:sucrose metabolic process; P:UDP-glucose metabolic process; C:integral component of membrane; F:cellulose synthase (UDP-forming) activity; P:cellulose biosynthetic process; P:cell wall organization	EC:2.4.1.12	Cellulose synthase (UDP-forming)
[UP]	Tsub_00009337-RA	2.41532	1.27221	3.91534	2.49e-16	2.82e-15	[BLASTED, MAPPED, ANNOTATED]	Tsub_00009337-RA	2130	receptor protein kinase-like protein At4g34220	10	0	81.5	6	F:GO:0004672; F:GO:0005524; P:GO:0006468; C:GO:0016021; F:GO:0032440; P:GO:0055114	F:protein kinase activity; F:ATP binding; P:protein phosphorylation; C:integral component of membrane; F:2-alkenal reductase [NAD(P)] activity; P:oxidation-reduction process	EC:1.3.1.74	2-alkenal reductase (NAD(P)(+))
[UP]	Tsub_00011134-RA	2.40788	1.26777	1.88066	9.63e-05	0.00038	[BLASTED]	Tsub_00011134-RA	1125	trihelix transcription factor ASR3	10	7.62e-165	74.36
[UP]	Tsub_00019060-RA	2.38685	1.25511	2.23195	9.25e-06	4.29e-05	[BLASTED, MAPPED, ANNOTATED]	Tsub_00019060-RA	1164	dirigent protein 22-like	10	1.18e-136	78.41	2	C:GO:0016020; C:GO:0048046	C:membrane; C:apoplast
[UP]	Tsub_00025139-RA	2.38337	1.253	5.8378	1.48e-25	2.6e-24	[BLASTED, MAPPED, ANNOTATED]	Tsub_00025139-RA	8947	ABC transporter G family member 29-like	10	0	88.08	3	F:GO:0005524; C:GO:0016021; F:GO:0016887	F:ATP binding; C:integral component of membrane; F:ATPase activity	EC:3.6.1.3; EC:3.6.1.15	Adenosinetriphosphatase; Nucleoside-triphosphate phosphatase
[UP]	Tsub_00007524-RA	2.37731	1.24933	6.41477	2.15e-61	9.64e-60	[BLASTED, MAPPED, ANNOTATED]	Tsub_00007524-RA	2976	Alkane hydroxylase MAH1	10	0	71.28	2	F:GO:0016491; F:GO:0046872	F:oxidoreductase activity; F:metal ion binding
[UP]	Tsub_00022251-RA	2.36378	1.2411	6.67597	2.11e-82	1.41e-80	[BLASTED, MAPPED, ANNOTATED]	Tsub_00022251-RA	2091	lipase 3-like isoform X2	10	0	85.04	2	P:GO:0006629; C:GO:0016021	P:lipid metabolic process; C:integral component of membrane
[UP]	Tsub_00012007-RA	2.35631	1.23653	0.749188	0.00362442	0.0103081	[BLASTED, MAPPED]	Tsub_00012007-RA	543	transcription repressor OFP6-like	10	1.58e-45	64.3	1	P:GO:0045892	P:negative regulation of transcription, DNA-templated
[UP]	Tsub_00003585-RA	2.34208	1.22779	1.83757	4.12e-05	0.000174	[BLASTED, MAPPED, ANNOTATED]	Tsub_00003585-RA	723	thylakoid lumenal 19 kDa protein, chloroplastic	10	5.37e-100	97.07	4	F:GO:0005509; C:GO:0009654; P:GO:0015979; C:GO:0019898	F:calcium ion binding; C:photosystem II oxygen evolving complex; P:photosynthesis; C:extrinsic component of membrane
[UP]	Tsub_00009423-RA	2.33372	1.22263	3.51733	9.6e-13	8.79e-12	[BLASTED, MAPPED, ANNOTATED]	Tsub_00009423-RA	633	RING finger protein 165-like isoform X2	10	1.76e-89	75.07	3	P:GO:0000209; P:GO:0043161; F:GO:0061630	P:protein polyubiquitination; P:proteasome-mediated ubiquitin-dependent protein catabolic process; F:ubiquitin protein ligase activity
[UP]	Tsub_00007522-RA	2.33125	1.2211	0.911848	0.00394573	0.0110999	[BLASTED, MAPPED, ANNOTATED]	Tsub_00007522-RA	1491	alkane hydroxylase MAH1-like	10	0	74.64	3	C:GO:0016020; F:GO:0016491; F:GO:0046872	C:membrane; F:oxidoreductase activity; F:metal ion binding
[UP]	Tsub_00004878-RA	2.32308	1.21604	1.44013	0.000461	0.00158648	[BLASTED, MAPPED, ANNOTATED]	Tsub_00004878-RA	648	glutathione S-transferase F9-like	10	2.29e-130	88.88	3	F:GO:0004364; P:GO:0006749; P:GO:0006803	F:glutathione transferase activity; P:glutathione metabolic process; P:obsolete glutathione conjugation reaction	EC:2.5.1.18	Glutathione transferase
[UP]	Tsub_00002041-RA	2.29466	1.19828	9.03697	7.01e-36	1.72e-34	[BLASTED, MAPPED, ANNOTATED]	Tsub_00002041-RA	2121	cucumisin-like	10	0	66.6	1	F:GO:0008233	F:peptidase activity
[UP]	Tsub_00008934-RA	2.2769	1.18707	6.24296	6.08e-53	2.28e-51	[BLASTED]	Tsub_00008934-RA	1487	uncharacterized protein LOC110625454	10	1.53e-80	76.61
[UP]	Tsub_00029263-RA	2.27266	1.18438	1.23804	0.00235587	0.00698204	[BLASTED]	Tsub_00029263-RA	966	Myb/SANT-like domain containing protein	10	1.86e-71	60.2
[UP]	Tsub_00013772-RA	2.23383	1.15952	3.25171	5.13e-10	3.75e-09	[BLASTED, MAPPED, ANNOTATED]	Tsub_00013772-RA	3333	hexose carrier protein HEX6-like	10	0	83.85	3	C:GO:0016021; F:GO:0022857; P:GO:0055085	C:integral component of membrane; F:transmembrane transporter activity; P:transmembrane transport
[UP]	Tsub_00027079-RA	2.22853	1.15609	0.504664	0.0148445	0.0355103	[BLASTED, MAPPED]	Tsub_00027079-RA	4956	7-deoxyloganetin glucosyltransferase	10	0	68.55	5	P:GO:0008152; C:GO:0016020; C:GO:0016021; F:GO:0016740; F:GO:0016758	P:metabolic process; C:membrane; C:integral component of membrane; F:transferase activity; F:transferase activity, transferring hexosyl groups
[UP]	Tsub_00020533-RA	2.22711	1.15517	2.24181	0.000231	0.000846	[BLASTED, MAPPED, ANNOTATED]	Tsub_00020533-RA	843	lysophospholipid acyltransferase LPEAT1 isoform X1	10	3.93e-105	70.87	1	C:GO:0016020	C:membrane
[UP]	Tsub_00026745-RA	2.20832	1.14295	2.98953	6.2e-08	3.72e-07	[BLASTED, MAPPED]	Tsub_00026745-RA	4302	2-oxoglutarate and Fe(II)-dependent oxygenase superfamily protein isoform 1	10	0	70.7	4	C:GO:0016020; F:GO:0016491; F:GO:0016798; P:GO:0055114	C:membrane; F:oxidoreductase activity; F:hydrolase activity, acting on glycosyl bonds; P:oxidation-reduction process
[UP]	Tsub_00005871-RA	2.19825	1.13636	4.11242	2.63e-15	2.83e-14	[BLASTED, MAPPED, ANNOTATED]	Tsub_00005871-RA	1044	NAC domain-containing protein 72	10	5.72e-180	84.27	3	F:GO:0003677; C:GO:0005634; P:GO:0006355	F:DNA binding; C:nucleus; P:regulation of transcription, DNA-templated
[UP]	Tsub_00018252-RA	2.18509	1.12769	0.887137	0.00608293	0.0162634	[BLASTED, MAPPED, ANNOTATED]	Tsub_00018252-RA	408	calcium-binding protein PBP1-like	10	8.79e-53	92.42	1	F:GO:0005509	F:calcium ion binding
[UP]	Tsub_00001889-RA	2.18127	1.12517	2.74038	1.2e-06	6.21e-06	[BLASTED, MAPPED, ANNOTATED]	Tsub_00001889-RA	699	ethylene-responsive transcription factor TINY-like	10	2.32e-37	95.98	6	F:GO:0003677; F:GO:0003700; C:GO:0005634; C:GO:0005667; P:GO:0006355; P:GO:0006355	F:DNA binding; F:DNA-binding transcription factor activity; C:nucleus; C:transcription factor complex; P:regulation of transcription, DNA-templated; P:regulation of transcription, DNA-templated
[UP]	Tsub_00014830-RA	2.16406	1.11374	3.00496	0.00142514	0.00444322	[BLASTED, MAPPED, ANNOTATED]	Tsub_00014830-RA	1334	homocysteine S-methyltransferase 2-like isoform X1	10	0	84.76	8	C:GO:0005737; P:GO:0006544; P:GO:0006563; P:GO:0006566; F:GO:0008270; P:GO:0009086; P:GO:0032259; F:GO:0047150	C:cytoplasm; P:glycine metabolic process; P:L-serine metabolic process; P:threonine metabolic process; F:zinc ion binding; P:methionine biosynthetic process; P:methylation; F:betaine-homocysteine S-methyltransferase activity	EC:2.1.1.5	Betaine--homocysteine S-methyltransferase
[UP]	Tsub_00006145-RA	2.14383	1.10019	2.83238	7.22e-06	3.38e-05	[BLASTED, MAPPED, ANNOTATED]	Tsub_00006145-RA	1335	U-box domain-containing protein 21-like	10	0	82.56	2	F:GO:0004842; P:GO:0016567	F:ubiquitin-protein transferase activity; P:protein ubiquitination
[UP]	Tsub_00012132-RA	2.13892	1.09688	4.08208	4.97e-13	4.66e-12	[BLASTED, MAPPED, ANNOTATED]	Tsub_00012132-RA	3417	respiratory burst oxidase homolog protein D-like	10	0	88.9	8	F:GO:0004601; F:GO:0005509; P:GO:0006804; P:GO:0006979; C:GO:0016021; F:GO:0016174; P:GO:0055114; P:GO:0098869	F:peroxidase activity; F:calcium ion binding; P:obsolete peroxidase reaction; P:response to oxidative stress; C:integral component of membrane; F:NAD(P)H oxidase activity; P:oxidation-reduction process; P:cellular oxidant detoxification	EC:1.6.3.1; EC:1.11.1.7	NAD(P)H oxidase (H(2)O(2)-forming); Peroxidase
[UP]	Tsub_00023871-RA	2.13712	1.09567	3.95378	6.58e-13	6.12e-12	[BLASTED, MAPPED, ANNOTATED]	Tsub_00023871-RA	1098	beta-glucosidase 17 isoform X1	10	1.61e-169	81.05	3	P:GO:0005975; F:GO:0008422; F:GO:0102483	P:carbohydrate metabolic process; F:beta-glucosidase activity; F:scopolin beta-glucosidase activity	EC:3.2.1.21	Beta-glucosidase
[UP]	Tsub_00011466-RA	2.13446	1.09387	1.7679	0.000425	0.00147489	[BLASTED]	Tsub_00011466-RA	1170	F-box/kelch-repeat protein At1g23390	10	2.29e-94	63.66
[UP]	Tsub_00022721-RA	2.13041	1.09113	1.11952	0.00577176	0.0155208	[BLASTED, MAPPED, ANNOTATED]	Tsub_00022721-RA	1584	1,4-dihydroxy-2-naphthoate polyprenyltransferase, chloroplastic isoform X1	10	3.96e-155	69.26	3	P:GO:0009110; F:GO:0016765; P:GO:1901663	P:vitamin biosynthetic process; F:transferase activity, transferring alkyl or aryl (other than methyl) groups; P:quinone biosynthetic process
[UP]	Tsub_00009204-RA	2.1291	1.09024	1.41607	0.00222825	0.00664294	[BLASTED]	Tsub_00009204-RA	681	abscisic acid receptor PYL4-like	10	3.16e-106	86.06
[UP]	Tsub_00024763-RA	2.12673	1.08864	4.59785	3.56e-19	4.69e-18	[BLASTED]	Tsub_00024763-RA	438	protein EARLY RESPONSIVE TO DEHYDRATION 15-like	10	4.6e-50	72.5
[UP]	Tsub_00008673-RA	2.12367	1.08656	7.70938	3.52e-75	2.02e-73	[BLASTED]	Tsub_00008673-RA	1224	Signal transduction response regulator	10	1.26e-67	63.32
[UP]	Tsub_00022928-RA	2.12199	1.08542	3.23325	1.33e-08	8.63e-08	[BLASTED, MAPPED, ANNOTATED]	Tsub_00022928-RA	5097	receptor-like protein kinase FERONIA	10	0	68.33	1	C:GO:0016020	C:membrane
[UP]	Tsub_00014898-RA	2.10859	1.07628	3.30129	2.56e-08	1.61e-07	[BLASTED, MAPPED, ANNOTATED]	Tsub_00014898-RA	5232	pleiotropic drug resistance protein 3-like	10	0	81.63	2	F:GO:0000166; C:GO:0016020	F:nucleotide binding; C:membrane
[UP]	Tsub_00011988-RA	2.10699	1.07518	5.4787	7.28e-32	1.58e-30	[BLASTED]	Tsub_00011988-RA	2148	Zinc finger, RING-type	10	0	74.2
[UP]	Tsub_00009291-RA	2.10479	1.07367	0.734976	0.0160393	0.0379721	[BLASTED, MAPPED, ANNOTATED]	Tsub_00009291-RA	876	carboxymethylenebutenolidase homolog	10	2.5e-145	86.66	1	F:GO:0102355	F:2-oxo-3-(5-oxofuran-2-ylidene)propanoate lactonase activity	EC:3.1.1.91; EC:3.1.1.1	2-oxo-3-(5-oxofuran-2-ylidene)propanoate lactonase; Carboxylesterase
[UP]	Tsub_00004699-RA	2.103	1.07245	5.83661	1.87e-37	4.83e-36	[BLASTED, MAPPED, ANNOTATED]	Tsub_00004699-RA	3054	alpha-mannosidase isoform X1	10	0	87.14	4	F:GO:0004559; P:GO:0006013; F:GO:0030246; F:GO:0046872	F:alpha-mannosidase activity; P:mannose metabolic process; F:carbohydrate binding; F:metal ion binding	EC:3.2.1.24	Alpha-mannosidase
[UP]	Tsub_00023581-RA	2.0926	1.0653	2.15533	0.000128	0.000493	[BLASTED, MAPPED, ANNOTATED]	Tsub_00023581-RA	1942	zinc finger protein CONSTANS-LIKE 16-like	10	4.5e-166	70.56	1	C:GO:0005622	C:intracellular
[UP]	Tsub_00026281-RA	2.07906	1.05593	2.7955	2.68e-06	1.33e-05	[BLASTED, MAPPED]	Tsub_00026281-RA	1041	uncharacterized protein LOC110616672	10	8.54e-78	60.9	2	C:GO:0016020; C:GO:0016021	C:membrane; C:integral component of membrane
[UP]	Tsub_00016134-RA	2.07881	1.05576	5.06514	2.32e-16	2.64e-15	[BLASTED]	Tsub_00016134-RA	1515	heme oxygenase	10	4.44e-101	51.88
[UP]	Tsub_00018799-RA	2.07438	1.05268	1.05809	0.00838034	0.0215377	[BLASTED, MAPPED, ANNOTATED]	Tsub_00018799-RA	1572	cytochrome P450 714A1-like	10	0	79.9	6	F:GO:0004497; F:GO:0005506; C:GO:0016021; F:GO:0016705; F:GO:0020037; P:GO:0055114	F:monooxygenase activity; F:iron ion binding; C:integral component of membrane; F:oxidoreductase activity, acting on paired donors, with incorporation or reduction of molecular oxygen; F:heme binding; P:oxidation-reduction process
[UP]	Tsub_00010422-RA	2.07303	1.05174	1.41378	0.00662139	0.0175117	[BLASTED, MAPPED, ANNOTATED]	Tsub_00010422-RA	1110	lactosylceramide 4-alpha-galactosyltransferase	10	9.31e-174	83.41	3	P:GO:0001575; C:GO:0016021; F:GO:0050512	P:globoside metabolic process; C:integral component of membrane; F:lactosylceramide 4-alpha-galactosyltransferase activity	EC:2.4.1.228	Lactosylceramide 4-alpha-galactosyltransferase
[UP]	Tsub_00005357-RA	2.06934	1.04917	2.17405	0.000184	0.000688	[BLASTED, MAPPED, ANNOTATED]	Tsub_00005357-RA	1509	UDP-glucose 6-dehydrogenase 1	10	0	97.05	6	F:GO:0003979; P:GO:0005982; P:GO:0005985; P:GO:0009117; F:GO:0051287; P:GO:0055114	F:UDP-glucose 6-dehydrogenase activity; P:starch metabolic process; P:sucrose metabolic process; P:nucleotide metabolic process; F:NAD binding; P:oxidation-reduction process	EC:1.1.1.22	UDP-glucose 6-dehydrogenase
[UP]	Tsub_00006010-RA	2.05992	1.04259	1.81934	0.000449	0.00154892	[BLASTED]	Tsub_00006010-RA	1265	pathogen-related protein-like	10	8.48e-130	84.57
[UP]	Tsub_00029987-RA	2.0529	1.03766	5.86877	6.96e-40	1.91e-38	[BLASTED, MAPPED, ANNOTATED]	Tsub_00029987-RA	1842	palmitoyl-protein thioesterase 1-like	10	0	79.38	5	C:GO:0005764; C:GO:0016021; F:GO:0016790; F:GO:0098599; P:GO:0098734	C:lysosome; C:integral component of membrane; F:thiolester hydrolase activity; F:palmitoyl hydrolase activity; P:macromolecule depalmitoylation
[UP]	Tsub_00025635-RA	2.04723	1.03367	8.45251	2.77e-73	1.56e-71	[BLASTED, MAPPED]	Tsub_00025635-RA	1812	acidic endochitinase-like	10	7.96e-148	61.51	7	F:GO:0004553; P:GO:0005975; P:GO:0008152; C:GO:0016020; C:GO:0016021; F:GO:0016787; F:GO:0016798	F:hydrolase activity, hydrolyzing O-glycosyl compounds; P:carbohydrate metabolic process; P:metabolic process; C:membrane; C:integral component of membrane; F:hydrolase activity; F:hydrolase activity, acting on glycosyl bonds
[UP]	Tsub_00017850-RA	2.0327	1.02339	4.07919	8.71e-13	8.02e-12	[BLASTED]	Tsub_00017850-RA	672	hypothetical protein POPTR_007G067300v3	10	1.7e-78	82.72
[UP]	Tsub_00015762-RA	2.03126	1.02237	1.82604	0.00113751	0.00362828	[BLASTED, MAPPED, ANNOTATED]	Tsub_00015762-RA	2331	chaperonin 60 subunit beta 4, chloroplastic	10	0	88.74	3	F:GO:0005524; C:GO:0005737; P:GO:0042026	F:ATP binding; C:cytoplasm; P:protein refolding
[UP]	Tsub_00017791-RA	2.0259	1.01857	3.04653	4.85e-07	2.64e-06	[BLASTED, MAPPED, ANNOTATED]	Tsub_00017791-RA	1655	Saccharopine dehydrogenase isoform 2	10	0	79.16	2	F:GO:0016491; P:GO:0055114	F:oxidoreductase activity; P:oxidation-reduction process
[UP]	Tsub_00028465-RA	2.01477	1.01062	6.58837	1.19e-48	4.03e-47	[BLASTED, MAPPED, ANNOTATED]	Tsub_00028465-RA	1900	protein DETOXIFICATION 40-like	10	0	91.56	4	P:GO:0006855; F:GO:0015238; F:GO:0015297; C:GO:0016021	P:drug transmembrane transport; F:drug transmembrane transporter activity; F:antiporter activity; C:integral component of membrane
[UP]	Tsub_00014343-RA	2.01168	1.0084	1.06868	0.00932714	0.0236588	[BLASTED]	Tsub_00014343-RA	1512	catalytic, putative	10	0	79.33
[UP]	Tsub_00002785-RA	2.01043	1.0075	3.22108	7.78e-07	4.12e-06	[BLASTED, MAPPED, ANNOTATED]	Tsub_00002785-RA	1092	cinnamoyl-CoA reductase-like SNL6	10	0	82.45	6	F:GO:0003854; P:GO:0006694; P:GO:0008207; P:GO:0008209; P:GO:0008210; P:GO:0055114	F:3-beta-hydroxy-delta5-steroid dehydrogenase activity; P:steroid biosynthetic process; P:C21-steroid hormone metabolic process; P:androgen metabolic process; P:estrogen metabolic process; P:oxidation-reduction process	EC:1.1.1.145	3-beta-hydroxy-Delta(5)-steroid dehydrogenase
[UP]	Tsub_00029254-RA	2.00676	1.00487	2.63843	0.000129	0.000497	[BLASTED, MAPPED, ANNOTATED]	Tsub_00029254-RA	4344	DUF1666 domain-containing protein	10	0	81.6	5	F:GO:0003723; F:GO:0003735; P:GO:0006412; C:GO:0022625; P:GO:0042254	F:RNA binding; F:structural constituent of ribosome; P:translation; C:cytosolic large ribosomal subunit; P:ribosome biogenesis
[UP]	Tsub_00011564-RA	2.00018	1.00013	1.3032	0.00633292	0.0168546	[BLASTED, MAPPED]	Tsub_00011564-RA	1434	phenolic glucoside malonyltransferase 1-like	10	1.37e-161	70.14	1	F:GO:0016747	F:transferase activity, transferring acyl groups other than amino-acyl groups
[DOWN]	Tsub_00008959-RA	-2.00104	-1.00075	4.03672	1.79e-11	1.48e-10	[BLASTED, MAPPED, ANNOTATED]	Tsub_00008959-RA	408	protein YLS3	10	4.57e-61	84.63	1	C:GO:0016021	C:integral component of membrane
[DOWN]	Tsub_00009779-RA	-2.00122	-1.00088	8.23081	4.04e-80	2.61e-78	[BLASTED, MAPPED, ANNOTATED]	Tsub_00009779-RA	2056	probable polygalacturonase	10	0	91.57	6	F:GO:0004650; C:GO:0005576; P:GO:0005982; P:GO:0005985; F:GO:0047911; P:GO:0071555	F:polygalacturonase activity; C:extracellular region; P:starch metabolic process; P:sucrose metabolic process; F:galacturan 1,4-alpha-galacturonidase activity; P:cell wall organization	EC:3.2.1.67; EC:3.2.1.15	Galacturan 1,4-alpha-galacturonidase; Polygalacturonase
[DOWN]	Tsub_00024718-RA	-2.00459	-1.00331	0.71045	0.0200147	0.0460185	[BLASTED, MAPPED]	Tsub_00024718-RA	898	thylakoid lumenal 17.9 kDa protein, chloroplastic	10	9.46e-100	80.91	3	C:GO:0009507; C:GO:0009579; C:GO:0031977	C:chloroplast; C:thylakoid; C:thylakoid lumen
[DOWN]	Tsub_00003202-RA	-2.01056	-1.0076	3.65065	4.76e-10	3.49e-09	[BLASTED, MAPPED, ANNOTATED]	Tsub_00003202-RA	2097	pleiotropic drug resistance protein 2-like	10	0	82.32	5	F:GO:0005524; C:GO:0005886; C:GO:0016021; F:GO:0042626; P:GO:0055085	F:ATP binding; C:plasma membrane; C:integral component of membrane; F:ATPase activity, coupled to transmembrane movement of substances; P:transmembrane transport	EC:3.6.1.3; EC:3.6.1.15	Adenosinetriphosphatase; Nucleoside-triphosphate phosphatase
[DOWN]	Tsub_00002132-RA	-2.0124	-1.00892	0.901832	0.0112529	0.0279026	[BLASTED, MAPPED, ANNOTATED]	Tsub_00002132-RA	1560	vacuolar amino acid transporter 1	10	4.06e-157	69.25	1	C:GO:0016020	C:membrane
[DOWN]	Tsub_00012566-RA	-2.01841	-1.01322	7.71277	1.13e-67	5.75e-66	[BLASTED, MAPPED, ANNOTATED]	Tsub_00012566-RA	2151	probable pectate lyase 8	10	0	91.19	3	F:GO:0030570; P:GO:0045490; F:GO:0046872	F:pectate lyase activity; P:pectin catabolic process; F:metal ion binding	EC:4.2.2.2	Pectate lyase
[DOWN]	Tsub_00025251-RA	-2.02325	-1.01667	5.32606	1.39e-06	7.17e-06	[BLASTED, MAPPED, ANNOTATED]	Tsub_00025251-RA	1770	ribulose bisphosphate carboxylase/oxygenase activase, chloroplastic isoform X1	10	0	90.52	5	F:GO:0005524; C:GO:0009570; C:GO:0009579; P:GO:0043085; F:GO:0046863	F:ATP binding; C:chloroplast stroma; C:thylakoid; P:positive regulation of catalytic activity; F:ribulose-1,5-bisphosphate carboxylase/oxygenase activator activity
[DOWN]	Tsub_00003761-RA	-2.0253	-1.01813	3.34377	4.74e-08	2.88e-07	[BLASTED]	Tsub_00003761-RA	894	PREDICTED: uncharacterized protein LOC105136395	10	2e-132	80.59
[DOWN]	Tsub_00006923-RA	-2.02595	-1.0186	5.68153	7.79e-35	1.84e-33	[BLASTED, MAPPED, ANNOTATED]	Tsub_00006923-RA	1389	anthocyanidin 3-O-glucosyltransferase 7	10	0	78.86	4	P:GO:0008152; C:GO:0043231; F:GO:0080043; F:GO:0080044	P:metabolic process; C:intracellular membrane-bounded organelle; F:quercetin 3-O-glucosyltransferase activity; F:quercetin 7-O-glucosyltransferase activity
[DOWN]	Tsub_00001316-RA	-2.02849	-1.02041	4.75739	2.57e-07	1.45e-06	[BLASTED, MAPPED, ANNOTATED]	Tsub_00001316-RA	774	chlorophyll a-b binding protein of LHCII type 1	10	7.13e-168	92.37	7	C:GO:0009522; C:GO:0009523; C:GO:0009535; P:GO:0009765; C:GO:0016021; F:GO:0016168; P:GO:0018298	C:photosystem I; C:photosystem II; C:chloroplast thylakoid membrane; P:photosynthesis, light harvesting; C:integral component of membrane; F:chlorophyll binding; P:protein-chromophore linkage
[DOWN]	Tsub_00004102-RA	-2.03884	-1.02775	1.59871	0.00168824	0.00518057	[BLASTED, MAPPED]	Tsub_00004102-RA	1524	dof zinc finger protein DOF4.6-like	10	7.94e-93	72.67	3	F:GO:0003677; C:GO:0005634; P:GO:0006355	F:DNA binding; C:nucleus; P:regulation of transcription, DNA-templated
[DOWN]	Tsub_00004297-RA	-2.04576	-1.03263	1.58325	0.00140891	0.00439793	[BLASTED, MAPPED]	Tsub_00004297-RA	894	pathogenesis-related genes transcriptional activator PTI6-like	10	1.14e-47	63.03	5	F:GO:0003677; F:GO:0003700; C:GO:0005634; P:GO:0006351; P:GO:0006355	F:DNA binding; F:DNA-binding transcription factor activity; C:nucleus; P:transcription, DNA-templated; P:regulation of transcription, DNA-templated
[DOWN]	Tsub_00007010-RA	-2.04689	-1.03343	3.47535	3.26e-08	2.03e-07	[BLASTED, MAPPED, ANNOTATED]	Tsub_00007010-RA	3018	pyruvate decarboxylase 1	10	0	95.1	4	F:GO:0000287; C:GO:0005622; F:GO:0016831; F:GO:0030976	F:magnesium ion binding; C:intracellular; F:carboxy-lyase activity; F:thiamine pyrophosphate binding
[DOWN]	Tsub_00021616-RA	-2.06128	-1.04354	0.77705	0.0115462	0.0285323	[BLASTED, MAPPED, ANNOTATED]	Tsub_00021616-RA	798	hypothetical protein POPTR_001G101600v3	10	3.45e-109	73.8	6	C:GO:0000118; F:GO:0003712; F:GO:0004407; C:GO:0005667; P:GO:0006355; P:GO:0006355	C:histone deacetylase complex; F:transcription coregulator activity; F:histone deacetylase activity; C:transcription factor complex; P:regulation of transcription, DNA-templated; P:regulation of transcription, DNA-templated	EC:3.5.1.98	Histone deacetylase
[DOWN]	Tsub_00001549-RA	-2.06281	-1.04461	1.84896	0.000779	0.00256917	[BLASTED, MAPPED, ANNOTATED]	Tsub_00001549-RA	1221	probable receptor-like protein kinase At4g10390	10	1.33e-162	70.61	1	C:GO:0016020	C:membrane
[DOWN]	Tsub_00026326-RA	-2.06499	-1.04613	3.60743	4.62e-10	3.39e-09	[BLASTED, MAPPED, ANNOTATED]	Tsub_00026326-RA	279	heavy metal-associated isoprenylated plant protein 39-like isoform X1	10	5.58e-22	98.69	2	P:GO:0030001; F:GO:0046872	P:metal ion transport; F:metal ion binding
[DOWN]	Tsub_00008749-RA	-2.07081	-1.05019	2.02926	0.000574	0.00193972	[BLASTED]	Tsub_00008749-RA	333	hypothetical protein MANES_15G113200	10	4.09e-45	80.15
[DOWN]	Tsub_00014276-RA	-2.07103	-1.05035	1.1227	0.00561687	0.0151447	[BLASTED, MAPPED, ANNOTATED]	Tsub_00014276-RA	1671	uncharacterized protein LOC110658768	10	1.44e-88	81.89	4	P:GO:0002229; C:GO:0009507; P:GO:0010729; C:GO:0016021	P:defense response to oomycetes; C:chloroplast; P:positive regulation of hydrogen peroxide biosynthetic process; C:integral component of membrane
[DOWN]	Tsub_00028651-RA	-2.07179	-1.05088	3.60995	1.28e-10	9.89e-10	[BLASTED, MAPPED]	Tsub_00028651-RA	2448	UPF0481 protein At3g47200-like	10	3.6e-134	65.71	2	C:GO:0016020; C:GO:0016021	C:membrane; C:integral component of membrane
[DOWN]	Tsub_00024745-RA	-2.08458	-1.05976	6.35731	2.11e-48	7.14e-47	[BLASTED, MAPPED, ANNOTATED]	Tsub_00024745-RA	1817	endoglucanase 11-like	10	0	88.31	4	P:GO:0005982; P:GO:0005985; F:GO:0008810; P:GO:0030245	P:starch metabolic process; P:sucrose metabolic process; F:cellulase activity; P:cellulose catabolic process	EC:3.2.1.4	Cellulase
[DOWN]	Tsub_00018653-RA	-2.09583	-1.06752	3.08154	1.79e-07	1.02e-06	[BLASTED, MAPPED, ANNOTATED]	Tsub_00018653-RA	1233	protein trichome birefringence-like 36	10	0	91.42	4	C:GO:0005794; F:GO:0016413; P:GO:0042967; P:GO:0071554	C:Golgi apparatus; F:O-acetyltransferase activity; P:obsolete acyl-carrier-protein biosynthetic process; P:cell wall organization or biogenesis
[DOWN]	Tsub_00014538-RA	-2.10139	-1.07134	5.18411	8.64e-27	1.58e-25	[BLASTED, MAPPED, ANNOTATED]	Tsub_00014538-RA	1236	uroporphyrinogen decarboxylase 1, chloroplastic isoform X1	10	0	86.98	4	F:GO:0004853; C:GO:0005829; P:GO:0006782; P:GO:0015994	F:uroporphyrinogen decarboxylase activity; C:cytosol; P:protoporphyrinogen IX biosynthetic process; P:chlorophyll metabolic process	EC:4.1.1.37	Uroporphyrinogen decarboxylase
[DOWN]	Tsub_00010820-RA	-2.102	-1.07177	7.43494	3.3e-78	2.05e-76	[BLASTED, MAPPED, ANNOTATED]	Tsub_00010820-RA	1674	cytochrome P450 86A22-like	10	0	90.79	5	F:GO:0004497; F:GO:0005506; F:GO:0016705; F:GO:0020037; P:GO:0055114	F:monooxygenase activity; F:iron ion binding; F:oxidoreductase activity, acting on paired donors, with incorporation or reduction of molecular oxygen; F:heme binding; P:oxidation-reduction process
[DOWN]	Tsub_00011664-RA	-2.10656	-1.07489	4.45032	1.77e-16	2.03e-15	[BLASTED]	Tsub_00011664-RA	1035	perakine reductase-like	10	0	89.9
[DOWN]	Tsub_00016864-RA	-2.1077	-1.07567	2.9368	8.21e-07	4.34e-06	[BLASTED, MAPPED, ANNOTATED]	Tsub_00016864-RA	1485	geraniol 8-hydroxylase-like	10	0	79.18	6	F:GO:0005506; C:GO:0016020; F:GO:0016709; F:GO:0020037; P:GO:0044550; P:GO:0055114	F:iron ion binding; C:membrane; F:oxidoreductase activity, acting on paired donors, with incorporation or reduction of molecular oxygen, NAD(P)H as one donor, and incorporation of one atom of oxygen; F:heme binding; P:secondary metabolite biosynthetic process; P:oxidation-reduction process	EC:1.14.13	Acting on paired donors, with incorporation or reduction of molecular oxygen. The oxygen incorporated need not be derived from O(2)
[DOWN]	Tsub_00011690-RA	-2.11044	-1.07755	6.36128	3.19e-09	2.19e-08	[BLASTED, MAPPED, ANNOTATED]	Tsub_00011690-RA	1080	probable 2-oxoglutarate-dependent dioxygenase At5g05600	10	0	84.36	3	F:GO:0016491; F:GO:0046872; P:GO:0055114	F:oxidoreductase activity; F:metal ion binding; P:oxidation-reduction process
[DOWN]	Tsub_00015458-RA	-2.11294	-1.07925	4.83766	1.11e-18	1.43e-17	[BLASTED, MAPPED, ANNOTATED]	Tsub_00015458-RA	2555	serine/threonine-protein kinase OXI1	10	7.81e-172	73.32	8	F:GO:0000166; F:GO:0004674; C:GO:0005634; C:GO:0005737; C:GO:0005886; P:GO:0009069; P:GO:0016310; P:GO:0035556	F:nucleotide binding; F:protein serine/threonine kinase activity; C:nucleus; C:cytoplasm; C:plasma membrane; P:serine family amino acid metabolic process; P:phosphorylation; P:intracellular signal transduction	EC:2.7.11	Transferring phosphorus-containing groups
[DOWN]	Tsub_00026616-RA	-2.11714	-1.08211	0.94913	0.00712638	0.0186808	[NO-BLAST]	Tsub_00026616-RA	237	---NA---
[DOWN]	Tsub_00007016-RA	-2.12206	-1.08546	3.2318	1.47e-08	9.49e-08	[BLASTED]	Tsub_00007016-RA	1101	protein trichome birefringence-like 38	10	0	87.68
[DOWN]	Tsub_00015375-RA	-2.1324	-1.09248	9.46627	1.55e-87	1.12e-85	[BLASTED, MAPPED, ANNOTATED]	Tsub_00015375-RA	1823	tubulin beta chain-like	10	0	99.33	7	F:GO:0003924; F:GO:0005200; F:GO:0005525; C:GO:0005737; C:GO:0005874; P:GO:0007010; P:GO:0007017	F:GTPase activity; F:structural constituent of cytoskeleton; F:GTP binding; C:cytoplasm; C:microtubule; P:cytoskeleton organization; P:microtubule-based process	EC:3.6.1.15	Nucleoside-triphosphate phosphatase
[DOWN]	Tsub_00001347-RA	-2.14611	-1.10172	8.6047	8.1e-109	8.06e-107	[BLASTED, MAPPED, ANNOTATED]	Tsub_00001347-RA	3542	cellulose synthase A catalytic subunit 3 [UDP-forming]	10	0	97.08	9	C:GO:0005886; P:GO:0005982; P:GO:0005985; P:GO:0006011; C:GO:0016021; F:GO:0016760; P:GO:0030244; F:GO:0046872; P:GO:0071555	C:plasma membrane; P:starch metabolic process; P:sucrose metabolic process; P:UDP-glucose metabolic process; C:integral component of membrane; F:cellulose synthase (UDP-forming) activity; P:cellulose biosynthetic process; F:metal ion binding; P:cell wall organization	EC:2.4.1.12	Cellulose synthase (UDP-forming)
[DOWN]	Tsub_00021078-RA	-2.15727	-1.10921	3.55667	5.32e-11	4.21e-10	[BLASTED, MAPPED, ANNOTATED]	Tsub_00021078-RA	1413	glyceraldehyde-3-phosphate dehydrogenase B, chloroplastic	10	0	88.35	5	P:GO:0006006; F:GO:0016620; F:GO:0050661; F:GO:0051287; P:GO:0055114	P:glucose metabolic process; F:oxidoreductase activity, acting on the aldehyde or oxo group of donors, NAD or NADP as acceptor; F:NADP binding; F:NAD binding; P:oxidation-reduction process
[DOWN]	Tsub_00020445-RA	-2.16882	-1.11691	1.44289	0.00141537	0.00441731	[BLASTED, MAPPED, ANNOTATED]	Tsub_00020445-RA	1656	UPF0481 protein At3g47200	10	0	89.06	1	C:GO:0016021	C:integral component of membrane
[DOWN]	Tsub_00002499-RA	-2.16941	-1.1173	2.71275	7.22e-07	3.84e-06	[BLASTED, MAPPED, ANNOTATED]	Tsub_00002499-RA	2564	probable beta-D-xylosidase 2	10	0	88.45	2	F:GO:0004553; P:GO:0005975	F:hydrolase activity, hydrolyzing O-glycosyl compounds; P:carbohydrate metabolic process
[DOWN]	Tsub_00012481-RA	-2.18035	-1.12456	6.61473	1.61e-67	8.16e-66	[BLASTED, MAPPED, ANNOTATED]	Tsub_00012481-RA	1080	probable cinnamyl alcohol dehydrogenase 9	10	0	90.97	3	F:GO:0008270; F:GO:0016491; P:GO:0055114	F:zinc ion binding; F:oxidoreductase activity; P:oxidation-reduction process
[DOWN]	Tsub_00026224-RA	-2.18053	-1.12468	3.12925	4.19e-08	2.57e-07	[BLASTED, MAPPED, ANNOTATED]	Tsub_00026224-RA	1731	stearoyl-[acyl-carrier-protein] 9-desaturase, chloroplastic	10	0	88.24	5	P:GO:0006633; C:GO:0009507; F:GO:0045300; F:GO:0046872; P:GO:0055114	P:fatty acid biosynthetic process; C:chloroplast; F:acyl-[acyl-carrier-protein] desaturase activity; F:metal ion binding; P:oxidation-reduction process	EC:1.14.19.2; EC:1.14.19	Stearoyl-[acyl-carrier-protein] 9-desaturase; Acting on paired donors, with incorporation or reduction of molecular oxygen. The oxygen incorporated need not be derived from O(2)
[DOWN]	Tsub_00019754-RA	-2.19441	-1.13383	9.44086	9.89e-115	1.06e-112	[BLASTED]	Tsub_00019754-RA	1298	fasciclin-like arabinogalactan protein 2	10	0	92.68
[DOWN]	Tsub_00001966-RA	-2.21059	-1.14443	1.26892	0.00226835	0.00675122	[BLASTED, MAPPED, ANNOTATED]	Tsub_00001966-RA	663	lysine histidine transporter 1-like	10	1.53e-101	89.3	1	C:GO:0016021	C:integral component of membrane
[DOWN]	Tsub_00002561-RA	-2.22802	-1.15576	4.25718	1.75e-13	1.69e-12	[BLASTED]	Tsub_00002561-RA	1695	proline-rich protein 4	10	2e-71	81.19
[DOWN]	Tsub_00001175-RA	-2.23531	-1.16048	2.89844	7.02e-08	4.2e-07	[BLASTED, MAPPED, ANNOTATED]	Tsub_00001175-RA	429	photosystem I reaction center subunit V, chloroplastic-like	10	1.84e-75	79.39	3	C:GO:0009522; P:GO:0015979; C:GO:0016021	C:photosystem I; P:photosynthesis; C:integral component of membrane
[DOWN]	Tsub_00028076-RA	-2.23607	-1.16096	5.73982	1.59e-43	4.78e-42	[BLASTED, MAPPED, ANNOTATED]	Tsub_00028076-RA	1392	UDP-glycosyltransferase 13-like	10	1.72e-164	76.42	2	P:GO:0008152; F:GO:0016758	P:metabolic process; F:transferase activity, transferring hexosyl groups
[DOWN]	Tsub_00018432-RA	-2.24275	-1.16527	4.78923	7.04e-21	1.01e-19	[BLASTED, MAPPED, ANNOTATED]	Tsub_00018432-RA	1359	omega-hydroxypalmitate O-feruloyl transferase	10	0	83.3	1	F:GO:0047672	F:anthranilate N-benzoyltransferase activity	EC:2.3.1.144	Anthranilate N-benzoyltransferase
[DOWN]	Tsub_00025432-RA	-2.24279	-1.16529	5.18066	5.51e-30	1.12e-28	[BLASTED, MAPPED, ANNOTATED]	Tsub_00025432-RA	971	photosystem II oxygen-evolving complex protein 2 precursor	10	2.81e-148	86.53	4	F:GO:0005509; C:GO:0009654; P:GO:0015979; C:GO:0019898	F:calcium ion binding; C:photosystem II oxygen evolving complex; P:photosynthesis; C:extrinsic component of membrane
[DOWN]	Tsub_00022461-RA	-2.24391	-1.16602	3.99587	5.14e-12	4.44e-11	[BLASTED]	Tsub_00022461-RA	339	hypothetical protein POPTR_0014s01410g	10	1.66e-31	87.96
[DOWN]	Tsub_00026295-RA	-2.25388	-1.17241	3.75193	2.58e-12	2.28e-11	[BLASTED, MAPPED, ANNOTATED]	Tsub_00026295-RA	550	photosystem I reaction center subunit VI, chloroplastic	10	1.23e-57	93.84	2	C:GO:0009538; P:GO:0015979	C:photosystem I reaction center; P:photosynthesis
[DOWN]	Tsub_00015385-RA	-2.25389	-1.17241	2.49695	1.53e-06	7.84e-06	[BLASTED, MAPPED, ANNOTATED]	Tsub_00015385-RA	777	premnaspirodiene oxygenase-like	10	1.8e-92	74.32	3	C:GO:0016020; F:GO:0016491; F:GO:0046872	C:membrane; F:oxidoreductase activity; F:metal ion binding
[DOWN]	Tsub_00028071-RA	-2.26061	-1.17671	2.32356	5.45e-06	2.6e-05	[BLASTED, MAPPED, ANNOTATED]	Tsub_00028071-RA	1668	cytochrome f (chloroplast)	10	0	94.94	8	F:GO:0005506; P:GO:0006118; F:GO:0009055; C:GO:0009535; P:GO:0015979; F:GO:0020037; P:GO:0022900; C:GO:0031361	F:iron ion binding; P:obsolete electron transport; F:electron transfer activity; C:chloroplast thylakoid membrane; P:photosynthesis; F:heme binding; P:electron transport chain; C:integral component of thylakoid membrane
[DOWN]	Tsub_00013625-RA	-2.27342	-1.18486	5.1865	7.14e-32	1.55e-30	[BLASTED, MAPPED, ANNOTATED]	Tsub_00013625-RA	2078	caffeoylshikimate esterase-like	10	6.94e-150	78.08	1	F:GO:0016787	F:hydrolase activity
[DOWN]	Tsub_00001915-RA	-2.28254	-1.19064	2.30666	4.74e-06	2.28e-05	[BLASTED, MAPPED]	Tsub_00001915-RA	4345	putative E3 ubiquitin-protein ligase LIN-1 isoform X1	10	0	81.81	2	F:GO:0004842; P:GO:0016567	F:ubiquitin-protein transferase activity; P:protein ubiquitination
[DOWN]	Tsub_00023747-RA	-2.28589	-1.19276	4.82947	2.38e-24	3.98e-23	[BLASTED, MAPPED, ANNOTATED]	Tsub_00023747-RA	546	hypersensitive reaction associated Ca2+-binding family protein	10	7.49e-62	73.19	1	F:GO:0005509	F:calcium ion binding
[DOWN]	Tsub_00014920-RA	-2.29077	-1.19583	2.37752	8.39e-06	3.91e-05	[BLASTED, MAPPED, ANNOTATED]	Tsub_00014920-RA	2783	serine/threonine-protein kinase HT1	10	0	91.47	3	F:GO:0004672; F:GO:0005524; P:GO:0006468	F:protein kinase activity; F:ATP binding; P:protein phosphorylation
[DOWN]	Tsub_00025863-RA	-2.29245	-1.19689	0.983052	0.0035963	0.0102398	[BLASTED]	Tsub_00025863-RA	1367	ultraviolet-B receptor UVR8 isoform X2	10	7.55e-113	64.38
[DOWN]	Tsub_00021497-RA	-2.30612	-1.20547	2.40372	0.000267	0.000966	[BLASTED, MAPPED]	Tsub_00021497-RA	975	inactive protein RESTRICTED TEV MOVEMENT 2-like	10	3.81e-66	53.77	2	C:GO:0016020; C:GO:0016021	C:membrane; C:integral component of membrane
[DOWN]	Tsub_00028438-RA	-2.3314	-1.2212	2.81157	2.31e-08	1.46e-07	[BLASTED, MAPPED, ANNOTATED]	Tsub_00028438-RA	3340	receptor-like protein kinase HSL1	10	0	87.92	5	F:GO:0004674; F:GO:0005524; P:GO:0006468; P:GO:0009069; C:GO:0016021	F:protein serine/threonine kinase activity; F:ATP binding; P:protein phosphorylation; P:serine family amino acid metabolic process; C:integral component of membrane	EC:2.7.11	Transferring phosphorus-containing groups
[DOWN]	Tsub_00024227-RA	-2.33962	-1.22628	5.42348	2.9e-37	7.44e-36	[BLASTED, MAPPED, ANNOTATED]	Tsub_00024227-RA	2286	galactan beta-1,4-galactosyltransferase GALS1	10	0	85.63	1	C:GO:0016021	C:integral component of membrane
[DOWN]	Tsub_00024467-RA	-2.34052	-1.22683	4.09458	1.25e-16	1.45e-15	[BLASTED, MAPPED, ANNOTATED]	Tsub_00024467-RA	1954	rhodanese-like domain-containing protein 4, chloroplastic	10	2.09e-139	71.2	5	F:GO:0004568; C:GO:0005576; P:GO:0006032; F:GO:0008061; P:GO:0016998	F:chitinase activity; C:extracellular region; P:chitin catabolic process; F:chitin binding; P:cell wall macromolecule catabolic process	EC:3.2.1.14	Chitinase
[DOWN]	Tsub_00003884-RA	-2.35176	-1.23374	5.06192	1.81e-27	3.39e-26	[BLASTED, MAPPED, ANNOTATED]	Tsub_00003884-RA	1626	AAA-ATPase ASD, mitochondrial-like	10	0	88.62	1	F:GO:0005524	F:ATP binding
[DOWN]	Tsub_00027396-RA	-2.36368	-1.24103	0.937089	0.0016167	0.00497706	[BLASTED, MAPPED]	Tsub_00027396-RA	1446	protein ASPARTIC PROTEASE IN GUARD CELL 2-like	10	0	85.52	5	F:GO:0004190; P:GO:0006508; F:GO:0008233; F:GO:0016787; P:GO:0030163	F:aspartic-type endopeptidase activity; P:proteolysis; F:peptidase activity; F:hydrolase activity; P:protein catabolic process
[DOWN]	Tsub_00011841-RA	-2.37478	-1.24779	0.938033	0.00222181	0.006627	[BLASTED, MAPPED, ANNOTATED]	Tsub_00011841-RA	531	uncharacterized protein At5g65660	10	5.71e-68	85.56	1	C:GO:0016021	C:integral component of membrane
[DOWN]	Tsub_00002822-RA	-2.37801	-1.24975	5.59894	1.93e-36	4.81e-35	[BLASTED, MAPPED, ANNOTATED]	Tsub_00002822-RA	2257	oxygen-evolving enhancer protein 1, chloroplastic	10	0	90.55	5	C:GO:0009654; P:GO:0010207; F:GO:0010242; P:GO:0042549; P:GO:0055114	C:photosystem II oxygen evolving complex; P:photosystem II assembly; F:oxygen evolving activity; P:photosystem II stabilization; P:oxidation-reduction process
[DOWN]	Tsub_00018978-RA	-2.38339	-1.25301	3.34365	8.22e-12	7e-11	[BLASTED]	Tsub_00018978-RA	819	PREDICTED: uncharacterized protein LOC8284549	10	8.59e-76	68.59
[DOWN]	Tsub_00018840-RA	-2.41627	-1.27278	1.79916	9.52e-05	0.000377	[BLASTED]	Tsub_00018840-RA	924	circadian locomoter output cycles protein kaput isoform X1	10	6.18e-85	76.08
[DOWN]	Tsub_00013015-RA	-2.41792	-1.27376	1.10195	0.00126879	0.00399984	[BLASTED, MAPPED, ANNOTATED]	Tsub_00013015-RA	540	protein GLUTAMINE DUMPER 5	10	5.06e-29	69.48	1	C:GO:0016020	C:membrane
[DOWN]	Tsub_00010582-RA	-2.41941	-1.27465	3.94613	2.94e-17	3.5e-16	[BLASTED, MAPPED, ANNOTATED]	Tsub_00010582-RA	1827	receptor-like protein kinase HERK 1	10	2.93e-158	82.08	5	F:GO:0004674; F:GO:0005524; P:GO:0006468; P:GO:0009069; C:GO:0016021	F:protein serine/threonine kinase activity; F:ATP binding; P:protein phosphorylation; P:serine family amino acid metabolic process; C:integral component of membrane	EC:2.7.11	Transferring phosphorus-containing groups
[DOWN]	Tsub_00025045-RA	-2.42422	-1.27752	1.46691	0.000264	0.000956	[BLASTED]	Tsub_00025045-RA	1299	F-box protein CPR30-like	10	1.43e-16	39.71
[DOWN]	Tsub_00023008-RA	-2.42526	-1.27814	5.53458	1e-45	3.19e-44	[BLASTED, MAPPED, ANNOTATED]	Tsub_00023008-RA	1193	chlorophyll a-b binding protein 151, chloroplastic	10	3.01e-172	94.12	11	P:GO:0009416; C:GO:0009522; C:GO:0009523; C:GO:0009535; P:GO:0009768; C:GO:0009941; C:GO:0010287; C:GO:0016021; F:GO:0016168; P:GO:0018298; F:GO:0031409	P:response to light stimulus; C:photosystem I; C:photosystem II; C:chloroplast thylakoid membrane; P:photosynthesis, light harvesting in photosystem I; C:chloroplast envelope; C:plastoglobule; C:integral component of membrane; F:chlorophyll binding; P:protein-chromophore linkage; F:pigment binding
[DOWN]	Tsub_00021849-RA	-2.44622	-1.29055	2.38956	6.23e-07	3.34e-06	[BLASTED, MAPPED, ANNOTATED]	Tsub_00021849-RA	1596	NDR1/HIN1-like protein 1	10	1.31e-73	77.9	3	P:GO:0006952; C:GO:0009506; C:GO:0046658	P:defense response; C:plasmodesma; C:anchored component of plasma membrane
[DOWN]	Tsub_00013279-RA	-2.44859	-1.29195	0.62661	0.00290948	0.00847029	[BLASTED, MAPPED, ANNOTATED]	Tsub_00013279-RA	2940	tyrosine decarboxylase 1-like	10	0	83.43	3	P:GO:0006520; F:GO:0016831; F:GO:0030170	P:cellular amino acid metabolic process; F:carboxy-lyase activity; F:pyridoxal phosphate binding
[DOWN]	Tsub_00011662-RA	-2.4604	-1.29889	3.59656	5.16e-15	5.48e-14	[BLASTED, MAPPED, ANNOTATED]	Tsub_00011662-RA	2017	perakine reductase-like	10	0	85.83	3	P:GO:0042816; F:GO:0050236; P:GO:0055114	P:vitamin B6 metabolic process; F:pyridoxine:NADP 4-dehydrogenase activity; P:oxidation-reduction process	EC:1.1.1.65	Pyridoxine 4-dehydrogenase
[DOWN]	Tsub_00018192-RA	-2.46147	-1.29952	6.94965	4.06e-86	2.86e-84	[BLASTED]	Tsub_00018192-RA	1014	protein EXORDIUM	10	0	92.2
[DOWN]	Tsub_00024201-RA	-2.46225	-1.29998	2.5048	1.85e-07	1.05e-06	[BLASTED, MAPPED]	Tsub_00024201-RA	1182	calcium sensing receptor, chloroplastic	10	0	88.41	2	C:GO:0016020; C:GO:0016021	C:membrane; C:integral component of membrane
[DOWN]	Tsub_00008799-RA	-2.47356	-1.30659	2.49617	2.66e-07	1.5e-06	[BLASTED, MAPPED, ANNOTATED]	Tsub_00008799-RA	1659	cytochrome P450 711A1	10	0	90.4	6	F:GO:0004497; F:GO:0005506; C:GO:0016021; F:GO:0016705; F:GO:0020037; P:GO:0055114	F:monooxygenase activity; F:iron ion binding; C:integral component of membrane; F:oxidoreductase activity, acting on paired donors, with incorporation or reduction of molecular oxygen; F:heme binding; P:oxidation-reduction process
[DOWN]	Tsub_00016265-RA	-2.50064	-1.3223	2.43556	3.44e-07	1.91e-06	[BLASTED, MAPPED]	Tsub_00016265-RA	2067	putative aldo-keto reductase 1	10	0	72.71	2	F:GO:0016491; P:GO:0055114	F:oxidoreductase activity; P:oxidation-reduction process
[DOWN]	Tsub_00011891-RA	-2.50389	-1.32417	2.40649	4.47e-07	2.44e-06	[BLASTED]	Tsub_00011891-RA	2296	BTB/POZ domain-containing protein At3g22104-like	10	0	83.69
[DOWN]	Tsub_00029285-RA	-2.51703	-1.33172	2.54246	1.47e-07	8.48e-07	[BLASTED, MAPPED, ANNOTATED]	Tsub_00029285-RA	3479	hydrolase, hydrolyzing O-glycosyl compounds, putative	10	0	91.46	2	F:GO:0004553; P:GO:0005975	F:hydrolase activity, hydrolyzing O-glycosyl compounds; P:carbohydrate metabolic process
[DOWN]	Tsub_00006908-RA	-2.51704	-1.33173	4.68345	3.05e-27	5.67e-26	[BLASTED, MAPPED, ANNOTATED]	Tsub_00006908-RA	1524	probable polygalacturonase	10	0	92.48	3	F:GO:0004650; P:GO:0005982; P:GO:0005985	F:polygalacturonase activity; P:starch metabolic process; P:sucrose metabolic process	EC:3.2.1.15	Polygalacturonase
[DOWN]	Tsub_00030037-RA	-2.521	-1.334	0.441917	0.00387	0.0109106	[BLASTED, MAPPED, ANNOTATED]	Tsub_00030037-RA	441	calcium-binding protein PBP1-like	10	8.45e-55	93.27	1	F:GO:0005509	F:calcium ion binding
[DOWN]	Tsub_00016439-RA	-2.52454	-1.33602	4.09974	9.97e-20	1.35e-18	[BLASTED, MAPPED]	Tsub_00016439-RA	2181	GDSL esterase/lipase EXL1-like	10	0	65.15	5	P:GO:0006629; C:GO:0016020; C:GO:0016021; F:GO:0016298; F:GO:0016788	P:lipid metabolic process; C:membrane; C:integral component of membrane; F:lipase activity; F:hydrolase activity, acting on ester bonds
[DOWN]	Tsub_00005502-RA	-2.55421	-1.35288	0.458723	0.00725586	0.0189681	[BLASTED]	Tsub_00005502-RA	892	protein LOL1	10	7.35e-61	99.48
[DOWN]	Tsub_00009022-RA	-2.56429	-1.35856	6.30109	1.59e-79	1.01e-77	[BLASTED]	Tsub_00009022-RA	1726	BRO1 domain-containing protein BROX homolog isoform X1	10	0	89.29
[DOWN]	Tsub_00006180-RA	-2.56691	-1.36004	2.09791	4.36e-06	2.11e-05	[BLASTED, MAPPED, ANNOTATED]	Tsub_00006180-RA	1551	RpoB (chloroplast)	10	0	85.55	8	F:GO:0003677; F:GO:0003899; C:GO:0005730; P:GO:0006144; P:GO:0006206; P:GO:0006351; C:GO:0009507; F:GO:0032549	F:DNA binding; F:DNA-directed 5'-3' RNA polymerase activity; C:nucleolus; P:purine nucleobase metabolic process; P:pyrimidine nucleobase metabolic process; P:transcription, DNA-templated; C:chloroplast; F:ribonucleoside binding	EC:2.7.7.6	DNA-directed RNA polymerase
[DOWN]	Tsub_00027078-RA	-2.56753	-1.36038	1.49884	0.000113	0.00044	[BLASTED, MAPPED, ANNOTATED]	Tsub_00027078-RA	4852	7-deoxyloganetin glucosyltransferase	10	0	70.46	1	F:GO:0016740	F:transferase activity
[DOWN]	Tsub_00004803-RA	-2.58171	-1.36833	2.78119	3.03e-07	1.69e-06	[BLASTED, MAPPED]	Tsub_00004803-RA	1191	uncharacterized protein LOC109947365	10	3.72e-47	58.39	2	C:GO:0005576; P:GO:0009405	C:extracellular region; P:pathogenesis
[DOWN]	Tsub_00005850-RA	-2.58951	-1.37268	5.83079	4.63e-57	1.9e-55	[BLASTED, MAPPED, ANNOTATED]	Tsub_00005850-RA	1113	putative glucan endo-1,3-beta-glucosidase GVI	10	4.38e-144	74.94	2	F:GO:0004553; P:GO:0005975	F:hydrolase activity, hydrolyzing O-glycosyl compounds; P:carbohydrate metabolic process
[DOWN]	Tsub_00006172-RA	-2.59519	-1.37584	3.22615	3.98e-09	2.7e-08	[BLASTED, MAPPED, ANNOTATED]	Tsub_00006172-RA	1707	photosystem I P700 apoprotein A1 (chloroplast)	10	0	98.01	11	F:GO:0000287; P:GO:0006118; F:GO:0009055; C:GO:0009522; C:GO:0009535; P:GO:0015979; C:GO:0016021; F:GO:0016168; P:GO:0018298; P:GO:0022900; F:GO:0051539	F:magnesium ion binding; P:obsolete electron transport; F:electron transfer activity; C:photosystem I; C:chloroplast thylakoid membrane; P:photosynthesis; C:integral component of membrane; F:chlorophyll binding; P:protein-chromophore linkage; P:electron transport chain; F:4 iron, 4 sulfur cluster binding
[DOWN]	Tsub_00016226-RA	-2.60493	-1.38125	1.33972	0.000244	0.00089	[BLASTED, MAPPED, ANNOTATED]	Tsub_00016226-RA	1304	protein RICE SALT SENSITIVE 3-like	10	0	83.03	5	F:GO:0004674; C:GO:0005829; P:GO:0006468; P:GO:0009069; P:GO:0035556	F:protein serine/threonine kinase activity; C:cytosol; P:protein phosphorylation; P:serine family amino acid metabolic process; P:intracellular signal transduction	EC:2.7.11	Transferring phosphorus-containing groups
[DOWN]	Tsub_00015130-RA	-2.61665	-1.38772	0.865792	0.000881	0.00287595	[BLASTED]	Tsub_00015130-RA	1929	Patellin-3, putative	10	0	76.79
[DOWN]	Tsub_00020309-RA	-2.62099	-1.39011	2.38146	4.74e-08	2.88e-07	[BLASTED, MAPPED, ANNOTATED]	Tsub_00020309-RA	1233	uncharacterized protein LOC110639140 isoform X2	10	3.35e-121	81.04	2	C:GO:0009507; C:GO:0016021	C:chloroplast; C:integral component of membrane
[DOWN]	Tsub_00022847-RA	-2.62615	-1.39295	4.0099	1.36e-20	1.92e-19	[BLASTED, MAPPED, ANNOTATED]	Tsub_00022847-RA	978	probable carboxylesterase 8	10	6.28e-140	73.74	2	P:GO:0009056; F:GO:0016787	P:catabolic process; F:hydrolase activity
[DOWN]	Tsub_00023717-RA	-2.6287	-1.39435	0.425631	0.00511122	0.0139748	[BLASTED, MAPPED, ANNOTATED]	Tsub_00023717-RA	1374	UDP-glycosyltransferase 89B2-like	10	6.95e-178	70.81	1	F:GO:0016740	F:transferase activity
[DOWN]	Tsub_00010082-RA	-2.6342	-1.39736	1.96859	4.19e-06	2.03e-05	[BLASTED, MAPPED, ANNOTATED]	Tsub_00010082-RA	1140	lysine histidine transporter 2	10	0	91.17	5	C:GO:0005886; P:GO:0006865; F:GO:0015293; C:GO:0016021; P:GO:0055085	C:plasma membrane; P:amino acid transport; F:symporter activity; C:integral component of membrane; P:transmembrane transport
[DOWN]	Tsub_00016138-RA	-2.63428	-1.39741	0.425774	0.00462905	0.0127857	[BLASTED, MAPPED]	Tsub_00016138-RA	3228	BAG family molecular chaperone regulator 6	10	4.9e-92	49.99	1	F:GO:0051087	F:chaperone binding
[DOWN]	Tsub_00000666-RA	-2.65874	-1.41074	6.2815	6.1e-93	4.82e-91	[BLASTED, MAPPED, ANNOTATED]	Tsub_00000666-RA	585	Stellacyanin, putative isoform 1	10	1.32e-88	85.98	4	P:GO:0006118; F:GO:0009055; P:GO:0022900; C:GO:0046658	P:obsolete electron transport; F:electron transfer activity; P:electron transport chain; C:anchored component of plasma membrane
[DOWN]	Tsub_00010797-RA	-2.67671	-1.42046	4.66809	3.77e-29	7.5e-28	[BLASTED, MAPPED, ANNOTATED]	Tsub_00010797-RA	843	BAG family molecular chaperone regulator 3	10	1.15e-126	80.42	1	F:GO:0051087	F:chaperone binding
[DOWN]	Tsub_00015174-RA	-2.68208	-1.42335	1.16376	0.000205	0.00076	[BLASTED]	Tsub_00015174-RA	603	uncharacterized protein LOC110608748 isoform X1	10	3.77e-85	85.96
[DOWN]	Tsub_00026597-RA	-2.68462	-1.42472	4.52392	2.19e-28	4.23e-27	[BLASTED, MAPPED, ANNOTATED]	Tsub_00026597-RA	2177	Purple acid phosphatase 3	10	0	81.01	4	F:GO:0003993; P:GO:0006771; P:GO:0016311; P:GO:0019497	F:acid phosphatase activity; P:riboflavin metabolic process; P:dephosphorylation; P:hexachlorocyclohexane metabolic process	EC:3.1.3.41; EC:3.1.3.2	4-nitrophenylphosphatase; Acid phosphatase
[DOWN]	Tsub_00012889-RA	-2.68495	-1.42489	0.322453	0.00656477	0.0173873	[BLASTED, MAPPED, ANNOTATED]	Tsub_00012889-RA	3278	p450 domain-containing protein	10	0	79.83	5	F:GO:0005506; C:GO:0016021; F:GO:0016705; F:GO:0020037; P:GO:0055114	F:iron ion binding; C:integral component of membrane; F:oxidoreductase activity, acting on paired donors, with incorporation or reduction of molecular oxygen; F:heme binding; P:oxidation-reduction process
[DOWN]	Tsub_00008908-RA	-2.68674	-1.42586	4.99074	3.02e-39	8.19e-38	[BLASTED, MAPPED, ANNOTATED]	Tsub_00008908-RA	765	ras-related protein RABA3-like	10	1.89e-146	91.99	2	F:GO:0003924; F:GO:0005525	F:GTPase activity; F:GTP binding	EC:3.6.1.15	Nucleoside-triphosphate phosphatase
[DOWN]	Tsub_00014872-RA	-2.6975	-1.43162	3.76157	1.02e-16	1.18e-15	[BLASTED, MAPPED, ANNOTATED]	Tsub_00014872-RA	2937	phosphatidylinositol 4-kinase gamma 2	10	0	85.95	2	F:GO:0016301; P:GO:0016310	F:kinase activity; P:phosphorylation
[DOWN]	Tsub_00001069-RA	-2.69792	-1.43185	2.9146	3.89e-11	3.12e-10	[BLASTED, MAPPED, ANNOTATED]	Tsub_00001069-RA	660	calmodulin-like protein 3	10	2.25e-66	71.93	1	F:GO:0005509	F:calcium ion binding
[DOWN]	Tsub_00009513-RA	-2.70375	-1.43496	1.93203	8.15e-07	4.31e-06	[BLASTED, MAPPED, ANNOTATED]	Tsub_00009513-RA	2927	calcium-dependent protein kinase 26-like	10	0	83.81	12	F:GO:0004683; F:GO:0005509; F:GO:0005516; F:GO:0005524; C:GO:0005634; C:GO:0005737; P:GO:0009069; P:GO:0009738; F:GO:0009931; P:GO:0018105; P:GO:0035556; P:GO:0046777	F:calmodulin-dependent protein kinase activity; F:calcium ion binding; F:calmodulin binding; F:ATP binding; C:nucleus; C:cytoplasm; P:serine family amino acid metabolic process; P:abscisic acid-activated signaling pathway; F:calcium-dependent protein serine/threonine kinase activity; P:peptidyl-serine phosphorylation; P:intracellular signal transduction; P:protein autophosphorylation	EC:2.7.11; EC:2.7.11.17	Transferring phosphorus-containing groups; Calcium/calmodulin-dependent protein kinase
[DOWN]	Tsub_00027868-RA	-2.71207	-1.43939	4.4995	2.57e-28	4.96e-27	[BLASTED, MAPPED, ANNOTATED]	Tsub_00027868-RA	1191	GDSL esterase/lipase 5-like	10	0	80.93	2	C:GO:0016021; F:GO:0016788	C:integral component of membrane; F:hydrolase activity, acting on ester bonds
[DOWN]	Tsub_00023902-RA	-2.71267	-1.43972	1.77845	3.46e-06	1.7e-05	[BLASTED, MAPPED, ANNOTATED]	Tsub_00023902-RA	9204	LRR receptor-like serine/threonine-protein kinase GSO1	10	0	59.57	1	F:GO:0016740	F:transferase activity
[DOWN]	Tsub_00001943-RA	-2.7294	-1.44858	6.58321	2.74e-103	2.51e-101	[BLASTED, MAPPED, ANNOTATED]	Tsub_00001943-RA	1774	lycopene epsilon cyclase, chloroplastic	10	0	86.13	4	C:GO:0016021; P:GO:0016123; F:GO:0016705; P:GO:0055114	C:integral component of membrane; P:xanthophyll biosynthetic process; F:oxidoreductase activity, acting on paired donors, with incorporation or reduction of molecular oxygen; P:oxidation-reduction process
[DOWN]	Tsub_00026803-RA	-2.74994	-1.4594	2.94498	8.51e-12	7.23e-11	[BLASTED, MAPPED, ANNOTATED]	Tsub_00026803-RA	996	cytochrome P450 704C1-like	10	0	90.3	6	F:GO:0004497; F:GO:0005506; C:GO:0016021; F:GO:0016705; F:GO:0020037; P:GO:0055114	F:monooxygenase activity; F:iron ion binding; C:integral component of membrane; F:oxidoreductase activity, acting on paired donors, with incorporation or reduction of molecular oxygen; F:heme binding; P:oxidation-reduction process
[DOWN]	Tsub_00027366-RA	-2.77453	-1.47224	0.0700093	0.00807777	0.0208548	[BLASTED, MAPPED, ANNOTATED]	Tsub_00027366-RA	2499	protein NRT1/ PTR FAMILY 8.2-like	10	0	84.27	4	P:GO:0006857; C:GO:0016021; F:GO:0022857; P:GO:0055085	P:oligopeptide transport; C:integral component of membrane; F:transmembrane transporter activity; P:transmembrane transport
[DOWN]	Tsub_00009401-RA	-2.78086	-1.47553	2.34276	8.67e-08	5.13e-07	[BLASTED, MAPPED]	Tsub_00009401-RA	1215	GDSL esterase/lipase At5g55050-like	10	9.58e-82	57.42	2	F:GO:0016787; F:GO:0016788	F:hydrolase activity; F:hydrolase activity, acting on ester bonds
[DOWN]	Tsub_00009955-RA	-2.79737	-1.48407	2.5632	6.39e-09	4.27e-08	[BLASTED, MAPPED, ANNOTATED]	Tsub_00009955-RA	4719	cytochrome p450	10	0	67.9	1	F:GO:0005488	F:binding
[DOWN]	Tsub_00025502-RA	-2.82394	-1.49771	5.07254	3.59e-44	1.1e-42	[BLASTED, MAPPED]	Tsub_00025502-RA	501	protein RALF-like 34	10	2.19e-35	64.63	3	C:GO:0005622; C:GO:0009506; P:GO:0019722	C:intracellular; C:plasmodesma; P:calcium-mediated signaling
[DOWN]	Tsub_00012633-RA	-2.83373	-1.5027	1.87433	0.00172708	0.0052887	[BLASTED, MAPPED, ANNOTATED]	Tsub_00012633-RA	1678	MATE efflux family protein 5	10	0	88.74	4	P:GO:0006855; F:GO:0015238; F:GO:0015297; C:GO:0016021	P:drug transmembrane transport; F:drug transmembrane transporter activity; F:antiporter activity; C:integral component of membrane
[DOWN]	Tsub_00006492-RA	-2.84497	-1.50841	6.86919	5.81e-119	6.66e-117	[BLASTED]	Tsub_00006492-RA	1261	protodermal factor 1	10	7.95e-65	84.24
[DOWN]	Tsub_00002296-RA	-2.85088	-1.51141	0.00517864	0.00688697	0.0181188	[BLASTED]	Tsub_00002296-RA	981	structural constituent of cell wall, putative	10	4.8e-163	75.46
[DOWN]	Tsub_00010340-RA	-2.85879	-1.5154	1.87887	1.26e-06	6.51e-06	[NO-BLAST]	Tsub_00010340-RA	315	---NA---
[DOWN]	Tsub_00001595-RA	-2.86793	-1.52001	6.47212	4.28e-104	4.02e-102	[BLASTED, MAPPED, ANNOTATED]	Tsub_00001595-RA	1713	cyclin-dependent protein kinase, putative	10	7.81e-127	94.29	2	P:GO:0000079; F:GO:0019901	P:regulation of cyclin-dependent protein serine/threonine kinase activity; F:protein kinase binding
[DOWN]	Tsub_00011796-RA	-2.87329	-1.5227	2.61941	1.54e-10	1.18e-09	[BLASTED]	Tsub_00011796-RA	1314	uncharacterized protein LOC105637821	10	0	91.71
[DOWN]	Tsub_00025815-RA	-2.88031	-1.52622	1.52282	9.77e-06	4.51e-05	[BLASTED, MAPPED, ANNOTATED]	Tsub_00025815-RA	597	PREDICTED: uncharacterized protein LOC105117248	10	1.72e-60	86.65	1	C:GO:0016021	C:integral component of membrane
[DOWN]	Tsub_00012272-RA	-2.88328	-1.52771	1.27691	9.93e-05	0.000391	[BLASTED, MAPPED, ANNOTATED]	Tsub_00012272-RA	1334	probable N-acetyltransferase HLS1	10	0	83.37	2	P:GO:0006473; F:GO:0016747	P:protein acetylation; F:transferase activity, transferring acyl groups other than amino-acyl groups
[DOWN]	Tsub_00027096-RA	-2.92615	-1.549	2.01209	1.01e-07	5.95e-07	[BLASTED, MAPPED, ANNOTATED]	Tsub_00027096-RA	2058	probable serine incorporator isoform X1	10	0	82.71	1	C:GO:0016021	C:integral component of membrane
[DOWN]	Tsub_00017145-RA	-2.9457	-1.55861	1.90873	1.76e-07	1e-06	[BLASTED, MAPPED]	Tsub_00017145-RA	2055	protein SUPPRESSOR OF GENE SILENCING 3-like isoform X1	10	0	69.46	1	P:GO:0031047	P:gene silencing by RNA
[DOWN]	Tsub_00002027-RA	-2.97134	-1.57111	2.68274	1.3e-11	1.08e-10	[BLASTED, MAPPED, ANNOTATED]	Tsub_00002027-RA	810	cytochrome P450 704C1-like	10	9.65e-137	85.2	6	F:GO:0004497; F:GO:0005506; C:GO:0016021; F:GO:0016705; F:GO:0020037; P:GO:0055114	F:monooxygenase activity; F:iron ion binding; C:integral component of membrane; F:oxidoreductase activity, acting on paired donors, with incorporation or reduction of molecular oxygen; F:heme binding; P:oxidation-reduction process
[DOWN]	Tsub_00007476-RA	-2.99423	-1.58218	4.60182	1.8e-35	4.32e-34	[BLASTED]	Tsub_00007476-RA	1140	protein FANTASTIC FOUR 3-like	10	1.2e-89	62.95
[DOWN]	Tsub_00000118-RA	-3.01269	-1.59105	2.12522	1.92e-08	1.22e-07	[BLASTED, MAPPED, ANNOTATED]	Tsub_00000118-RA	861	aquaporin PIP2-4-like	10	2.95e-178	92.75	4	C:GO:0005887; P:GO:0006833; F:GO:0015250; P:GO:0034220	C:integral component of plasma membrane; P:water transport; F:water channel activity; P:ion transmembrane transport
[DOWN]	Tsub_00002639-RA	-3.02532	-1.59709	6.04656	9.17e-102	8.18e-100	[BLASTED, MAPPED, ANNOTATED]	Tsub_00002639-RA	4764	FT-interacting protein 1	10	0	94.14	1	C:GO:0016021	C:integral component of membrane
[DOWN]	Tsub_00017468-RA	-3.03425	-1.60134	4.93262	2.65e-41	7.5e-40	[BLASTED, MAPPED, ANNOTATED]	Tsub_00017468-RA	2238	protein NRT1/ PTR FAMILY 5.10-like	10	0	80.08	3	C:GO:0016021; F:GO:0022857; P:GO:0055085	C:integral component of membrane; F:transmembrane transporter activity; P:transmembrane transport
[DOWN]	Tsub_00027420-RA	-3.03953	-1.60385	0.625934	0.00151325	0.00469289	[BLASTED, MAPPED]	Tsub_00027420-RA	660	histone-lysine N-methyltransferase trithorax-like protein	10	2.58e-70	72.94	3	F:GO:0008168; F:GO:0016740; P:GO:0032259	F:methyltransferase activity; F:transferase activity; P:methylation
[DOWN]	Tsub_00005525-RA	-3.06376	-1.6153	2.49462	3.56e-10	2.64e-09	[BLASTED, MAPPED, ANNOTATED]	Tsub_00005525-RA	819	chlorophyll a-b binding protein P4, chloroplastic	10	1.49e-132	86.52	11	P:GO:0009416; C:GO:0009522; C:GO:0009523; C:GO:0009535; P:GO:0009768; C:GO:0009941; C:GO:0010287; C:GO:0016021; F:GO:0016168; P:GO:0018298; F:GO:0031409	P:response to light stimulus; C:photosystem I; C:photosystem II; C:chloroplast thylakoid membrane; P:photosynthesis, light harvesting in photosystem I; C:chloroplast envelope; C:plastoglobule; C:integral component of membrane; F:chlorophyll binding; P:protein-chromophore linkage; F:pigment binding
[DOWN]	Tsub_00011222-RA	-3.06698	-1.61682	0.568112	0.000782	0.00257961	[BLASTED]	Tsub_00011222-RA	966	eugenol synthase 1-like	10	0	89.02
[DOWN]	Tsub_00026771-RA	-3.08099	-1.62339	3.11724	4.49e-15	4.8e-14	[BLASTED, MAPPED, ANNOTATED]	Tsub_00026771-RA	2226	proline-rich receptor-like protein kinase PERK1	10	8.91e-178	77.58	4	F:GO:0004672; F:GO:0005524; P:GO:0006468; C:GO:0016021	F:protein kinase activity; F:ATP binding; P:protein phosphorylation; C:integral component of membrane
[DOWN]	Tsub_00028720-RA	-3.09093	-1.62804	1.91455	7.7e-08	4.58e-07	[BLASTED, MAPPED, ANNOTATED]	Tsub_00028720-RA	1790	2-succinylbenzoate--CoA ligase, chloroplastic/peroxisomal isoform X1	10	0	80.92	2	F:GO:0003824; P:GO:0008152	F:catalytic activity; P:metabolic process
[DOWN]	Tsub_00015929-RA	-3.12996	-1.64614	0.24974	0.00168232	0.00516504	[BLASTED, MAPPED]	Tsub_00015929-RA	792	beta-carotene isomerase D27, chloroplastic	10	2.41e-157	89.54	1	F:GO:0016853	F:isomerase activity
[DOWN]	Tsub_00029383-RA	-3.14869	-1.65475	5.48215	1.36e-65	6.71e-64	[BLASTED, MAPPED, ANNOTATED]	Tsub_00029383-RA	1604	WUSCHEL-related homeobox 1-like	10	2.9e-122	83.53	2	F:GO:0003677; C:GO:0005634	F:DNA binding; C:nucleus
[DOWN]	Tsub_00012762-RA	-3.15073	-1.65568	2.73045	5.47e-13	5.11e-12	[BLASTED, MAPPED, ANNOTATED]	Tsub_00012762-RA	1622	thiamine thiazole synthase 2, chloroplastic	10	0	93.43	6	F:GO:0005506; C:GO:0005829; P:GO:0006950; P:GO:0009228; C:GO:0009570; P:GO:0052837	F:iron ion binding; C:cytosol; P:response to stress; P:thiamine biosynthetic process; C:chloroplast stroma; P:thiazole biosynthetic process
[DOWN]	Tsub_00006391-RA	-3.15405	-1.6572	0.474425	0.000833	0.00273629	[BLASTED, MAPPED, ANNOTATED]	Tsub_00006391-RA	2474	NAC domain-containing protein 86	10	0	78.25	4	F:GO:0003677; C:GO:0005634; P:GO:0006355; C:GO:0016021	F:DNA binding; C:nucleus; P:regulation of transcription, DNA-templated; C:integral component of membrane
[DOWN]	Tsub_00014927-RA	-3.16881	-1.66394	2.36534	2.03e-10	1.54e-09	[BLASTED, MAPPED, ANNOTATED]	Tsub_00014927-RA	1293	lecithin-cholesterol acyltransferase-like 1	10	0	86.06	3	P:GO:0006629; F:GO:0008374; P:GO:0042967	P:lipid metabolic process; F:O-acyltransferase activity; P:obsolete acyl-carrier-protein biosynthetic process
[DOWN]	Tsub_00024511-RA	-3.17884	-1.6685	1.22208	7.46e-06	3.49e-05	[BLASTED, MAPPED, ANNOTATED]	Tsub_00024511-RA	2427	putative receptor protein kinase ZmPK1	10	0	77.83	7	F:GO:0004687; F:GO:0005524; P:GO:0006468; P:GO:0009069; C:GO:0016021; C:GO:0016459; P:GO:0048544	F:myosin light chain kinase activity; F:ATP binding; P:protein phosphorylation; P:serine family amino acid metabolic process; C:integral component of membrane; C:myosin complex; P:recognition of pollen	EC:2.7.11; EC:2.7.11.18	Transferring phosphorus-containing groups; [Myosin light-chain] kinase
[DOWN]	Tsub_00020033-RA	-3.18149	-1.6697	0.112055	0.00533345	0.0144862	[BLASTED, MAPPED, ANNOTATED]	Tsub_00020033-RA	750	basic leucine zipper 24-like	10	2.35e-99	78.85	4	F:GO:0003700; C:GO:0005667; P:GO:0006355; P:GO:0006355	F:DNA-binding transcription factor activity; C:transcription factor complex; P:regulation of transcription, DNA-templated; P:regulation of transcription, DNA-templated
[DOWN]	Tsub_00008915-RA	-3.18974	-1.67344	1.01729	3.26e-05	0.000139	[BLASTED, MAPPED, ANNOTATED]	Tsub_00008915-RA	312	calcium-binding protein KIC	10	4.19e-60	94.75	1	F:GO:0005509	F:calcium ion binding
[DOWN]	Tsub_00029385-RA	-3.21762	-1.68599	8.483	1.94e-209	4.4e-207	[BLASTED]	Tsub_00029385-RA	2402	patellin-3-like	10	0	91.86
[DOWN]	Tsub_00009774-RA	-3.22833	-1.69079	6.4821	7.89e-130	1.01e-127	[BLASTED, MAPPED, ANNOTATED]	Tsub_00009774-RA	1124	expansin 2	10	3.25e-152	92.25	4	C:GO:0005576; C:GO:0005618; P:GO:0009664; C:GO:0016020	C:extracellular region; C:cell wall; P:plant-type cell wall organization; C:membrane
[DOWN]	Tsub_00006447-RA	-3.24793	-1.69952	5.16243	3.63e-60	1.57e-58	[BLASTED]	Tsub_00006447-RA	4831	probable RNA helicase SDE3 isoform X3	10	0	78.54
[DOWN]	Tsub_00012345-RA	-3.25021	-1.70053	6.26249	3.1e-132	4.07e-130	[BLASTED, MAPPED, ANNOTATED]	Tsub_00012345-RA	2931	cold-responsive protein kinase 1-like	10	0	82.27	7	P:GO:0000186; F:GO:0004709; F:GO:0005524; C:GO:0005622; P:GO:0007178; P:GO:0009069; C:GO:0016021	P:activation of MAPKK activity; F:MAP kinase kinase kinase activity; F:ATP binding; C:intracellular; P:transmembrane receptor protein serine/threonine kinase signaling pathway; P:serine family amino acid metabolic process; C:integral component of membrane	EC:2.7.11.25; EC:2.7.11	Mitogen-activated protein kinase kinase kinase; Transferring phosphorus-containing groups
[DOWN]	Tsub_00028437-RA	-3.27579	-1.71184	0.506325	0.000609	0.00205051	[BLASTED, MAPPED]	Tsub_00028437-RA	7095	TMV resistance protein N-like	10	2.12e-178	54.37	2	P:GO:0007165; F:GO:0043531	P:signal transduction; F:ADP binding
[DOWN]	Tsub_00021591-RA	-3.2961	-1.72076	1.66431	3.3e-07	1.83e-06	[BLASTED, MAPPED, ANNOTATED]	Tsub_00021591-RA	1674	hypothetical protein POPTR_006G050100v3	10	3.63e-156	73.29	1	C:GO:0016021	C:integral component of membrane
[DOWN]	Tsub_00010482-RA	-3.30151	-1.72313	-0.0400996	0.00254786	0.00750925	[BLASTED, MAPPED]	Tsub_00010482-RA	1137	ninja-family protein AFP3-like	10	6.12e-48	68.27	1	P:GO:0007165	P:signal transduction
[DOWN]	Tsub_00014933-RA	-3.32955	-1.73533	2.7767	7.48e-12	6.38e-11	[BLASTED]	Tsub_00014933-RA	348	hypothetical protein POPTR_0014s01410g	10	1.21e-32	89.42
[DOWN]	Tsub_00007422-RA	-3.35106	-1.74462	1.50033	8.91e-06	4.13e-05	[BLASTED, MAPPED, ANNOTATED]	Tsub_00007422-RA	2234	fructose-1,6-bisphosphatase, chloroplastic-like	10	0	93.43	14	C:GO:0005829; P:GO:0005986; P:GO:0006000; P:GO:0006002; P:GO:0006013; P:GO:0006094; P:GO:0006096; P:GO:0006098; P:GO:0015976; P:GO:0016311; P:GO:0030388; F:GO:0032440; F:GO:0042132; P:GO:0055114	C:cytosol; P:sucrose biosynthetic process; P:fructose metabolic process; P:fructose 6-phosphate metabolic process; P:mannose metabolic process; P:gluconeogenesis; P:glycolytic process; P:pentose-phosphate shunt; P:carbon utilization; P:dephosphorylation; P:fructose 1,6-bisphosphate metabolic process; F:2-alkenal reductase [NAD(P)] activity; F:fructose 1,6-bisphosphate 1-phosphatase activity; P:ox…	EC:1.3.1.74; EC:3.1.3.23; EC:3.1.3.11; EC:3.1.3.41	2-alkenal reductase (NAD(P)(+)); Sugar-phosphatase; Fructose-bisphosphatase; 4-nitrophenylphosphatase
[DOWN]	Tsub_00001944-RA	-3.35495	-1.74629	3.41874	4.66e-21	6.73e-20	[BLASTED, MAPPED, ANNOTATED]	Tsub_00001944-RA	2682	disease resistance protein RPS2	10	0	79.73	5	C:GO:0005886; P:GO:0009626; P:GO:0016045; P:GO:0042742; F:GO:0043531	C:plasma membrane; P:plant-type hypersensitive response; P:detection of bacterium; P:defense response to bacterium; F:ADP binding
[DOWN]	Tsub_00017041-RA	-3.36058	-1.74871	4.25013	6.45e-35	1.53e-33	[BLASTED, MAPPED, ANNOTATED]	Tsub_00017041-RA	1122	LRR receptor-like serine/threonine-protein kinase ERL2	10	0	93.6	1	C:GO:0016021	C:integral component of membrane
[DOWN]	Tsub_00029013-RA	-3.3633	-1.74988	2.1343	1.02e-09	7.34e-09	[BLASTED, MAPPED]	Tsub_00029013-RA	1008	zinc finger protein ZAT4-like	10	3.61e-71	62.83	2	F:GO:0003676; C:GO:0005634	F:nucleic acid binding; C:nucleus
[DOWN]	Tsub_00010342-RA	-3.37402	-1.75447	0.249477	0.00230834	0.00685462	[BLASTED, MAPPED, ANNOTATED]	Tsub_00010342-RA	1077	2-keto-3-deoxy-L-rhamnonate aldolase	10	1.69e-151	85.67	3	C:GO:0005737; F:GO:0008672; P:GO:0019852	C:cytoplasm; F:2-dehydro-3-deoxyglucarate aldolase activity; P:L-ascorbic acid metabolic process	EC:4.1.2.20	2-dehydro-3-deoxyglucarate aldolase
[DOWN]	Tsub_00028656-RA	-3.39383	-1.76292	-0.0174796	0.00216497	0.00647773	[BLASTED, MAPPED, ANNOTATED]	Tsub_00028656-RA	567	hypothetical protein (chloroplast)	10	1.98e-101	91.12	5	C:GO:0005886; C:GO:0009507; C:GO:0016021; F:GO:0016491; P:GO:0055114	C:plasma membrane; C:chloroplast; C:integral component of membrane; F:oxidoreductase activity; P:oxidation-reduction process
[DOWN]	Tsub_00006371-RA	-3.40984	-1.7697	5.42021	1.87e-77	1.14e-75	[BLASTED, MAPPED, ANNOTATED]	Tsub_00006371-RA	1829	aldehyde dehydrogenase family 3 member F1-like isoform X1	10	0	89.77	3	P:GO:0006081; F:GO:0016620; P:GO:0055114	P:cellular aldehyde metabolic process; F:oxidoreductase activity, acting on the aldehyde or oxo group of donors, NAD or NADP as acceptor; P:oxidation-reduction process
[DOWN]	Tsub_00013645-RA	-3.43999	-1.78241	1.7976	2.87e-08	1.79e-07	[BLASTED, MAPPED, ANNOTATED]	Tsub_00013645-RA	2988	probable LRR receptor-like serine/threonine-protein kinase At3g47570	10	0	76.08	4	F:GO:0000166; F:GO:0004672; C:GO:0016020; P:GO:0016310	F:nucleotide binding; F:protein kinase activity; C:membrane; P:phosphorylation
[DOWN]	Tsub_00010943-RA	-3.45983	-1.7907	2.4622	1.76e-11	1.45e-10	[BLASTED, MAPPED]	Tsub_00010943-RA	405	classical arabinogalactan protein 25	6	1.35e-09	70.45	2	C:GO:0016020; C:GO:0016021	C:membrane; C:integral component of membrane
[DOWN]	Tsub_00011335-RA	-3.46465	-1.79271	3.93383	6.33e-31	1.34e-29	[BLASTED, MAPPED, ANNOTATED]	Tsub_00011335-RA	1587	alkane hydroxylase MAH1-like	10	0	75.2	3	C:GO:0016020; F:GO:0016491; F:GO:0046872	C:membrane; F:oxidoreductase activity; F:metal ion binding
[DOWN]	Tsub_00011078-RA	-3.50549	-1.80962	1.01739	5.48e-06	2.62e-05	[BLASTED, MAPPED, ANNOTATED]	Tsub_00011078-RA	1452	uncharacterized LOC107793530	10	0	87.77	2	F:GO:0008168; P:GO:0032259	F:methyltransferase activity; P:methylation
[DOWN]	Tsub_00029947-RA	-3.52337	-1.81696	2.72336	9.13e-12	7.75e-11	[BLASTED, MAPPED, ANNOTATED]	Tsub_00029947-RA	1443	probable glucan endo-1,3-beta-glucosidase A6	10	0	88.37	4	F:GO:0004553; P:GO:0005975; F:GO:0030247; C:GO:0046658	F:hydrolase activity, hydrolyzing O-glycosyl compounds; P:carbohydrate metabolic process; F:polysaccharide binding; C:anchored component of plasma membrane
[DOWN]	Tsub_00008906-RA	-3.55543	-1.83002	0.522635	0.000272	0.000983	[BLASTED, MAPPED, ANNOTATED]	Tsub_00008906-RA	786	PREDICTED: uncharacterized protein LOC8273045	10	7.55e-124	79.39	1	C:GO:0016021	C:integral component of membrane
[DOWN]	Tsub_00021993-RA	-3.60431	-1.84972	7.64101	6.38e-191	1.33e-188	[BLASTED, MAPPED, ANNOTATED]	Tsub_00021993-RA	1332	BAHD acyltransferase DCR	10	0	83.19	1	F:GO:0016747	F:transferase activity, transferring acyl groups other than amino-acyl groups
[DOWN]	Tsub_00007247-RA	-3.62878	-1.85948	0.903108	3.94e-05	0.000166	[BLASTED, MAPPED, ANNOTATED]	Tsub_00007247-RA	786	cytochrome b561 domain-containing protein At2g30890-like	10	2.74e-130	80.61	2	C:GO:0016021; P:GO:0055114	C:integral component of membrane; P:oxidation-reduction process
[DOWN]	Tsub_00026021-RA	-3.63305	-1.86118	-0.402632	0.00503036	0.0137808	[BLASTED, MAPPED, ANNOTATED]	Tsub_00026021-RA	699	E3 ubiquitin-protein ligase ORTHRUS 2-like	10	4.47e-115	84.93	3	C:GO:0005634; F:GO:0016874; F:GO:0046872	C:nucleus; F:ligase activity; F:metal ion binding
[DOWN]	Tsub_00014948-RA	-3.65704	-1.87068	1.80545	5.02e-09	3.39e-08	[BLASTED, MAPPED, ANNOTATED]	Tsub_00014948-RA	942	28 kDa ribonucleoprotein, chloroplastic	10	5.09e-102	83.93	1	F:GO:0003723	F:RNA binding
[DOWN]	Tsub_00011337-RA	-3.66362	-1.87327	4.26148	1.52e-38	4.02e-37	[BLASTED, MAPPED, ANNOTATED]	Tsub_00011337-RA	1904	protein NRT1/ PTR FAMILY 8.1	10	0	91.86	4	P:GO:0006857; C:GO:0016021; F:GO:0022857; P:GO:0055085	P:oligopeptide transport; C:integral component of membrane; F:transmembrane transporter activity; P:transmembrane transport
[DOWN]	Tsub_00017722-RA	-3.66578	-1.87412	3.03676	1.14e-18	1.47e-17	[BLASTED, MAPPED, ANNOTATED]	Tsub_00017722-RA	1248	probable sarcosine oxidase	10	0	90.74	6	P:GO:0006544; P:GO:0006563; P:GO:0006566; F:GO:0008115; P:GO:0046653; P:GO:0055114	P:glycine metabolic process; P:L-serine metabolic process; P:threonine metabolic process; F:sarcosine oxidase activity; P:tetrahydrofolate metabolic process; P:oxidation-reduction process	EC:1.5.3.1	Sarcosine oxidase
[DOWN]	Tsub_00012761-RA	-3.71331	-1.89271	6.04964	9.8e-140	1.35e-137	[BLASTED, MAPPED, ANNOTATED]	Tsub_00012761-RA	1621	probable xyloglucan endotransglucosylase/hydrolase protein 8	10	0	92.37	7	F:GO:0004553; C:GO:0005618; P:GO:0010411; F:GO:0016762; P:GO:0042546; C:GO:0048046; P:GO:0071555	F:hydrolase activity, hydrolyzing O-glycosyl compounds; C:cell wall; P:xyloglucan metabolic process; F:xyloglucan:xyloglucosyl transferase activity; P:cell wall biogenesis; C:apoplast; P:cell wall organization	EC:2.4.1.207	Xyloglucan:xyloglucosyl transferase
[DOWN]	Tsub_00000574-RA	-3.81575	-1.93197	4.49177	2.89e-45	9.08e-44	[BLASTED]	Tsub_00000574-RA	693	heme-binding protein 2	10	8.98e-115	86.18
[DOWN]	Tsub_00007891-RA	-3.82697	-1.9362	4.07401	7.27e-35	1.72e-33	[BLASTED, MAPPED, ANNOTATED]	Tsub_00007891-RA	4128	magnesium-chelatase subunit ChlH, chloroplastic	10	0	97.21	3	C:GO:0010007; P:GO:0015995; F:GO:0016851	C:magnesium chelatase complex; P:chlorophyll biosynthetic process; F:magnesium chelatase activity	EC:6.6.1.1	Magnesium chelatase
[DOWN]	Tsub_00028882-RA	-3.87724	-1.95503	0.91462	8.78e-06	4.08e-05	[BLASTED, MAPPED, ANNOTATED]	Tsub_00028882-RA	1140	WAT1-related protein At5g40240-like	10	5.99e-116	73.94	1	C:GO:0016020	C:membrane
[DOWN]	Tsub_00007281-RA	-3.87947	-1.95586	-0.344597	0.00357335	0.010182	[BLASTED, MAPPED]	Tsub_00007281-RA	1047	embryogenesis-associated protein EMB8 isoform X1	10	2.62e-111	63.12	3	C:GO:0016020; C:GO:0016021; F:GO:0016787	C:membrane; C:integral component of membrane; F:hydrolase activity
[DOWN]	Tsub_00003963-RA	-3.92993	-1.9745	1.40232	5.55e-08	3.34e-07	[BLASTED, MAPPED]	Tsub_00003963-RA	2646	putative disease resistance protein At4g10780	10	1.99e-148	58.17	4	C:GO:0005886; P:GO:0006952; P:GO:0007165; F:GO:0043531	C:plasma membrane; P:defense response; P:signal transduction; F:ADP binding
[DOWN]	Tsub_00008025-RA	-3.93784	-1.97741	2.90383	6.78e-19	8.83e-18	[BLASTED]	Tsub_00008025-RA	867	Ankyrin repeat and KH domain-containing protein 1	10	4.75e-105	88.69
[DOWN]	Tsub_00019477-RA	-3.95392	-1.98328	-0.624993	0.00927902	0.0235466	[BLASTED, MAPPED, ANNOTATED]	Tsub_00019477-RA	537	threonine synthase, chloroplastic-like	10	6.65e-100	87.75	7	F:GO:0004795; C:GO:0005737; P:GO:0006544; P:GO:0006563; P:GO:0009088; F:GO:0030170; P:GO:0042816	F:threonine synthase activity; C:cytoplasm; P:glycine metabolic process; P:L-serine metabolic process; P:threonine biosynthetic process; F:pyridoxal phosphate binding; P:vitamin B6 metabolic process	EC:4.2.3.1	Threonine synthase
[DOWN]	Tsub_00009871-RA	-3.95871	-1.98503	4.39696	7.93e-47	2.58e-45	[BLASTED, MAPPED, ANNOTATED]	Tsub_00009871-RA	1395	3-ketoacyl-CoA synthase 12-like	10	0	88.92	3	P:GO:0006633; C:GO:0016021; F:GO:0016747	P:fatty acid biosynthetic process; C:integral component of membrane; F:transferase activity, transferring acyl groups other than amino-acyl groups
[DOWN]	Tsub_00005853-RA	-3.95962	-1.98536	5.67368	6.27e-96	5.18e-94	[BLASTED, MAPPED, ANNOTATED]	Tsub_00005853-RA	966	putative glucan endo-1,3-beta-glucosidase GVI	10	1.01e-135	69.32	2	F:GO:0004553; P:GO:0005975	F:hydrolase activity, hydrolyzing O-glycosyl compounds; P:carbohydrate metabolic process
[DOWN]	Tsub_00019629-RA	-3.9716	-1.98972	7.98205	1.12e-278	4.49e-276	[BLASTED, MAPPED, ANNOTATED]	Tsub_00019629-RA	1827	3-oxoacyl-[acyl-carrier-protein] synthase I, chloroplastic-like	10	0	93.19	2	P:GO:0006633; F:GO:0016747	P:fatty acid biosynthetic process; F:transferase activity, transferring acyl groups other than amino-acyl groups
[DOWN]	Tsub_00018939-RA	-3.97577	-1.99124	2.88489	2.61e-18	3.29e-17	[BLASTED, MAPPED, ANNOTATED]	Tsub_00018939-RA	654	floral homeotic protein PMADS 2-like	10	1.83e-105	83	7	F:GO:0000977; F:GO:0003700; C:GO:0005634; C:GO:0005667; P:GO:0006355; P:GO:0045944; F:GO:0046983	F:RNA polymerase II regulatory region sequence-specific DNA binding; F:DNA-binding transcription factor activity; C:nucleus; C:transcription factor complex; P:regulation of transcription, DNA-templated; P:positive regulation of transcription by RNA polymerase II; F:protein dimerization activity
[DOWN]	Tsub_00001961-RA	-4.02361	-2.00849	6.33549	6.58e-159	1.09e-156	[BLASTED, MAPPED, ANNOTATED]	Tsub_00001961-RA	1968	lysine histidine transporter 1-like	10	0	86.14	1	C:GO:0016021	C:integral component of membrane
[DOWN]	Tsub_00023750-RA	-4.02867	-2.01031	-0.184548	0.000996	0.00322357	[BLASTED]	Tsub_00023750-RA	897	putative ubiquitin-conjugating enzyme E2 38	10	1.53e-122	80.54
[DOWN]	Tsub_00003276-RA	-4.03613	-2.01297	-0.184521	0.000987	0.0031966	[BLASTED, MAPPED, ANNOTATED]	Tsub_00003276-RA	348	photosystem II reaction center PSB28 protein, chloroplastic-like	10	9.72e-73	94.85	2	C:GO:0009654; P:GO:0015979	C:photosystem II oxygen evolving complex; P:photosynthesis
[DOWN]	Tsub_00017313-RA	-4.0549	-2.01967	0.15223	0.000413	0.00143578	[BLASTED, MAPPED, ANNOTATED]	Tsub_00017313-RA	867	photosynthetic NDH subunit of lumenal location 2, chloroplastic-like	10	5.88e-68	81.67	4	F:GO:0005509; C:GO:0009654; P:GO:0015979; C:GO:0019898	F:calcium ion binding; C:photosystem II oxygen evolving complex; P:photosynthesis; C:extrinsic component of membrane
[DOWN]	Tsub_00007423-RA	-4.07413	-2.02649	0.42604	5.3e-05	0.00022	[BLASTED, MAPPED, ANNOTATED]	Tsub_00007423-RA	1675	fructose-1,6-bisphosphatase, chloroplastic-like	10	0	89.08	12	C:GO:0005829; P:GO:0005986; P:GO:0006000; P:GO:0006002; P:GO:0006013; P:GO:0006094; P:GO:0006096; P:GO:0006098; P:GO:0015976; P:GO:0016311; P:GO:0030388; F:GO:0042132	C:cytosol; P:sucrose biosynthetic process; P:fructose metabolic process; P:fructose 6-phosphate metabolic process; P:mannose metabolic process; P:gluconeogenesis; P:glycolytic process; P:pentose-phosphate shunt; P:carbon utilization; P:dephosphorylation; P:fructose 1,6-bisphosphate metabolic process; F:fructose 1,6-bisphosphate 1-phosphatase activity	EC:3.1.3.23; EC:3.1.3.11; EC:3.1.3.41	Sugar-phosphatase; Fructose-bisphosphatase; 4-nitrophenylphosphatase
[DOWN]	Tsub_00014630-RA	-4.11472	-2.0408	5.9122	2.25e-116	2.47e-114	[BLASTED, MAPPED, ANNOTATED]	Tsub_00014630-RA	1122	glucan endo-1,3-beta-glucosidase 11-like isoform X2	10	0	91.52	3	F:GO:0004553; P:GO:0005975; C:GO:0016021	F:hydrolase activity, hydrolyzing O-glycosyl compounds; P:carbohydrate metabolic process; C:integral component of membrane
[DOWN]	Tsub_00010997-RA	-4.12712	-2.04514	-0.769306	0.0125784	0.0307641	[BLASTED, MAPPED, ANNOTATED]	Tsub_00010997-RA	372	photosystem I subunit O	10	8.16e-56	96	1	C:GO:0016021	C:integral component of membrane
[DOWN]	Tsub_00016853-RA	-4.13526	-2.04798	3.34242	0.000104	0.000409	[BLASTED, MAPPED, ANNOTATED]	Tsub_00016853-RA	1463	GDSL esterase/lipase At5g45950	10	0	86.53	1	F:GO:0016788	F:hydrolase activity, acting on ester bonds
[DOWN]	Tsub_00012499-RA	-4.18326	-2.06463	1.46704	4.62e-08	2.81e-07	[BLASTED, MAPPED, ANNOTATED]	Tsub_00012499-RA	1818	potassium channel KAT1	10	0	78.79	3	F:GO:0005249; C:GO:0008076; P:GO:0071805	F:voltage-gated potassium channel activity; C:voltage-gated potassium channel complex; P:potassium ion transmembrane transport
[DOWN]	Tsub_00001272-RA	-4.19203	-2.06765	-0.158199	0.0192699	0.0445547	[BLASTED, MAPPED, ANNOTATED]	Tsub_00001272-RA	2865	cation/H(+) antiporter 18-like	10	0	86.34	4	P:GO:0006885; F:GO:0015299; C:GO:0016021; P:GO:1902600	P:regulation of pH; F:solute:proton antiporter activity; C:integral component of membrane; P:proton transmembrane transport
[DOWN]	Tsub_00012720-RA	-4.24327	-2.08518	0.698308	1.69e-05	7.54e-05	[BLASTED, MAPPED]	Tsub_00012720-RA	864	probable xyloglucan endotransglucosylase/hydrolase protein 23	10	8.67e-170	93.31	14	F:GO:0004553; C:GO:0005576; C:GO:0005618; P:GO:0005975; P:GO:0006073; P:GO:0008152; P:GO:0010411; F:GO:0016740; F:GO:0016762; F:GO:0016787; F:GO:0016798; P:GO:0042546; C:GO:0048046; P:GO:0071555	F:hydrolase activity, hydrolyzing O-glycosyl compounds; C:extracellular region; C:cell wall; P:carbohydrate metabolic process; P:cellular glucan metabolic process; P:metabolic process; P:xyloglucan metabolic process; F:transferase activity; F:xyloglucan:xyloglucosyl transferase activity; F:hydrolase activity; F:hydrolase activity, acting on glycosyl bonds; P:cell wall biogenesis; C:apoplast; P:ce…
[DOWN]	Tsub_00024103-RA	-4.28283	-2.09857	3.29656	2.09e-24	3.5e-23	[BLASTED, MAPPED, ANNOTATED]	Tsub_00024103-RA	1395	3-ketoacyl-CoA synthase 12-like	10	0	88.92	3	P:GO:0006633; C:GO:0016021; F:GO:0016747	P:fatty acid biosynthetic process; C:integral component of membrane; F:transferase activity, transferring acyl groups other than amino-acyl groups
[DOWN]	Tsub_00018389-RA	-4.35364	-2.12222	4.1623	1.08e-41	3.11e-40	[BLASTED, MAPPED, ANNOTATED]	Tsub_00018389-RA	1434	probable aspartyl protease At4g16563	10	0	86.73	3	F:GO:0004190; P:GO:0006508; C:GO:0016021	F:aspartic-type endopeptidase activity; P:proteolysis; C:integral component of membrane	EC:3.4.23	Acting on peptide bonds (peptidases)
[DOWN]	Tsub_00013237-RA	-4.40757	-2.13998	0.506397	1.88e-05	8.31e-05	[BLASTED]	Tsub_00013237-RA	366	photosystem II 5 kDa protein, chloroplastic-like	10	1.55e-38	80.65
[DOWN]	Tsub_00004746-RA	-4.45252	-2.15462	-0.0867037	0.000276	0.000994	[BLASTED, MAPPED]	Tsub_00004746-RA	6708	TMV resistance protein N-like	10	0	59.85	2	P:GO:0007165; F:GO:0043531	P:signal transduction; F:ADP binding
[DOWN]	Tsub_00013514-RA	-4.48799	-2.16607	4.26006	5.94e-51	2.11e-49	[BLASTED, MAPPED, ANNOTATED]	Tsub_00013514-RA	2125	probable protein phosphatase 2C 47	10	0	86.73	4	F:GO:0004722; P:GO:0006470; C:GO:0008287; F:GO:0046872	F:protein serine/threonine phosphatase activity; P:protein dephosphorylation; C:protein serine/threonine phosphatase complex; F:metal ion binding	EC:3.1.3.16; EC:3.1.3.41	Protein-serine/threonine phosphatase; 4-nitrophenylphosphatase
[DOWN]	Tsub_00013615-RA	-4.52498	-2.17791	2.5095	1.6e-16	1.84e-15	[BLASTED]	Tsub_00013615-RA	768	hypothetical protein POPTR_004G098700v3	10	7.75e-82	75.78
[DOWN]	Tsub_00000738-RA	-4.54219	-2.18339	0.049296	0.00015	0.000569	[BLASTED]	Tsub_00000738-RA	1071	uncharacterized protein LOC110635457	10	1.38e-51	64.97
[DOWN]	Tsub_00029326-RA	-4.56306	-2.19	2.04593	2.23e-13	2.14e-12	[BLASTED, MAPPED, ANNOTATED]	Tsub_00029326-RA	1360	sugar transport protein 14-like	10	0	95.84	3	C:GO:0016021; F:GO:0022857; P:GO:0055085	C:integral component of membrane; F:transmembrane transporter activity; P:transmembrane transport
[DOWN]	Tsub_00012983-RA	-4.57064	-2.1924	3.50723	1.34e-31	2.9e-30	[BLASTED, MAPPED, ANNOTATED]	Tsub_00012983-RA	1152	zinc finger protein CONSTANS-LIKE 2-like	10	3.64e-170	83.18	2	C:GO:0005634; F:GO:0008270	C:nucleus; F:zinc ion binding
[DOWN]	Tsub_00000608-RA	-4.62247	-2.20866	5.58963	9.4e-110	9.56e-108	[BLASTED, MAPPED, ANNOTATED]	Tsub_00000608-RA	420	Ferredoxin-2, chloroplast precursor, putative	10	4.53e-67	83.25	6	P:GO:0006118; F:GO:0009055; C:GO:0009507; P:GO:0022900; F:GO:0046872; F:GO:0051537	P:obsolete electron transport; F:electron transfer activity; C:chloroplast; P:electron transport chain; F:metal ion binding; F:2 iron, 2 sulfur cluster binding
[DOWN]	Tsub_00014996-RA	-4.6482	-2.21667	4.3487	7.44e-55	2.96e-53	[BLASTED, MAPPED, ANNOTATED]	Tsub_00014996-RA	447	nicotianamine synthase-like	10	1.35e-43	94.63	2	F:GO:0030410; P:GO:0030418	F:nicotianamine synthase activity; P:nicotianamine biosynthetic process	EC:2.5.1.43	Nicotianamine synthase
[DOWN]	Tsub_00018753-RA	-4.68215	-2.22717	1.17412	5.31e-08	3.21e-07	[BLASTED, MAPPED, ANNOTATED]	Tsub_00018753-RA	2426	AGR1	10	0	91.15	4	P:GO:0010315; F:GO:0010329; C:GO:0016021; P:GO:0055085	P:auxin efflux; F:auxin efflux transmembrane transporter activity; C:integral component of membrane; P:transmembrane transport
[DOWN]	Tsub_00024123-RA	-4.71005	-2.23574	0.304477	7.35e-05	0.000296	[BLASTED, MAPPED]	Tsub_00024123-RA	1107	sugar transporter ERD6-like 5 isoform X1	10	1.87e-108	62.02	5	F:GO:0005215; C:GO:0016020; C:GO:0016021; F:GO:0022857; P:GO:0055085	F:transporter activity; C:membrane; C:integral component of membrane; F:transmembrane transporter activity; P:transmembrane transport
[DOWN]	Tsub_00024268-RA	-4.72241	-2.23952	0.0908373	0.000206	0.000763	[BLASTED, MAPPED, ANNOTATED]	Tsub_00024268-RA	1416	spermidine coumaroyl-CoA acyltransferase	10	0	81.77	4	P:GO:0016102; F:GO:0016410; P:GO:0042967; F:GO:0050638	P:diterpenoid biosynthetic process; F:N-acyltransferase activity; P:obsolete acyl-carrier-protein biosynthetic process; F:taxadien-5-alpha-ol O-acetyltransferase activity	EC:2.3.1.162	Taxadien-5-alpha-ol O-acetyltransferase
[DOWN]	Tsub_00027793-RA	-4.74977	-2.24786	4.93503	4.83e-81	3.15e-79	[BLASTED, MAPPED]	Tsub_00027793-RA	3989	methyltransferase-like protein 22 isoform X1	10	1.42e-122	70.97	3	P:GO:0006479; F:GO:0008276; P:GO:0015031	P:protein methylation; F:protein methyltransferase activity; P:protein transport
[DOWN]	Tsub_00020144-RA	-4.93386	-2.30272	1.05002	6.88e-08	4.11e-07	[BLASTED, MAPPED, ANNOTATED]	Tsub_00020144-RA	1975	cytochrome P450 71A1-like	10	0	93.07	6	F:GO:0005506; C:GO:0016020; F:GO:0016709; F:GO:0020037; P:GO:0044550; P:GO:0055114	F:iron ion binding; C:membrane; F:oxidoreductase activity, acting on paired donors, with incorporation or reduction of molecular oxygen, NAD(P)H as one donor, and incorporation of one atom of oxygen; F:heme binding; P:secondary metabolite biosynthetic process; P:oxidation-reduction process	EC:1.14.13	Acting on paired donors, with incorporation or reduction of molecular oxygen. The oxygen incorporated need not be derived from O(2)
[DOWN]	Tsub_00009907-RA	-4.99132	-2.31942	2.73771	7.16e-20	9.72e-19	[BLASTED, MAPPED, ANNOTATED]	Tsub_00009907-RA	975	gibberellin 2-beta-dioxygenase 2	10	4.59e-176	85.83	7	P:GO:0009639; P:GO:0016102; F:GO:0016707; P:GO:0045487; F:GO:0046872; F:GO:0052634; P:GO:0055114	P:response to red or far red light; P:diterpenoid biosynthetic process; F:gibberellin 3-beta-dioxygenase activity; P:gibberellin catabolic process; F:metal ion binding; F:C-19 gibberellin 2-beta-dioxygenase activity; P:oxidation-reduction process	EC:1.14.11.15; EC:1.14.11; EC:1.14.11.13	Gibberellin 3-beta-dioxygenase; Acting on paired donors, with incorporation or reduction of molecular oxygen. The oxygen incorporated need not be derived from O(2); Gibberellin 2-beta-dioxygenase
[DOWN]	Tsub_00008520-RA	-5.00145	-2.32235	-1.06377	0.0122603	0.0300713	[BLASTED, MAPPED, ANNOTATED]	Tsub_00008520-RA	1704	uncharacterized membrane protein At3g27390-like	10	0	86.07	1	C:GO:0016021	C:integral component of membrane
[DOWN]	Tsub_00027560-RA	-5.00748	-2.32409	-0.110066	0.00034	0.00120422	[BLASTED, MAPPED, ANNOTATED]	Tsub_00027560-RA	1386	cytochrome P450 81D11-like	10	0	78.91	5	F:GO:0004497; F:GO:0005506; F:GO:0016705; F:GO:0020037; P:GO:0055114	F:monooxygenase activity; F:iron ion binding; F:oxidoreductase activity, acting on paired donors, with incorporation or reduction of molecular oxygen; F:heme binding; P:oxidation-reduction process
[DOWN]	Tsub_00000373-RA	-5.07195	-2.34254	4.48351	1.4e-57	5.81e-56	[BLASTED, MAPPED, ANNOTATED]	Tsub_00000373-RA	2297	bidirectional sugar transporter SWEET10-like	10	1.06e-114	83.88	3	C:GO:0005886; P:GO:0008643; C:GO:0016021	C:plasma membrane; P:carbohydrate transport; C:integral component of membrane
[DOWN]	Tsub_00025472-RA	-5.14002	-2.36177	2.52504	1.26e-17	1.54e-16	[BLASTED, MAPPED, ANNOTATED]	Tsub_00025472-RA	3462	ABC transporter G family member 29-like	10	0	82.18	3	F:GO:0005524; C:GO:0016021; F:GO:0016887	F:ATP binding; C:integral component of membrane; F:ATPase activity	EC:3.6.1.3; EC:3.6.1.15	Adenosinetriphosphatase; Nucleoside-triphosphate phosphatase
[DOWN]	Tsub_00025224-RA	-5.22076	-2.38426	0.50592	2.91e-06	1.44e-05	[BLASTED, MAPPED, ANNOTATED]	Tsub_00025224-RA	786	peptidyl-prolyl cis-trans isomerase FKBP16-3, chloroplastic	10	1.17e-99	88.01	2	P:GO:0000413; F:GO:0003755	P:protein peptidyl-prolyl isomerization; F:peptidyl-prolyl cis-trans isomerase activity	EC:5.2.1.8	Peptidylprolyl isomerase
[DOWN]	Tsub_00016704-RA	-5.30915	-2.40848	0.697367	5.75e-07	3.1e-06	[BLASTED, MAPPED, ANNOTATED]	Tsub_00016704-RA	1509	probable WRKY transcription factor 3	10	3.41e-171	74.17	1	F:GO:0003677	F:DNA binding
[DOWN]	Tsub_00013595-RA	-5.31573	-2.41027	0.211528	1.94e-05	8.55e-05	[BLASTED, MAPPED]	Tsub_00013595-RA	3318	putative disease resistance RPP13-like protein 1	10	0	60.45	4	C:GO:0005886; P:GO:0006952; P:GO:0007165; F:GO:0043531	C:plasma membrane; P:defense response; P:signal transduction; F:ADP binding
[DOWN]	Tsub_00024497-RA	-5.47389	-2.45257	2.03445	9.92e-15	1.03e-13	[BLASTED]	Tsub_00024497-RA	1705	PREDICTED: uncharacterized protein LOC105133992	10	0	83.19
[DOWN]	Tsub_00016638-RA	-5.54297	-2.47066	4.06829	1.32e-55	5.33e-54	[BLASTED, MAPPED, ANNOTATED]	Tsub_00016638-RA	2043	mechanosensitive ion channel protein 10-like	10	0	76.27	1	C:GO:0016020	C:membrane
[DOWN]	Tsub_00026156-RA	-5.5569	-2.47428	2.11927	6.34e-16	7.05e-15	[BLASTED, MAPPED, ANNOTATED]	Tsub_00026156-RA	525	LIM and calponin domains-containing protein 1, putative	10	2.95e-32	69.8	1	C:GO:0016020	C:membrane
[DOWN]	Tsub_00028277-RA	-5.594	-2.48388	2.68855	2.7e-21	3.96e-20	[BLASTED, MAPPED, ANNOTATED]	Tsub_00028277-RA	1440	linamarin synthase 2-like	10	0	80.63	2	P:GO:0008152; F:GO:0016758	P:metabolic process; F:transferase activity, transferring hexosyl groups
[DOWN]	Tsub_00012028-RA	-5.60499	-2.48671	1.00544	0.000148	0.000562	[BLASTED, MAPPED, ANNOTATED]	Tsub_00012028-RA	1210	cyclin d, putative	10	3.25e-163	83.16	2	C:GO:0005634; C:GO:0016021	C:nucleus; C:integral component of membrane
[DOWN]	Tsub_00030178-RA	-5.63079	-2.49334	-0.135073	0.000142	0.000543	[BLASTED, MAPPED, ANNOTATED]	Tsub_00030178-RA	1608	cytochrome P450 CYP82D47	10	0	79.07	5	F:GO:0005506; C:GO:0016021; F:GO:0020037; F:GO:0033772; P:GO:0055114	F:iron ion binding; C:integral component of membrane; F:heme binding; F:flavonoid 3',5'-hydroxylase activity; P:oxidation-reduction process	EC:1.14.13; EC:1.14.13.88	Acting on paired donors, with incorporation or reduction of molecular oxygen. The oxygen incorporated need not be derived from O(2); Flavonoid 3',5'-hydroxylase
[DOWN]	Tsub_00012749-RA	-5.63784	-2.49514	5.07777	4.19e-96	3.5e-94	[BLASTED, MAPPED, ANNOTATED]	Tsub_00012749-RA	888	xyloglucan endotransglucosylase/hydrolase protein 9	10	0	93.55	7	F:GO:0004553; C:GO:0005618; P:GO:0010411; F:GO:0016762; P:GO:0042546; C:GO:0048046; P:GO:0071555	F:hydrolase activity, hydrolyzing O-glycosyl compounds; C:cell wall; P:xyloglucan metabolic process; F:xyloglucan:xyloglucosyl transferase activity; P:cell wall biogenesis; C:apoplast; P:cell wall organization	EC:2.4.1.207	Xyloglucan:xyloglucosyl transferase
[DOWN]	Tsub_00009051-RA	-5.64991	-2.49823	-0.973234	0.00545307	0.0147624	[BLASTED, MAPPED]	Tsub_00009051-RA	948	transcription initiation factor IIB-2	10	4.04e-99	68.6	6	F:GO:0003743; P:GO:0006355; P:GO:0006413; F:GO:0017025; F:GO:0046872; P:GO:0070897	F:translation initiation factor activity; P:regulation of transcription, DNA-templated; P:translational initiation; F:TBP-class protein binding; F:metal ion binding; P:DNA-templated transcriptional preinitiation complex assembly
[DOWN]	Tsub_00017574-RA	-5.73433	-2.51963	2.86302	7.62e-23	1.19e-21	[BLASTED, MAPPED]	Tsub_00017574-RA	2340	shikimate O-hydroxycinnamoyltransferase-like	10	1.34e-175	73.61	2	F:GO:0016740; F:GO:0016747	F:transferase activity; F:transferase activity, transferring acyl groups other than amino-acyl groups
[DOWN]	Tsub_00027531-RA	-5.79354	-2.53445	6.74867	2.17e-211	5.1e-209	[BLASTED, MAPPED, ANNOTATED]	Tsub_00027531-RA	4300	ABC transporter G family member 29-like	10	0	82.1	3	F:GO:0005524; C:GO:0016021; F:GO:0016887	F:ATP binding; C:integral component of membrane; F:ATPase activity	EC:3.6.1.3; EC:3.6.1.15	Adenosinetriphosphatase; Nucleoside-triphosphate phosphatase
[DOWN]	Tsub_00005761-RA	-5.8139	-2.53951	-1.26277	0.0177926	0.0416172	[BLASTED, MAPPED, ANNOTATED]	Tsub_00005761-RA	2250	protein LAZY 1-like isoform X1	10	0	83.58	2	P:GO:0009630; P:GO:2000012	P:gravitropism; P:regulation of auxin polar transport
[DOWN]	Tsub_00007660-RA	-5.87839	-2.55542	3.53576	2.48e-42	7.21e-41	[BLASTED, MAPPED, ANNOTATED]	Tsub_00007660-RA	1296	cytochrome b561 and DOMON domain-containing protein At3g61750	10	0	84.09	2	C:GO:0016021; P:GO:0055114	C:integral component of membrane; P:oxidation-reduction process
[DOWN]	Tsub_00026774-RA	-5.88035	-2.5559	1.42724	2.32e-11	1.89e-10	[BLASTED]	Tsub_00026774-RA	1841	SOUL heme-binding protein	10	0	86.73
[DOWN]	Tsub_00028635-RA	-6.22854	-2.63889	-0.625546	0.000696	0.00231875	[BLASTED, MAPPED]	Tsub_00028635-RA	1659	protein NRT1/ PTR FAMILY 5.10-like	10	0	68.27	6	F:GO:0005215; P:GO:0006857; C:GO:0016020; C:GO:0016021; F:GO:0022857; P:GO:0055085	F:transporter activity; P:oligopeptide transport; C:membrane; C:integral component of membrane; F:transmembrane transporter activity; P:transmembrane transport
[DOWN]	Tsub_00027456-RA	-6.27245	-2.64903	6.78754	0	0	[BLASTED, MAPPED, ANNOTATED]	Tsub_00027456-RA	1308	acidic endochitinase-like	10	3.82e-86	65.16	2	F:GO:0004553; P:GO:0005975	F:hydrolase activity, hydrolyzing O-glycosyl compounds; P:carbohydrate metabolic process
[DOWN]	Tsub_00000197-RA	-6.35687	-2.66832	1.34176	1.61e-11	1.33e-10	[BLASTED, MAPPED, ANNOTATED]	Tsub_00000197-RA	741	jasmonate O-methyltransferase-like isoform X2	10	2.18e-86	79.24	2	F:GO:0008168; P:GO:0032259	F:methyltransferase activity; P:methylation
[DOWN]	Tsub_00010931-RA	-6.37732	-2.67295	-0.016617	2.27e-05	9.92e-05	[BLASTED, MAPPED]	Tsub_00010931-RA	6282	LRR receptor-like serine/threonine-protein kinase GSO1	10	0	65.25	2	C:GO:0016020; C:GO:0016021	C:membrane; C:integral component of membrane
[DOWN]	Tsub_00010207-RA	-6.45391	-2.69017	-0.373338	0.000105	0.000411	[BLASTED, MAPPED, ANNOTATED]	Tsub_00010207-RA	1566	apyrase 2-like	10	4.25e-153	69.43	1	F:GO:0016818	F:hydrolase activity, acting on acid anhydrides, in phosphorus-containing anhydrides
[DOWN]	Tsub_00000228-RA	-6.48871	-2.69793	1.29709	1.58e-11	1.31e-10	[BLASTED, MAPPED, ANNOTATED]	Tsub_00000228-RA	1120	Epoxide hydrolase-like protein	10	0	82.1	1	F:GO:0003824	F:catalytic activity
[DOWN]	Tsub_00024606-RA	-6.69626	-2.74336	2.52565	6.98e-24	1.14e-22	[BLASTED, MAPPED, ANNOTATED]	Tsub_00024606-RA	1821	glutamate decarboxylase-like	10	0	91.22	7	F:GO:0004351; P:GO:0006522; P:GO:0006531; P:GO:0006536; P:GO:0019482; P:GO:0019530; F:GO:0030170	F:glutamate decarboxylase activity; P:alanine metabolic process; P:aspartate metabolic process; P:glutamate metabolic process; P:beta-alanine metabolic process; P:taurine metabolic process; F:pyridoxal phosphate binding	EC:4.1.1.15	Glutamate decarboxylase
[DOWN]	Tsub_00026837-RA	-6.86973	-2.78025	2.40409	8.94e-23	1.39e-21	[BLASTED, MAPPED]	Tsub_00026837-RA	1977	1-aminocyclopropane-1-carboxylate oxidase homolog 1-like	10	6.04e-173	57.9	2	F:GO:0016491; P:GO:0055114	F:oxidoreductase activity; P:oxidation-reduction process
[DOWN]	Tsub_00013037-RA	-7.08041	-2.82383	0.0718209	0.00694836	0.0182697	[BLASTED, MAPPED, ANNOTATED]	Tsub_00013037-RA	2051	vicilin-like seed storage protein At2g18540	10	0	84.44	1	F:GO:0045735	F:nutrient reservoir activity
[DOWN]	Tsub_00007224-RA	-7.11807	-2.83149	-1.111	0.00406104	0.0113766	[BLASTED, MAPPED, ANNOTATED]	Tsub_00007224-RA	2088	xyloglucan endotransglucosylase/hydrolase 2-like	10	1.79e-168	89.26	7	F:GO:0004553; C:GO:0005618; P:GO:0010411; F:GO:0016762; P:GO:0042546; C:GO:0048046; P:GO:0071555	F:hydrolase activity, hydrolyzing O-glycosyl compounds; C:cell wall; P:xyloglucan metabolic process; F:xyloglucan:xyloglucosyl transferase activity; P:cell wall biogenesis; C:apoplast; P:cell wall organization	EC:2.4.1.207	Xyloglucan:xyloglucosyl transferase
[DOWN]	Tsub_00016169-RA	-7.33354	-2.87451	2.74869	3.96e-29	7.86e-28	[BLASTED, MAPPED, ANNOTATED]	Tsub_00016169-RA	1170	probable RNA-binding protein ARP1 isoform X2	10	1.21e-143	86.51	1	F:GO:0003723	F:RNA binding
[DOWN]	Tsub_00012444-RA	-7.48377	-2.90377	0.903071	8.94e-10	6.43e-09	[BLASTED, MAPPED]	Tsub_00012444-RA	948	(+)-neomenthol dehydrogenase	10	3.02e-132	80.23	3	F:GO:0016491; F:GO:0050221; P:GO:0055114	F:oxidoreductase activity; F:prostaglandin-E2 9-reductase activity; P:oxidation-reduction process
[DOWN]	Tsub_00000871-RA	-7.6781	-2.94075	-0.431892	6.81e-05	0.000276	[BLASTED]	Tsub_00000871-RA	942	bifunctional pinoresinol-lariciresinol reductase-like	10	9.38e-158	75.99
[DOWN]	Tsub_00020458-RA	-7.71474	-2.94762	1.28789	2.31e-12	2.05e-11	[BLASTED]	Tsub_00020458-RA	243	hypothetical protein POPTR_014G095100v3	10	3.05e-37	83.34
[DOWN]	Tsub_00025141-RA	-7.79894	-2.96328	-1.49412	0.020062	0.0461153	[BLASTED, MAPPED, ANNOTATED]	Tsub_00025141-RA	3471	ABC transporter G family member 29-like	10	0	87.64	3	F:GO:0005524; C:GO:0016021; F:GO:0016887	F:ATP binding; C:integral component of membrane; F:ATPase activity	EC:3.6.1.3; EC:3.6.1.15	Adenosinetriphosphatase; Nucleoside-triphosphate phosphatase
[DOWN]	Tsub_00022058-RA	-7.977	-2.99585	-1.01765	0.00172281	0.00528194	[BLASTED, MAPPED, ANNOTATED]	Tsub_00022058-RA	1329	chalcone synthase	10	0	76.41	2	P:GO:0008152; F:GO:0016747	P:metabolic process; F:transferase activity, transferring acyl groups other than amino-acyl groups
[DOWN]	Tsub_00010719-RA	-7.9958	-2.99924	-1.01777	0.00172507	0.00528464	[BLASTED, MAPPED, ANNOTATED]	Tsub_00010719-RA	1464	glucan endo-1,3-beta-glucosidase 8	10	0	85.59	4	P:GO:0005982; P:GO:0005985; C:GO:0016021; F:GO:0042973	P:starch metabolic process; P:sucrose metabolic process; C:integral component of membrane; F:glucan endo-1,3-beta-D-glucosidase activity	EC:3.2.1.21; EC:3.2.1.39	Beta-glucosidase; Glucan endo-1,3-beta-D-glucosidase
[DOWN]	Tsub_00007222-RA	-8.01833	-3.0033	3.74186	2.59e-52	9.56e-51	[BLASTED, MAPPED, ANNOTATED]	Tsub_00007222-RA	2022	putative concanavalin A-like lectin/glucanase domain, Xyloglucan endotransglucosylase/hydrolase	10	0	81.24	3	P:GO:0005975; C:GO:0016020; F:GO:0016787	P:carbohydrate metabolic process; C:membrane; F:hydrolase activity
[DOWN]	Tsub_00014653-RA	-8.29828	-3.05281	2.90548	9.81e-12	8.29e-11	[BLASTED, MAPPED, ANNOTATED]	Tsub_00014653-RA	1398	UDP-glycosyltransferase 84B2-like	10	0	76.84	4	P:GO:0008152; C:GO:0043231; F:GO:0080043; F:GO:0080044	P:metabolic process; C:intracellular membrane-bounded organelle; F:quercetin 3-O-glucosyltransferase activity; F:quercetin 7-O-glucosyltransferase activity
[DOWN]	Tsub_00010018-RA	-8.30385	-3.05378	1.1238	1.17e-11	9.77e-11	[BLASTED]	Tsub_00010018-RA	1968	uncharacterized protein LOC110648051 isoform X3	10	0	73.82
[DOWN]	Tsub_00000438-RA	-8.48231	-3.08446	-0.972721	0.00406387	0.0113827	[BLASTED, MAPPED]	Tsub_00000438-RA	3828	TMV resistance protein N-like	10	0	60.3	2	P:GO:0007165; F:GO:0043531	P:signal transduction; F:ADP binding
[DOWN]	Tsub_00028097-RA	-8.51251	-3.08958	-1.43295	0.0122756	0.0301048	[BLASTED, MAPPED, ANNOTATED]	Tsub_00028097-RA	801	S-adenosyl-L-methionine-dependent methyltransferases superfamily protein	10	1.24e-120	91.32	3	F:GO:0008168; C:GO:0016021; P:GO:0032259	F:methyltransferase activity; C:integral component of membrane; P:methylation
[DOWN]	Tsub_00000466-RA	-8.5518	-3.09623	-1.43263	0.012958	0.0315561	[BLASTED, MAPPED, ANNOTATED]	Tsub_00000466-RA	1255	omega-3 fatty acid desaturase	10	0	81.06	5	P:GO:0006629; C:GO:0016021; F:GO:0016717; F:GO:0016720; P:GO:0055114	P:lipid metabolic process; C:integral component of membrane; F:oxidoreductase activity, acting on paired donors, with oxidation of a pair of donors resulting in the reduction of molecular oxygen to two molecules of water; F:delta12-fatty acid dehydrogenase activity; P:oxidation-reduction process	EC:1.14.99.33; EC:1.14.19	Acting on paired donors, with incorporation or reduction of molecular oxygen. The oxygen incorporated need not be derived from O(2); Acting on paired donors, with incorporation or reduction of molecular oxygen. The oxygen incorporated need not be derived from O(2)
[DOWN]	Tsub_00004460-RA	-8.57194	-3.09962	-0.0863216	1.91e-06	9.67e-06	[BLASTED, MAPPED]	Tsub_00004460-RA	933	BURP domain-containing protein BNM2A-like	10	2.14e-66	62.2	2	C:GO:0016020; C:GO:0016021	C:membrane; C:integral component of membrane
[DOWN]	Tsub_00001867-RA	-8.67564	-3.11697	4.82714	7e-117	7.78e-115	[BLASTED, MAPPED, ANNOTATED]	Tsub_00001867-RA	1539	cytochrome P450 77A3-like	10	0	91.73	6	F:GO:0005506; C:GO:0005886; F:GO:0016709; F:GO:0020037; P:GO:0044550; P:GO:0055114	F:iron ion binding; C:plasma membrane; F:oxidoreductase activity, acting on paired donors, with incorporation or reduction of molecular oxygen, NAD(P)H as one donor, and incorporation of one atom of oxygen; F:heme binding; P:secondary metabolite biosynthetic process; P:oxidation-reduction process	EC:1.14.13	Acting on paired donors, with incorporation or reduction of molecular oxygen. The oxygen incorporated need not be derived from O(2)
[DOWN]	Tsub_00009249-RA	-8.85286	-3.14614	4.76183	8.45e-116	9.17e-114	[BLASTED, MAPPED, ANNOTATED]	Tsub_00009249-RA	1965	flavonoid 3'-monooxygenase-like	10	0	88.5	6	F:GO:0005506; C:GO:0016021; F:GO:0016709; F:GO:0020037; P:GO:0044550; P:GO:0055114	F:iron ion binding; C:integral component of membrane; F:oxidoreductase activity, acting on paired donors, with incorporation or reduction of molecular oxygen, NAD(P)H as one donor, and incorporation of one atom of oxygen; F:heme binding; P:secondary metabolite biosynthetic process; P:oxidation-reduction process	EC:1.14.13	Acting on paired donors, with incorporation or reduction of molecular oxygen. The oxygen incorporated need not be derived from O(2)
[DOWN]	Tsub_00028333-RA	-9.27806	-3.21382	0.392303	3.44e-08	2.13e-07	[BLASTED, MAPPED, ANNOTATED]	Tsub_00028333-RA	1035	AHL15-like	10	2.74e-96	77.23	5	F:GO:0003680; F:GO:0003700; C:GO:0005634; C:GO:0005667; P:GO:0006355	F:AT DNA binding; F:DNA-binding transcription factor activity; C:nucleus; C:transcription factor complex; P:regulation of transcription, DNA-templated
[DOWN]	Tsub_00002845-RA	-9.29737	-3.21682	1.66467	1.89e-16	2.16e-15	[BLASTED, MAPPED, ANNOTATED]	Tsub_00002845-RA	3612	protein srg1	10	0	75.35	1	F:GO:0016491	F:oxidoreductase activity
[DOWN]	Tsub_00030208-RA	-10.0694	-3.33191	-1.31723	0.00461556	0.0127544	[BLASTED, MAPPED]	Tsub_00030208-RA	2440	TMV resistance protein N-like	10	4.95e-140	60.29	2	P:GO:0007165; F:GO:0043531	P:signal transduction; F:ADP binding
[DOWN]	Tsub_00012432-RA	-10.3977	-3.37819	5.65696	1.46e-241	4.48e-239	[BLASTED, MAPPED, ANNOTATED]	Tsub_00012432-RA	1098	bark storage protein A-like	10	0	80.88	2	F:GO:0003824; P:GO:0009116	F:catalytic activity; P:nucleoside metabolic process
[DOWN]	Tsub_00018361-RA	-10.519	-3.39493	8.02588	0	0	[BLASTED, MAPPED, ANNOTATED]	Tsub_00018361-RA	1449	beta-amyrin 28-oxidase-like	10	0	88.7	5	F:GO:0005506; P:GO:0016102; F:GO:0020037; F:GO:0050598; P:GO:0055114	F:iron ion binding; P:diterpenoid biosynthetic process; F:heme binding; F:taxane 13-alpha-hydroxylase activity; P:oxidation-reduction process	EC:1.14.13; EC:1.14.13.77	Acting on paired donors, with incorporation or reduction of molecular oxygen. The oxygen incorporated need not be derived from O(2); Taxane 13-alpha-hydroxylase
[DOWN]	Tsub_00005339-RA	-10.6237	-3.40922	-0.769747	0.000136	0.000522	[BLASTED, MAPPED]	Tsub_00005339-RA	1116	1-aminocyclopropane-1-carboxylate oxidase homolog 1-like	10	5.23e-124	68.03	4	F:GO:0016491; F:GO:0046872; F:GO:0051213; P:GO:0055114	F:oxidoreductase activity; F:metal ion binding; F:dioxygenase activity; P:oxidation-reduction process
[DOWN]	Tsub_00005777-RA	-10.6809	-3.41696	3.81847	4.08e-73	2.28e-71	[BLASTED, MAPPED, ANNOTATED]	Tsub_00005777-RA	282	transcription factor PRE5-like	10	1.24e-51	92.9	1	F:GO:0046983	F:protein dimerization activity
[DOWN]	Tsub_00010185-RA	-10.8912	-3.44509	-0.0636733	1.78e-06	9.05e-06	[BLASTED, MAPPED, ANNOTATED]	Tsub_00010185-RA	1656	probable terpene synthase 3	10	0	73.28	2	F:GO:0016829; F:GO:0046872	F:lyase activity; F:metal ion binding
[DOWN]	Tsub_00001107-RA	-11.6143	-3.53783	-1.2101	0.00217459	0.00650546	[BLASTED, MAPPED, ANNOTATED]	Tsub_00001107-RA	1632	probable cation transporter HKT6	10	0	75.39	3	C:GO:0005886; F:GO:0015081; P:GO:0035725	C:plasma membrane; F:sodium ion transmembrane transporter activity; P:sodium ion transmembrane transport
[DOWN]	Tsub_00020812-RA	-12.0454	-3.59041	-0.658894	0.020831	0.0476666	[BLASTED, MAPPED, ANNOTATED]	Tsub_00020812-RA	1230	ALA-interacting subunit 3-like	10	3.84e-155	72.16	1	C:GO:0016020	C:membrane
[DOWN]	Tsub_00022885-RA	-13.2354	-3.72633	-0.557757	6.86e-06	3.22e-05	[BLASTED, MAPPED, ANNOTATED]	Tsub_00022885-RA	2223	protein NRT1/ PTR FAMILY 2.9-like	10	0	87.13	3	C:GO:0016021; F:GO:0022857; P:GO:0055085	C:integral component of membrane; F:transmembrane transporter activity; P:transmembrane transport
[DOWN]	Tsub_00008258-RA	-13.7202	-3.77823	4.368	1.37e-104	1.29e-102	[BLASTED, MAPPED, ANNOTATED]	Tsub_00008258-RA	1914	protein NRT1/ PTR FAMILY 6.2	10	0	91.35	4	P:GO:0006857; C:GO:0016021; F:GO:0022857; P:GO:0055085	P:oligopeptide transport; C:integral component of membrane; F:transmembrane transporter activity; P:transmembrane transport
[DOWN]	Tsub_00018043-RA	-13.8212	-3.78881	0.192344	1.32e-08	8.57e-08	[BLASTED, MAPPED]	Tsub_00018043-RA	1317	Peptidase A1	10	2.72e-120	63.9	2	F:GO:0004190; P:GO:0006508	F:aspartic-type endopeptidase activity; P:proteolysis
[DOWN]	Tsub_00025556-RA	-14.2106	-3.8289	4.19631	1.01e-104	9.6e-103	[BLASTED, MAPPED, ANNOTATED]	Tsub_00025556-RA	1161	gibberellin 20-oxidase	10	0	88.66	8	P:GO:0009416; P:GO:0009686; P:GO:0009740; P:GO:0009826; P:GO:0009908; F:GO:0045544; F:GO:0046872; P:GO:0055114	P:response to light stimulus; P:gibberellin biosynthetic process; P:gibberellic acid mediated signaling pathway; P:unidimensional cell growth; P:flower development; F:gibberellin 20-oxidase activity; F:metal ion binding; P:oxidation-reduction process	EC:1.14.11	Acting on paired donors, with incorporation or reduction of molecular oxygen. The oxygen incorporated need not be derived from O(2)
[DOWN]	Tsub_00018181-RA	-14.8346	-3.8909	-0.0398415	1.12e-07	6.58e-07	[BLASTED, MAPPED, ANNOTATED]	Tsub_00018181-RA	1209	dynamin-related protein 4C-like	10	0	89.13	6	P:GO:0000266; F:GO:0003924; F:GO:0005525; C:GO:0005737; F:GO:0008017; C:GO:0045298	P:mitochondrial fission; F:GTPase activity; F:GTP binding; C:cytoplasm; F:microtubule binding; C:tubulin complex	EC:3.6.1.15	Nucleoside-triphosphate phosphatase
[DOWN]	Tsub_00021196-RA	-16.7565	-4.06665	-0.888527	6.86e-05	0.000278	[BLASTED, MAPPED, ANNOTATED]	Tsub_00021196-RA	1041	glucan endo-1,3-beta-glucosidase 2	10	8.55e-167	85.59	3	F:GO:0004553; P:GO:0005975; C:GO:0016021	F:hydrolase activity, hydrolyzing O-glycosyl compounds; P:carbohydrate metabolic process; C:integral component of membrane
[DOWN]	Tsub_00006845-RA	-17.0146	-4.0887	2.35874	1.22e-35	2.96e-34	[BLASTED, MAPPED, ANNOTATED]	Tsub_00006845-RA	1540	premnaspirodiene oxygenase-like	10	6.33e-159	73.45	3	C:GO:0016020; F:GO:0016491; F:GO:0046872	C:membrane; F:oxidoreductase activity; F:metal ion binding
[DOWN]	Tsub_00018158-RA	-17.2177	-4.10582	3.37838	9.87e-69	5.12e-67	[BLASTED, MAPPED]	Tsub_00018158-RA	3886	histidine kinase 1-like isoform X2	10	0	85.74	9	F:GO:0000155; P:GO:0000160; C:GO:0005622; P:GO:0007165; C:GO:0016020; C:GO:0016021; P:GO:0016310; F:GO:0016772; P:GO:0023014	F:phosphorelay sensor kinase activity; P:phosphorelay signal transduction system; C:intracellular; P:signal transduction; C:membrane; C:integral component of membrane; P:phosphorylation; F:transferase activity, transferring phosphorus-containing groups; P:signal transduction by protein phosphorylation
[DOWN]	Tsub_00011374-RA	-19.7856	-4.30638	-0.732009	8.88e-06	4.12e-05	[BLASTED, MAPPED]	Tsub_00011374-RA	2832	NAD-dependent epimerase/dehydratase	10	0	73.39	6	F:GO:0003824; P:GO:0006904; P:GO:0016192; F:GO:0016491; F:GO:0050662; P:GO:0055114	F:catalytic activity; P:vesicle docking involved in exocytosis; P:vesicle-mediated transport; F:oxidoreductase activity; F:coenzyme binding; P:oxidation-reduction process
[DOWN]	Tsub_00009049-RA	-20.8184	-4.37979	1.83681	3.46e-25	6.02e-24	[BLASTED, MAPPED]	Tsub_00009049-RA	414	transcription factor PAR1	10	1.08e-22	64.68	1	F:GO:0046983	F:protein dimerization activity
[DOWN]	Tsub_00011949-RA	-21.0167	-4.39346	1.70636	1.44e-24	2.45e-23	[BLASTED, MAPPED, ANNOTATED]	Tsub_00011949-RA	1518	(R,S)-reticuline 7-O-methyltransferase	10	0	83.89	6	F:GO:0008757; P:GO:0019438; P:GO:0032259; F:GO:0046983; F:GO:0050630; F:GO:0102719	F:S-adenosylmethionine-dependent methyltransferase activity; P:aromatic compound biosynthetic process; P:methylation; F:protein dimerization activity; F:(iso)eugenol O-methyltransferase activity; F:S-adenosyl-L-methionine:eugenol-O-methyltransferase activity	EC:2.1.1.146	(Iso)eugenol O-methyltransferase
[DOWN]	Tsub_00018996-RA	-21.7659	-4.444	1.42786	1.86e-20	2.6e-19	[BLASTED, MAPPED, ANNOTATED]	Tsub_00018996-RA	1290	2-methylene-furan-3-one reductase-like	10	1.93e-144	86.71	3	F:GO:0008270; F:GO:0016491; P:GO:0055114	F:zinc ion binding; F:oxidoreductase activity; P:oxidation-reduction process
[DOWN]	Tsub_00001042-RA	-22.1906	-4.47187	1.45314	1.69e-21	2.51e-20	[BLASTED, MAPPED, ANNOTATED]	Tsub_00001042-RA	2060	abscisic acid 8'-hydroxylase 4-like	10	0	91.04	8	F:GO:0005506; P:GO:0007275; P:GO:0010268; F:GO:0010295; P:GO:0016125; P:GO:0016132; F:GO:0020037; P:GO:0055114	F:iron ion binding; P:multicellular organism development; P:brassinosteroid homeostasis; F:(+)-abscisic acid 8'-hydroxylase activity; P:sterol metabolic process; P:brassinosteroid biosynthetic process; F:heme binding; P:oxidation-reduction process	EC:1.14.13.93; EC:1.14.13	(+)-abscisic acid 8'-hydroxylase; Acting on paired donors, with incorporation or reduction of molecular oxygen. The oxygen incorporated need not be derived from O(2)
[DOWN]	Tsub_00008434-RA	-22.223	-4.47398	0.427023	7.21e-12	6.16e-11	[BLASTED, MAPPED, ANNOTATED]	Tsub_00008434-RA	762	GATA transcription factor 18-like	10	5.59e-125	85.39	6	F:GO:0003700; C:GO:0005667; P:GO:0006355; P:GO:0006355; F:GO:0008270; F:GO:0043565	F:DNA-binding transcription factor activity; C:transcription factor complex; P:regulation of transcription, DNA-templated; P:regulation of transcription, DNA-templated; F:zinc ion binding; F:sequence-specific DNA binding
[DOWN]	Tsub_00000739-RA	-23.6749	-4.56529	1.53268	2.03e-23	3.23e-22	[BLASTED, MAPPED]	Tsub_00000739-RA	1497	Glutathione transferase GST 23	10	1.01e-152	65.84	3	F:GO:0004639; P:GO:0006164; F:GO:0016740	F:phosphoribosylaminoimidazolesuccinocarboxamide synthase activity; P:purine nucleotide biosynthetic process; F:transferase activity
[DOWN]	Tsub_00030079-RA	-28.0863	-4.81179	-1.55853	0.00384056	0.0108377	[BLASTED, MAPPED, ANNOTATED]	Tsub_00030079-RA	834	probable terpene synthase 3	10	3.24e-95	74.49	3	F:GO:0000287; P:GO:0008152; F:GO:0010333	F:magnesium ion binding; P:metabolic process; F:terpene synthase activity
[DOWN]	Tsub_00010944-RA	-61.9122	-5.95215	0.553867	1.3e-15	1.42e-14	[BLASTED, MAPPED]	Tsub_00010944-RA	432	acyl carrier protein 1, chloroplastic-like	10	4.57e-45	77.15	2	P:GO:0006633; F:GO:0031177	P:fatty acid biosynthetic process; F:phosphopantetheine binding
[DOWN]	Tsub_00004508-RA	-63.6296	-5.99163	-0.888004	4.63e-06	2.24e-05	[BLASTED, MAPPED, ANNOTATED]	Tsub_00004508-RA	804	photosystem I chlorophyll a/b-binding protein 6, chloroplastic	10	4.34e-152	89.71	11	P:GO:0009416; C:GO:0009522; C:GO:0009523; C:GO:0009535; P:GO:0009768; C:GO:0009941; C:GO:0010287; C:GO:0016021; F:GO:0016168; P:GO:0018298; F:GO:0031409	P:response to light stimulus; C:photosystem I; C:photosystem II; C:chloroplast thylakoid membrane; P:photosynthesis, light harvesting in photosystem I; C:chloroplast envelope; C:plastoglobule; C:integral component of membrane; F:chlorophyll binding; P:protein-chromophore linkage; F:pigment binding
[DOWN]	Tsub_00025360-RA	-67.1555	-6.06943	7.86278	0	0	[BLASTED, MAPPED, ANNOTATED]	Tsub_00025360-RA	2796	probable 2-oxoglutarate-dependent dioxygenase AOP1	10	0	82.87	3	F:GO:0016491; F:GO:0046872; P:GO:0055114	F:oxidoreductase activity; F:metal ion binding; P:oxidation-reduction process
[DOWN]	Tsub_00008428-RA	-68.5879	-6.09988	-0.808295	4.09e-06	1.99e-05	[BLASTED, MAPPED, ANNOTATED]	Tsub_00008428-RA	827	probable inactive histone-lysine N-methyltransferase SUVR2	10	8.02e-109	74.95	3	F:GO:0008168; P:GO:0032259; C:GO:0043229	F:methyltransferase activity; P:methylation; C:intracellular organelle
[DOWN]	Tsub_00023775-RA	-74.2886	-6.21507	-0.732033	5.85e-07	3.15e-06	[BLASTED]	Tsub_00023775-RA	930	uncharacterized protein LOC110644631	10	1.3e-94	70.4
[DOWN]	Tsub_00002485-RA	-76.7669	-6.26241	-0.695737	5.15e-07	2.79e-06	[BLASTED]	Tsub_00002485-RA	504	uncharacterized protein LOC110656380	10	2.91e-66	71.66
[DOWN]	Tsub_00008119-RA	-76.7743	-6.26255	-0.695735	4.6e-07	2.51e-06	[BLASTED, MAPPED, ANNOTATED]	Tsub_00008119-RA	843	probable aquaporin PIP2-8	10	2.87e-150	88.95	3	F:GO:0015267; C:GO:0016021; P:GO:0055085	F:channel activity; C:integral component of membrane; P:transmembrane transport
[DOWN]	Tsub_00028004-RA	-95.709	-6.58058	-0.462951	2.04e-08	1.29e-07	[BLASTED, MAPPED]	Tsub_00028004-RA	1557	dynamin-related protein 4C-like	10	8.36e-43	80.2	6	F:GO:0000166; P:GO:0000266; F:GO:0003924; F:GO:0005525; C:GO:0005737; F:GO:0008017	F:nucleotide binding; P:mitochondrial fission; F:GTPase activity; F:GTP binding; C:cytoplasm; F:microtubule binding
[DOWN]	Tsub_00030305-RA	-124.421	-6.95908	-0.183135	5.05e-09	3.41e-08	[BLASTED, MAPPED, ANNOTATED]	Tsub_00030305-RA	1620	acid phosphatase 1	10	2.84e-108	77.9	4	F:GO:0003993; P:GO:0006771; P:GO:0016311; P:GO:0019497	F:acid phosphatase activity; P:riboflavin metabolic process; P:dephosphorylation; P:hexachlorocyclohexane metabolic process	EC:3.1.3.41; EC:3.1.3.2	4-nitrophenylphosphatase; Acid phosphatase
[DOWN]	Tsub_00028003-RA	-136.749	-7.09538	-0.0626617	5.21e-11	4.13e-10	[BLASTED, MAPPED, ANNOTATED]	Tsub_00028003-RA	2040	dynamin-related protein 4C-like	10	0	80.91	6	P:GO:0000266; F:GO:0003924; F:GO:0005525; C:GO:0005737; F:GO:0008017; C:GO:0045298	P:mitochondrial fission; F:GTPase activity; F:GTP binding; C:cytoplasm; F:microtubule binding; C:tubulin complex	EC:3.6.1.15	Nucleoside-triphosphate phosphatase
[DOWN]	Tsub_00018140-RA	-178.663	-7.4811	1.95822	3.92e-40	1.08e-38	[BLASTED, MAPPED, ANNOTATED]	Tsub_00018140-RA	3876	putative multidrug resistance protein	10	0	82.84	5	F:GO:0005524; P:GO:0006855; F:GO:0008559; C:GO:0016021; P:GO:0042908	F:ATP binding; P:drug transmembrane transport; F:xenobiotic transmembrane transporting ATPase activity; C:integral component of membrane; P:xenobiotic transport	EC:3.6.1.3; EC:3.6.3.44; EC:3.6.1.15	Adenosinetriphosphatase; Xenobiotic-transporting ATPase; Nucleoside-triphosphate phosphatase
[DOWN]	Tsub_00019842-RA	-208.751	-7.70564	0.458544	7.43e-15	7.78e-14	[BLASTED, MAPPED, ANNOTATED]	Tsub_00019842-RA	3102	7-deoxyloganetin glucosyltransferase-like	10	0	84.51	2	P:GO:0008152; F:GO:0016758	P:metabolic process; F:transferase activity, transferring hexosyl groups
[DOWN]	Tsub_00004389-RA	-310.014	-8.27619	9.32759	0	0	[BLASTED, MAPPED, ANNOTATED]	Tsub_00004389-RA	1560	cytochrome P450 76A1	10	0	86.27	6	F:GO:0004497; F:GO:0005506; C:GO:0016021; F:GO:0016705; F:GO:0020037; P:GO:0055114	F:monooxygenase activity; F:iron ion binding; C:integral component of membrane; F:oxidoreductase activity, acting on paired donors, with incorporation or reduction of molecular oxygen; F:heme binding; P:oxidation-reduction process
[DOWN]	Tsub_00020222-RA	-456.862	-8.83561	6.63982	0	0	[BLASTED, MAPPED, ANNOTATED]	Tsub_00020222-RA	1023	gibberellin 2-beta-dioxygenase 8-like	10	0	86.4	4	P:GO:0016102; F:GO:0016707; F:GO:0046872; P:GO:0055114	P:diterpenoid biosynthetic process; F:gibberellin 3-beta-dioxygenase activity; F:metal ion binding; P:oxidation-reduction process	EC:1.14.11.15; EC:1.14.11	Gibberellin 3-beta-dioxygenase; Acting on paired donors, with incorporation or reduction of molecular oxygen. The oxygen incorporated need not be derived from O(2)
[DOWN]	Tsub_00021654-RA	-562.578	-9.13591	1.76089	4.3e-36	1.06e-34	[BLASTED, MAPPED, ANNOTATED]	Tsub_00021654-RA	2188	endoglucanase 7	10	0	88.01	5	P:GO:0005982; P:GO:0005985; F:GO:0008810; C:GO:0016021; P:GO:0030245	P:starch metabolic process; P:sucrose metabolic process; F:cellulase activity; C:integral component of membrane; P:cellulose catabolic process	EC:3.2.1.4	Cellulase

## Sheet: Y Stamen
Tags	Name	FC	logFC	logCPM	P-Value	FDR	Tags	SeqName	Length	Description	#Hits	e-Value	sim mean	#GO	GO IDs	GO Names	Enzyme Codes	Enzyme Names	InterPro IDs	InterPro GO IDs	InterPro GO Names
[UP]	Tsub_00014550-RA	452.159	8.82068	1.57608	1.85e-26	3.07e-24	[BLASTED, MAPPED]	Tsub_00014550-RA	672	zf-RVT domain-containing protein	10	1.28e-33	55.83	3	F:GO:0003676; F:GO:0004523; P:GO:0090502	F:nucleic acid binding; F:RNA-DNA hybrid ribonuclease activity; P:RNA phosphodiester bond hydrolysis, endonucleolytic
[UP]	Tsub_00006885-RA	171.792	7.42452	4.28593	1.57e-134	3.13e-131	[BLASTED, MAPPED, ANNOTATED]	Tsub_00006885-RA	1593	serine carboxypeptidase-like 40	10	0	77.91	3	F:GO:0004185; C:GO:0016020; P:GO:0051603	F:serine-type carboxypeptidase activity; C:membrane; P:proteolysis involved in cellular protein catabolic process	EC:3.4.21; EC:3.4.16	Acting on peptide bonds (peptidases); Acting on peptide bonds (peptidases)
[UP]	Tsub_00006790-RA	159.38	7.31633	0.258734	4.5e-11	1.57e-09	[BLASTED, MAPPED]	Tsub_00006790-RA	363	phenylalanine N-monooxygenase-like	10	5.68e-27	83.72	9	F:GO:0004497; F:GO:0005506; C:GO:0016020; C:GO:0016021; F:GO:0016491; F:GO:0016705; F:GO:0020037; F:GO:0046872; P:GO:0055114	F:monooxygenase activity; F:iron ion binding; C:membrane; C:integral component of membrane; F:oxidoreductase activity; F:oxidoreductase activity, acting on paired donors, with incorporation or reduction of molecular oxygen; F:heme binding; F:metal ion binding; P:oxidation-reduction process
[UP]	Tsub_00011283-RA	138.787	7.11673	0.0687753	5.44e-10	1.61e-08	[BLASTED, MAPPED, ANNOTATED]	Tsub_00011283-RA	471	oleosin 18.2 kDa-like	10	7.93e-44	82.75	2	C:GO:0012511; C:GO:0016021	C:monolayer-surrounded lipid storage body; C:integral component of membrane
[UP]	Tsub_00030224-RA	127.296	6.99204	1.69305	2.18e-11	8e-10	[BLASTED, MAPPED]	Tsub_00030224-RA	1017	putative cystatin	10	3.08e-38	58.54	6	F:GO:0004869; P:GO:0006508; F:GO:0008233; P:GO:0010466; P:GO:0010951; F:GO:0030414	F:cysteine-type endopeptidase inhibitor activity; P:proteolysis; F:peptidase activity; P:negative regulation of peptidase activity; P:negative regulation of endopeptidase activity; F:peptidase inhibitor activity
[UP]	Tsub_00018986-RA	95.3042	6.57447	-0.370319	5.32e-07	8.77e-06	[BLASTED]	Tsub_00018986-RA	357	late embryogenesis abundant protein 2-like	10	4.04e-27	61.92
[UP]	Tsub_00021297-RA	85.6513	6.4204	-0.463062	2.7e-07	4.78e-06	[BLASTED]	Tsub_00021297-RA	2628	IQ domain-containing protein IQM6	10	0	76.95
[UP]	Tsub_00003538-RA	66.8971	6.06387	-0.728888	4.54e-06	5.99e-05	[BLASTED]	Tsub_00003538-RA	919	S-protein homolog 1-like	10	1.69e-26	56.18
[UP]	Tsub_00005588-RA	62.2162	5.95922	-0.804038	2.8e-05	0.000301	[BLASTED, MAPPED, ANNOTATED]	Tsub_00005588-RA	1341	alkane hydroxylase MAH1-like	10	0	75.07	3	C:GO:0016020; F:GO:0016491; F:GO:0046872	C:membrane; F:oxidoreductase activity; F:metal ion binding
[UP]	Tsub_00010469-RA	37.2633	5.21968	-1.25764	0.000768	0.00506908	[BLASTED, MAPPED]	Tsub_00010469-RA	1659	probable WRKY transcription factor 31	10	1.67e-126	64.62	6	F:GO:0003677; F:GO:0003700; C:GO:0005634; P:GO:0006351; P:GO:0006355; F:GO:0043565	F:DNA binding; F:DNA-binding transcription factor activity; C:nucleus; P:transcription, DNA-templated; P:regulation of transcription, DNA-templated; F:sequence-specific DNA binding
[UP]	Tsub_00019083-RA	35.5094	5.15013	-1.31004	0.00160491	0.00924119	[BLASTED, MAPPED, ANNOTATED]	Tsub_00019083-RA	354	putative SPH1 protein	10	4.42e-85	99.91	1	C:GO:0016021	C:integral component of membrane
[UP]	Tsub_00019082-RA	32.6481	5.02893	-1.36747	0.00198936	0.0109648	[BLASTED, MAPPED, ANNOTATED]	Tsub_00019082-RA	1242	indole-3-pyruvate monooxygenase YUCCA6-like	10	0	87.03	4	F:GO:0004499; F:GO:0050660; F:GO:0050661; P:GO:0055114	F:N,N-dimethylaniline monooxygenase activity; F:flavin adenine dinucleotide binding; F:NADP binding; P:oxidation-reduction process	EC:1.14.13.8; EC:1.14.13	Flavin-containing monooxygenase; Acting on paired donors, with incorporation or reduction of molecular oxygen. The oxygen incorporated need not be derived from O(2)
[UP]	Tsub_00003698-RA	32.5643	5.02522	4.97958	5.78e-139	1.28e-135	[BLASTED, MAPPED, ANNOTATED]	Tsub_00003698-RA	3159	electron transporter, putative	10	0	85.47	1	C:GO:0009507	C:chloroplast
[UP]	Tsub_00023047-RA	31.9291	4.9968	-0.0185955	4.06e-08	8.49e-07	[BLASTED]	Tsub_00023047-RA	1302	protein JINGUBANG-like	10	0	79.75
[UP]	Tsub_00020956-RA	27.9103	4.80273	-1.48687	0.0056612	0.0257631	[BLASTED, MAPPED]	Tsub_00020956-RA	1383	putative cystatin	10	7.09e-45	51.56	4	F:GO:0004869; P:GO:0010466; P:GO:0010951; F:GO:0030414	F:cysteine-type endopeptidase inhibitor activity; P:negative regulation of peptidase activity; P:negative regulation of endopeptidase activity; F:peptidase inhibitor activity
[UP]	Tsub_00001853-RA	27.5497	4.78397	-1.48804	0.00538336	0.0247982	[BLASTED, MAPPED, ANNOTATED]	Tsub_00001853-RA	1542	cytochrome P450 716B1-like	10	0	78.55	9	F:GO:0004497; F:GO:0005506; P:GO:0007275; P:GO:0010268; P:GO:0016125; P:GO:0016132; F:GO:0016705; F:GO:0020037; P:GO:0055114	F:monooxygenase activity; F:iron ion binding; P:multicellular organism development; P:brassinosteroid homeostasis; P:sterol metabolic process; P:brassinosteroid biosynthetic process; F:oxidoreductase activity, acting on paired donors, with incorporation or reduction of molecular oxygen; F:heme binding; P:oxidation-reduction process
[UP]	Tsub_00006339-RA	26.3592	4.72023	1.18368	0.0091509	0.0373836	[BLASTED, MAPPED]	Tsub_00006339-RA	939	bark storage protein 3	10	8.74e-83	63.32	2	F:GO:0003824; P:GO:0009116	F:catalytic activity; P:nucleoside metabolic process
[UP]	Tsub_00003470-RA	24.1938	4.59656	1.11431	0.00307732	0.0158093	[BLASTED, MAPPED, ANNOTATED]	Tsub_00003470-RA	1711	aldehyde dehydrogenase family 2 member C4-like isoform X1	10	0	90.25	3	F:GO:0001758; P:GO:0042572; P:GO:0055114	F:retinal dehydrogenase activity; P:retinol metabolic process; P:oxidation-reduction process	EC:1.2.1.36	Retinal dehydrogenase
[UP]	Tsub_00012557-RA	21.4127	4.4204	1.24306	7.46e-18	6.74e-16	[BLASTED]	Tsub_00012557-RA	462	late embryogenesis abundant domain-containing family protein	10	5.92e-60	72.17
[UP]	Tsub_00005160-RA	20.9325	4.38767	1.9788	9.26e-23	1.21e-20	[BLASTED, MAPPED, ANNOTATED]	Tsub_00005160-RA	1599	asparagine--tRNA ligase, cytoplasmic 1	10	0	70	3	F:GO:0000166; F:GO:0004812; P:GO:0006418	F:nucleotide binding; F:aminoacyl-tRNA ligase activity; P:tRNA aminoacylation for protein translation
[UP]	Tsub_00029993-RA	20.9241	4.38709	4.41146	0.000111	0.000991	[BLASTED, MAPPED, ANNOTATED]	Tsub_00029993-RA	1611	beta-glucosidase 13-like isoform X1	10	0	80.42	2	F:GO:0004553; P:GO:0005975	F:hydrolase activity, hydrolyzing O-glycosyl compounds; P:carbohydrate metabolic process
[UP]	Tsub_00011293-RA	17.8794	4.16022	3.41737	2.39e-56	1.22e-53	[BLASTED]	Tsub_00011293-RA	1686	putative pentatricopeptide repeat-containing protein At1g12700, mitochondrial	10	4.58e-42	47.04
[UP]	Tsub_00003617-RA	16.9869	4.08635	-0.691673	0.00018	0.00148265	[BLASTED, MAPPED]	Tsub_00003617-RA	279	ribosome biogenesis NEP1-like protein	10	2.13e-13	63.47	3	P:GO:0008150; C:GO:0016020; C:GO:0016021	P:biological_process; C:membrane; C:integral component of membrane
[UP]	Tsub_00027885-RA	16.3317	4.0296	-0.110221	5.22e-06	6.77e-05	[BLASTED, MAPPED]	Tsub_00027885-RA	774	PREDICTED: uncharacterized protein LOC105124802	10	7.81e-82	62.92	2	C:GO:0016020; C:GO:0016021	C:membrane; C:integral component of membrane
[UP]	Tsub_00011361-RA	15.6075	3.96417	2.27018	0.00265703	0.014018	[BLASTED, MAPPED]	Tsub_00011361-RA	1029	arginase 1, mitochondrial	10	0	94.27	3	F:GO:0016787; F:GO:0016813; F:GO:0046872	F:hydrolase activity; F:hydrolase activity, acting on carbon-nitrogen (but not peptide) bonds, in linear amidines; F:metal ion binding
[UP]	Tsub_00026904-RA	15.1768	3.9238	1.23871	7.57e-15	4.47e-13	[BLASTED, MAPPED, ANNOTATED]	Tsub_00026904-RA	1590	probable flavin-containing monooxygenase 1	10	0	80.26	4	F:GO:0004499; F:GO:0050660; F:GO:0050661; P:GO:0055114	F:N,N-dimethylaniline monooxygenase activity; F:flavin adenine dinucleotide binding; F:NADP binding; P:oxidation-reduction process	EC:1.14.13.8; EC:1.14.13	Flavin-containing monooxygenase; Acting on paired donors, with incorporation or reduction of molecular oxygen. The oxygen incorporated need not be derived from O(2)
[UP]	Tsub_00024314-RA	14.7275	3.88044	4.9158	0.00039	0.00287769	[BLASTED, MAPPED, ANNOTATED]	Tsub_00024314-RA	1978	vicilin-like seed storage protein At2g28490	10	0	85.92	1	F:GO:0045735	F:nutrient reservoir activity
[UP]	Tsub_00003545-RA	14.2568	3.83358	1.61443	1.44e-17	1.24e-15	[BLASTED, MAPPED]	Tsub_00003545-RA	1128	GDSL esterase/lipase At5g55050-like	10	1.13e-154	72.94	1	F:GO:0016788	F:hydrolase activity, acting on ester bonds
[UP]	Tsub_00025698-RA	13.5092	3.75587	-0.340288	7.66e-05	0.000723	[BLASTED, MAPPED, ANNOTATED]	Tsub_00025698-RA	525	probable calcium-binding protein CML11	10	1.5e-91	96.96	1	F:GO:0005509	F:calcium ion binding
[UP]	Tsub_00011420-RA	12.1472	3.60255	-0.0194207	5.63e-06	7.26e-05	[BLASTED, MAPPED, ANNOTATED]	Tsub_00011420-RA	2044	palmitoyl-acyl carrier protein thioesterase, chloroplastic-like	10	0	81.05	3	P:GO:0006633; C:GO:0009507; F:GO:0016790	P:fatty acid biosynthetic process; C:chloroplast; F:thiolester hydrolase activity
[UP]	Tsub_00006450-RA	12.0549	3.59155	-0.430961	0.000118	0.00104738	[BLASTED, MAPPED, ANNOTATED]	Tsub_00006450-RA	1566	probable flavin-containing monooxygenase 1	10	0	81.14	4	F:GO:0004499; F:GO:0050660; F:GO:0050661; P:GO:0055114	F:N,N-dimethylaniline monooxygenase activity; F:flavin adenine dinucleotide binding; F:NADP binding; P:oxidation-reduction process	EC:1.14.13.8; EC:1.14.13	Flavin-containing monooxygenase; Acting on paired donors, with incorporation or reduction of molecular oxygen. The oxygen incorporated need not be derived from O(2)
[UP]	Tsub_00029538-RA	11.9791	3.58245	-0.432618	4.91e-05	0.00049	[BLASTED, MAPPED]	Tsub_00029538-RA	1023	non-functional pseudokinase ZED1 isoform X1	10	9.36e-86	65.06	5	F:GO:0004672; F:GO:0005524; P:GO:0006468; F:GO:0016301; P:GO:0016310	F:protein kinase activity; F:ATP binding; P:protein phosphorylation; F:kinase activity; P:phosphorylation
[UP]	Tsub_00027087-RA	11.8972	3.57255	-0.459095	4.07e-05	0.000416	[BLASTED, MAPPED, ANNOTATED]	Tsub_00027087-RA	305	vicianin hydrolase-like	10	5.11e-50	88.89	2	F:GO:0004553; P:GO:0005975	F:hydrolase activity, hydrolyzing O-glycosyl compounds; P:carbohydrate metabolic process
[UP]	Tsub_00011779-RA	11.4753	3.52046	-0.463035	0.000456	0.00327898	[BLASTED, MAPPED, ANNOTATED]	Tsub_00011779-RA	1023	protein DMR6-LIKE OXYGENASE 2	10	2.22e-133	75.24	2	P:GO:0008152; F:GO:0016491	P:metabolic process; F:oxidoreductase activity
[UP]	Tsub_00007957-RA	10.0342	3.32685	-1.15443	0.00379808	0.0187754	[BLASTED]	Tsub_00007957-RA	489	18.1 kDa class I heat shock protein-like	10	3.47e-68	83.63
[UP]	Tsub_00017970-RA	9.80226	3.29311	3.10133	4.48e-34	1.22e-31	[BLASTED, MAPPED]	Tsub_00017970-RA	864	septum-promoting GTP-binding protein 1-like	10	1.46e-122	73.86	3	F:GO:0003924; F:GO:0005525; C:GO:0090404	F:GTPase activity; F:GTP binding; C:pollen tube tip
[UP]	Tsub_00009445-RA	9.56187	3.25729	1.57651	2.3e-10	7.25e-09	[BLASTED, MAPPED, ANNOTATED]	Tsub_00009445-RA	1785	glycoside hydrolase 9C1	10	0	90.35	5	P:GO:0005982; P:GO:0005985; F:GO:0008810; P:GO:0030245; F:GO:0030246	P:starch metabolic process; P:sucrose metabolic process; F:cellulase activity; P:cellulose catabolic process; F:carbohydrate binding	EC:3.2.1.4	Cellulase
[UP]	Tsub_00017138-RA	9.53308	3.25294	3.55554	4.39e-29	8.76e-27	[BLASTED, MAPPED, ANNOTATED]	Tsub_00017138-RA	1059	pectinesterase-like	10	2.79e-149	72.79	2	F:GO:0016788; P:GO:0071555	F:hydrolase activity, acting on ester bonds; P:cell wall organization
[UP]	Tsub_00003083-RA	9.40209	3.23298	0.457706	5.47e-07	8.99e-06	[BLASTED, MAPPED, ANNOTATED]	Tsub_00003083-RA	935	uncharacterized protein At2g34160	10	2.68e-66	87.11	1	F:GO:0003676	F:nucleic acid binding
[UP]	Tsub_00017139-RA	9.31435	3.21946	1.50414	2.07e-12	8.84e-11	[BLASTED, MAPPED, ANNOTATED]	Tsub_00017139-RA	861	pectinesterase-like	10	2.73e-72	83.04	10	F:GO:0004857; C:GO:0005576; C:GO:0005618; P:GO:0005982; P:GO:0005985; F:GO:0030599; P:GO:0042545; P:GO:0043086; F:GO:0045330; P:GO:0045490	F:enzyme inhibitor activity; C:extracellular region; C:cell wall; P:starch metabolic process; P:sucrose metabolic process; F:pectinesterase activity; P:cell wall modification; P:negative regulation of catalytic activity; F:aspartyl esterase activity; P:pectin catabolic process	EC:3.1.1.11; EC:3.1.1.1	Pectinesterase; Carboxylesterase
[UP]	Tsub_00019067-RA	9.2642	3.21167	-0.691731	0.000823	0.0053738	[BLASTED]	Tsub_00019067-RA	2118	putative retrotransposon gag domain, Aspartic peptidase domain protein	10	5.49e-140	61.97
[UP]	Tsub_00028564-RA	8.8838	3.15118	0.57835	4.28e-08	8.86e-07	[BLASTED]	Tsub_00028564-RA	1284	GEM-like protein 5	10	2.11e-140	84.93
[UP]	Tsub_00029925-RA	8.58172	3.10127	0.11714	0.00430836	0.020876	[BLASTED, MAPPED, ANNOTATED]	Tsub_00029925-RA	1542	flavonoid 3'-monooxygenase	10	0	88.48	7	F:GO:0004497; F:GO:0005506; P:GO:0009733; C:GO:0016021; F:GO:0016705; F:GO:0020037; P:GO:0055114	F:monooxygenase activity; F:iron ion binding; P:response to auxin; C:integral component of membrane; F:oxidoreductase activity, acting on paired donors, with incorporation or reduction of molecular oxygen; F:heme binding; P:oxidation-reduction process
[UP]	Tsub_00028224-RA	8.44793	3.0786	-0.108536	0.000115	0.00102249	[BLASTED, MAPPED, ANNOTATED]	Tsub_00028224-RA	2242	glutamyl-tRNA(Gln) amidotransferase subunit A, mitochondrial isoform X1	10	0	85.84	7	F:GO:0004040; P:GO:0006525; P:GO:0006558; P:GO:0006560; P:GO:0006568; P:GO:0018874; P:GO:0042207	F:amidase activity; P:arginine metabolic process; P:L-phenylalanine metabolic process; P:proline metabolic process; P:tryptophan metabolic process; P:benzoate metabolic process; P:styrene catabolic process	EC:3.5.1.4	Amidase
[UP]	Tsub_00005439-RA	8.34529	3.06096	1.45701	6.41e-11	2.17e-09	[BLASTED, MAPPED]	Tsub_00005439-RA	981	Pathogenesis-related protein 1	10	1.7e-113	62.52	6	F:GO:0004672; F:GO:0005524; C:GO:0005576; P:GO:0006468; C:GO:0016020; C:GO:0016021	F:protein kinase activity; F:ATP binding; C:extracellular region; P:protein phosphorylation; C:membrane; C:integral component of membrane
[UP]	Tsub_00009932-RA	8.21255	3.03783	2.22707	1.35e-08	3.08e-07	[BLASTED, MAPPED, ANNOTATED]	Tsub_00009932-RA	2628	Plasma membrane ATPase	10	0	89.23	8	F:GO:0005524; C:GO:0005886; P:GO:0006119; F:GO:0008553; C:GO:0016021; F:GO:0046872; P:GO:0120029; P:GO:1902600	F:ATP binding; C:plasma membrane; P:oxidative phosphorylation; F:proton-exporting ATPase activity, phosphorylative mechanism; C:integral component of membrane; F:metal ion binding; P:proton export across plasma membrane; P:proton transmembrane transport	EC:3.6.1.3; EC:3.6.3.6; EC:3.6.1.15	Adenosinetriphosphatase; Proton-exporting ATPase; Nucleoside-triphosphate phosphatase
[UP]	Tsub_00005625-RA	7.6932	2.94358	0.982876	9.77e-10	2.77e-08	[BLASTED, MAPPED]	Tsub_00005625-RA	363	Plant lipid transfer protein/Par allergen	10	9.19e-28	68.49	2	P:GO:0006869; F:GO:0008289	P:lipid transport; F:lipid binding
[UP]	Tsub_00005085-RA	7.64867	2.93521	0.0451346	8.03e-05	0.000751	[BLASTED, MAPPED, ANNOTATED]	Tsub_00005085-RA	882	vacuolar iron transporter 1-like	10	1.13e-129	90.15	9	F:GO:0005381; F:GO:0005384; C:GO:0005774; P:GO:0006880; C:GO:0016021; P:GO:0030026; P:GO:0034755; P:GO:0071281; P:GO:0071421	F:iron ion transmembrane transporter activity; F:manganese ion transmembrane transporter activity; C:vacuolar membrane; P:intracellular sequestering of iron ion; C:integral component of membrane; P:cellular manganese ion homeostasis; P:iron ion transmembrane transport; P:cellular response to iron ion; P:manganese ion transmembrane transport
[UP]	Tsub_00018075-RA	7.27022	2.862	-0.553273	0.00128175	0.00772803	[BLASTED, MAPPED, ANNOTATED]	Tsub_00018075-RA	1029	myb-related protein MYBAS2	10	3.37e-124	75.98	7	F:GO:0000981; F:GO:0001135; C:GO:0005634; P:GO:0006357; P:GO:0030154; F:GO:0043565; F:GO:0044212	F:DNA-binding transcription factor activity, RNA polymerase II-specific; F:RNA polymerase II transcription regulator recruiting activity; C:nucleus; P:regulation of transcription by RNA polymerase II; P:cell differentiation; F:sequence-specific DNA binding; F:transcription regulatory region DNA binding
[UP]	Tsub_00025353-RA	7.22546	2.85309	-0.0377657	0.000414	0.00302226	[BLASTED, MAPPED, ANNOTATED]	Tsub_00025353-RA	411	chromosome transmission fidelity protein 8 homolog	10	7.1e-51	78.55	2	P:GO:0007064; C:GO:0031390	P:mitotic sister chromatid cohesion; C:Ctf18 RFC-like complex
[UP]	Tsub_00013665-RA	7.178	2.84358	1.37415	5.97e-10	1.76e-08	[NO-BLAST]	Tsub_00013665-RA	426	---NA---
[UP]	Tsub_00025471-RA	6.86582	2.77943	-0.589755	0.00433626	0.0209714	[BLASTED, MAPPED]	Tsub_00025471-RA	401	ABC transporter G family member 29	10	2.67e-56	88.84	8	F:GO:0000166; F:GO:0005524; C:GO:0005886; C:GO:0016020; C:GO:0016021; F:GO:0016887; F:GO:0042626; P:GO:0055085	F:nucleotide binding; F:ATP binding; C:plasma membrane; C:membrane; C:integral component of membrane; F:ATPase activity; F:ATPase activity, coupled to transmembrane movement of substances; P:transmembrane transport
[UP]	Tsub_00022452-RA	6.74712	2.75427	0.578664	5.69e-07	9.32e-06	[BLASTED, MAPPED, ANNOTATED]	Tsub_00022452-RA	1347	bidirectional sugar transporter SWEET5-like	10	2.42e-92	79.82	3	C:GO:0005886; P:GO:0008643; C:GO:0016021	C:plasma membrane; P:carbohydrate transport; C:integral component of membrane
[UP]	Tsub_00013826-RA	6.64628	2.73255	0.422895	5.4e-06	6.99e-05	[BLASTED, MAPPED, ANNOTATED]	Tsub_00013826-RA	654	germin-like protein 5-1	10	2.68e-111	84.11	7	C:GO:0005576; C:GO:0005618; C:GO:0009506; P:GO:0010497; F:GO:0030145; F:GO:0045735; P:GO:2000280	C:extracellular region; C:cell wall; C:plasmodesma; P:plasmodesmata-mediated intercellular transport; F:manganese ion binding; F:nutrient reservoir activity; P:regulation of root development
[UP]	Tsub_00010287-RA	6.43943	2.68693	-0.372207	0.00106564	0.00664784	[BLASTED, MAPPED, ANNOTATED]	Tsub_00010287-RA	1603	desiccation-related protein PCC13-62	10	1.37e-138	77.58	1	C:GO:0016020	C:membrane
[UP]	Tsub_00018445-RA	6.40453	2.67909	1.24609	1.44e-10	4.67e-09	[BLASTED, MAPPED]	Tsub_00018445-RA	666	stress-related protein	10	6.48e-94	72.76	4	F:GO:0003746; P:GO:0006414; C:GO:0016020; C:GO:0016021	F:translation elongation factor activity; P:translational elongation; C:membrane; C:integral component of membrane
[UP]	Tsub_00026657-RA	6.3334	2.66298	4.69723	8.84e-64	5.52e-61	[BLASTED, MAPPED, ANNOTATED]	Tsub_00026657-RA	990	cytochrome P450 CYP736A12-like	10	1.44e-159	81.06	5	F:GO:0004497; F:GO:0005506; F:GO:0016705; F:GO:0020037; P:GO:0055114	F:monooxygenase activity; F:iron ion binding; F:oxidoreductase activity, acting on paired donors, with incorporation or reduction of molecular oxygen; F:heme binding; P:oxidation-reduction process
[UP]	Tsub_00009160-RA	6.29246	2.65362	0.721738	4.78e-06	6.28e-05	[BLASTED, MAPPED, ANNOTATED]	Tsub_00009160-RA	1134	protein DOWNY MILDEW RESISTANCE 6-like	10	0	87.69	4	C:GO:0016021; F:GO:0046872; F:GO:0051213; P:GO:0055114	C:integral component of membrane; F:metal ion binding; F:dioxygenase activity; P:oxidation-reduction process
[UP]	Tsub_00025140-RA	6.27174	2.64887	-0.400227	0.000987	0.00623301	[BLASTED, MAPPED, ANNOTATED]	Tsub_00025140-RA	4248	ABC transporter G family member 36-like	10	0	79.3	3	F:GO:0005524; C:GO:0016021; F:GO:0016887	F:ATP binding; C:integral component of membrane; F:ATPase activity	EC:3.6.1.3; EC:3.6.1.15	Adenosinetriphosphatase; Nucleoside-triphosphate phosphatase
[UP]	Tsub_00028236-RA	6.17038	2.62536	2.28252	8.63e-16	5.86e-14	[BLASTED, MAPPED]	Tsub_00028236-RA	531	GDSL esterase/lipase At5g03610-like	10	6.06e-37	65.55	1	F:GO:0016788	F:hydrolase activity, acting on ester bonds
[UP]	Tsub_00011776-RA	5.98065	2.5803	-0.0375159	0.000293	0.00224893	[BLASTED, MAPPED, ANNOTATED]	Tsub_00011776-RA	2203	external alternative NAD(P)H-ubiquinone oxidoreductase B2, mitochondrial-like	10	0	87.3	8	F:GO:0005509; P:GO:0006120; P:GO:0006744; P:GO:0006814; F:GO:0008137; C:GO:0009536; C:GO:0031314; P:GO:1902600	F:calcium ion binding; P:mitochondrial electron transport, NADH to ubiquinone; P:ubiquinone biosynthetic process; P:sodium ion transport; F:NADH dehydrogenase (ubiquinone) activity; C:plastid; C:extrinsic component of mitochondrial inner membrane; P:proton transmembrane transport	EC:1.6.99.5; EC:1.6.99.3; EC:1.6.5.3	Acting on NADH or NADPH; NADH dehydrogenase; NADH:ubiquinone reductase (H(+)-translocating)
[UP]	Tsub_00017003-RA	5.78369	2.53199	-0.764622	0.00607173	0.0272647	[BLASTED, MAPPED, ANNOTATED]	Tsub_00017003-RA	906	abhydrolase domain containing, putative	10	1.11e-133	82.74	2	C:GO:0016021; F:GO:0016787	C:integral component of membrane; F:hydrolase activity
[UP]	Tsub_00019323-RA	5.76399	2.52707	3.14559	2.22e-26	3.67e-24	[BLASTED, MAPPED, ANNOTATED]	Tsub_00019323-RA	1554	cytochrome P450 CYP736A12-like	10	0	78.11	2	F:GO:0016491; F:GO:0046872	F:oxidoreductase activity; F:metal ion binding
[UP]	Tsub_00008950-RA	5.56684	2.47686	0.618681	0.000474	0.00338418	[BLASTED, MAPPED, ANNOTATED]	Tsub_00008950-RA	705	PREDICTED: uncharacterized protein LOC105142692	10	4.77e-115	80.46	1	C:GO:0016021	C:integral component of membrane
[UP]	Tsub_00012541-RA	5.41657	2.43738	2.51504	6.33e-19	6.29e-17	[BLASTED, MAPPED, ANNOTATED]	Tsub_00012541-RA	768	alpha carbonic anhydrase 1, chloroplastic	10	1.2e-110	74.77	5	F:GO:0004089; P:GO:0006730; P:GO:0006807; F:GO:0008270; C:GO:0009570	F:carbonate dehydratase activity; P:one-carbon metabolic process; P:nitrogen compound metabolic process; F:zinc ion binding; C:chloroplast stroma	EC:4.2.1.1	Carbonic anhydrase
[UP]	Tsub_00021094-RA	5.23078	2.38703	0.187841	0.000604	0.0041551	[BLASTED, MAPPED, ANNOTATED]	Tsub_00021094-RA	1554	cytochrome P450 94C1-like	10	0	88.83	5	F:GO:0005506; C:GO:0016021; F:GO:0020037; P:GO:0055114; F:GO:0070330	F:iron ion binding; C:integral component of membrane; F:heme binding; P:oxidation-reduction process; F:aromatase activity	EC:1.14.14.1; EC:1.14.14	Unspecific monooxygenase; Acting on paired donors, with incorporation or reduction of molecular oxygen. The oxygen incorporated need not be derived from O(2)
[UP]	Tsub_00011620-RA	5.18039	2.37306	7.54003	4.59e-13	2.25e-11	[BLASTED, MAPPED, ANNOTATED]	Tsub_00011620-RA	1074	senescence-specific cysteine protease sag12	10	2.29e-145	74.86	1	F:GO:0008233	F:peptidase activity
[UP]	Tsub_00022249-RA	5.17016	2.37021	2.66995	3.58e-19	3.63e-17	[BLASTED, MAPPED]	Tsub_00022249-RA	3021	cytochrome P450 CYP736A12-like	10	0	68.79	6	F:GO:0005506; C:GO:0016020; C:GO:0016021; F:GO:0016705; F:GO:0020037; P:GO:0055114	F:iron ion binding; C:membrane; C:integral component of membrane; F:oxidoreductase activity, acting on paired donors, with incorporation or reduction of molecular oxygen; F:heme binding; P:oxidation-reduction process
[UP]	Tsub_00004202-RA	5.12505	2.35757	-0.619411	0.00717877	0.0310355	[BLASTED, MAPPED, ANNOTATED]	Tsub_00004202-RA	666	LIM domain-containing protein PLIM2b	10	3.91e-116	93.86	1	F:GO:0046872	F:metal ion binding
[UP]	Tsub_00026325-RA	5.04498	2.33485	0.112034	0.000268	0.00208393	[BLASTED, MAPPED]	Tsub_00026325-RA	1716	low-temperature-induced 65 kDa protein-like	10	3.62e-68	50.24	2	P:GO:0006950; P:GO:0009737	P:response to stress; P:response to abscisic acid
[UP]	Tsub_00018038-RA	4.94313	2.30542	2.87395	3.94e-17	3.12e-15	[BLASTED, MAPPED, ANNOTATED]	Tsub_00018038-RA	1137	acyl-CoA--sterol O-acyltransferase 1-like	10	4.27e-130	67.05	1	F:GO:0016740	F:transferase activity
[UP]	Tsub_00021052-RA	4.88326	2.28784	1.1704	2.04e-07	3.69e-06	[BLASTED, MAPPED, ANNOTATED]	Tsub_00021052-RA	543	plastocyanin-like domain-containing family protein	10	1.4e-63	74.51	5	P:GO:0006118; F:GO:0009055; C:GO:0016021; P:GO:0022900; C:GO:0046658	P:obsolete electron transport; F:electron transfer activity; C:integral component of membrane; P:electron transport chain; C:anchored component of plasma membrane
[UP]	Tsub_00026133-RA	4.80493	2.26451	1.7248	1.06e-09	2.99e-08	[BLASTED, MAPPED, ANNOTATED]	Tsub_00026133-RA	3273	COBRA-like protein 4	10	0	92.08	3	P:GO:0010215; C:GO:0016021; C:GO:0031225	P:cellulose microfibril organization; C:integral component of membrane; C:anchored component of membrane
[UP]	Tsub_00012929-RA	4.79815	2.26248	-0.259749	0.00234836	0.01264	[BLASTED, MAPPED, ANNOTATED]	Tsub_00012929-RA	954	bifunctional epoxide hydrolase 2	10	0	87.84	2	F:GO:0003824; C:GO:0005777	F:catalytic activity; C:peroxisome
[UP]	Tsub_00011267-RA	4.69552	2.23128	1.47353	0.00251986	0.0134005	[BLASTED, MAPPED, ANNOTATED]	Tsub_00011267-RA	1228	jasmonate O-methyltransferase	10	2.89e-174	78.18	2	F:GO:0008168; P:GO:0032259	F:methyltransferase activity; P:methylation
[UP]	Tsub_00006340-RA	4.67019	2.22348	11.0587	3.44e-85	2.86e-82	[BLASTED, MAPPED]	Tsub_00006340-RA	963	bark storage protein 3	10	5.38e-76	66.54	2	F:GO:0003824; P:GO:0009116	F:catalytic activity; P:nucleoside metabolic process
[UP]	Tsub_00008590-RA	4.63832	2.2136	-0.460474	0.00485461	0.0229394	[BLASTED, MAPPED, ANNOTATED]	Tsub_00008590-RA	435	probable calcium-binding protein CML15	10	2.83e-77	95.02	3	F:GO:0005509; F:GO:0032440; P:GO:0055114	F:calcium ion binding; F:2-alkenal reductase [NAD(P)] activity; P:oxidation-reduction process	EC:1.3.1.74	2-alkenal reductase (NAD(P)(+))
[UP]	Tsub_00009438-RA	4.6319	2.2116	3.37657	0.00109182	0.0067796	[BLASTED, MAPPED, ANNOTATED]	Tsub_00009438-RA	582	putative pollen polygalacturonase	10	6.27e-117	82.82	5	F:GO:0004650; C:GO:0005576; P:GO:0005982; P:GO:0005985; P:GO:0071555	F:polygalacturonase activity; C:extracellular region; P:starch metabolic process; P:sucrose metabolic process; P:cell wall organization	EC:3.2.1.15	Polygalacturonase
[UP]	Tsub_00001406-RA	4.58447	2.19676	-0.462178	0.0125642	0.0480273	[BLASTED, MAPPED, ANNOTATED]	Tsub_00001406-RA	1194	probable purple acid phosphatase 20	10	0	87.29	5	F:GO:0003993; P:GO:0006771; P:GO:0016311; P:GO:0019497; F:GO:0046872	F:acid phosphatase activity; P:riboflavin metabolic process; P:dephosphorylation; P:hexachlorocyclohexane metabolic process; F:metal ion binding	EC:3.1.3.41; EC:3.1.3.2	4-nitrophenylphosphatase; Acid phosphatase
[UP]	Tsub_00008378-RA	4.48015	2.16355	0.250407	0.000677	0.00456248	[BLASTED, MAPPED, ANNOTATED]	Tsub_00008378-RA	1614	cytochrome P450 78A7-like	10	0	86.88	6	F:GO:0005506; C:GO:0016021; F:GO:0016709; F:GO:0020037; P:GO:0044550; P:GO:0055114	F:iron ion binding; C:integral component of membrane; F:oxidoreductase activity, acting on paired donors, with incorporation or reduction of molecular oxygen, NAD(P)H as one donor, and incorporation of one atom of oxygen; F:heme binding; P:secondary metabolite biosynthetic process; P:oxidation-reduction process	EC:1.14.13	Acting on paired donors, with incorporation or reduction of molecular oxygen. The oxygen incorporated need not be derived from O(2)
[UP]	Tsub_00018251-RA	4.39646	2.13634	3.28347	1.44e-25	2.25e-23	[BLASTED]	Tsub_00018251-RA	2113	indole-3-acetic acid-amido synthetase GH3.6-like	10	0	90.8
[UP]	Tsub_00009343-RA	4.29185	2.1016	2.76476	2.47e-17	2.05e-15	[BLASTED, MAPPED, ANNOTATED]	Tsub_00009343-RA	5006	myosin-9 isoform X2	10	0	91.5	5	F:GO:0003774; F:GO:0003779; F:GO:0005524; P:GO:0007015; C:GO:0016459	F:motor activity; F:actin binding; F:ATP binding; P:actin filament organization; C:myosin complex	EC:3.6.1.15	Nucleoside-triphosphate phosphatase
[UP]	Tsub_00002945-RA	4.291	2.10131	2.22065	1.24e-12	5.54e-11	[BLASTED, MAPPED, ANNOTATED]	Tsub_00002945-RA	2644	G-type lectin S-receptor-like serine/threonine-protein kinase At4g27290	10	0	76.42	4	F:GO:0000166; F:GO:0004672; C:GO:0016020; P:GO:0016310	F:nucleotide binding; F:protein kinase activity; C:membrane; P:phosphorylation
[UP]	Tsub_00004366-RA	4.28982	2.10092	4.83194	0.000539	0.00377467	[BLASTED]	Tsub_00004366-RA	1821	pollen-specific leucine-rich repeat extensin-like protein 3	10	7.33e-156	77.74
[UP]	Tsub_00006552-RA	4.27156	2.09476	5.76045	2.4e-59	1.33e-56	[BLASTED, MAPPED, ANNOTATED]	Tsub_00006552-RA	3312	Isopenicillin N synthase	10	0	82.55	1	F:GO:0016491	F:oxidoreductase activity
[UP]	Tsub_00022985-RA	4.26943	2.09404	4.41166	3.54e-05	0.000368	[BLASTED, MAPPED]	Tsub_00022985-RA	648	acetylajmalan esterase-like	10	1.83e-68	63.09	1	F:GO:0016788	F:hydrolase activity, acting on ester bonds
[UP]	Tsub_00010207-RA	4.25013	2.08751	1.07112	1.34e-06	2.01e-05	[BLASTED, MAPPED, ANNOTATED]	Tsub_00010207-RA	1566	apyrase 2-like	10	4.25e-153	69.43	1	F:GO:0016818	F:hydrolase activity, acting on acid anhydrides, in phosphorus-containing anhydrides
[UP]	Tsub_00007832-RA	4.14261	2.05054	2.29108	6.6e-12	2.61e-10	[BLASTED, MAPPED, ANNOTATED]	Tsub_00007832-RA	1841	ATP-dependent 6-phosphofructokinase 6-like	10	0	89.73	11	F:GO:0003872; F:GO:0005524; C:GO:0005945; P:GO:0006000; P:GO:0006002; P:GO:0006012; P:GO:0006013; P:GO:0006094; P:GO:0006098; F:GO:0046872; P:GO:0061615	F:6-phosphofructokinase activity; F:ATP binding; C:6-phosphofructokinase complex; P:fructose metabolic process; P:fructose 6-phosphate metabolic process; P:galactose metabolic process; P:mannose metabolic process; P:gluconeogenesis; P:pentose-phosphate shunt; F:metal ion binding; P:glycolytic process through fructose-6-phosphate	EC:2.7.1.11	6-phosphofructokinase
[UP]	Tsub_00026616-RA	4.13432	2.04765	0.405261	0.000232	0.00183592	[NO-BLAST]	Tsub_00026616-RA	237	---NA---
[UP]	Tsub_00012377-RA	4.1252	2.04446	0.895242	5.9e-05	0.000574	[BLASTED, MAPPED, ANNOTATED]	Tsub_00012377-RA	765	tropinone reductase-like 3	10	8.68e-103	85.38	2	F:GO:0016491; P:GO:0055114	F:oxidoreductase activity; P:oxidation-reduction process
[UP]	Tsub_00009147-RA	4.06443	2.02305	2.17335	6.08e-11	2.08e-09	[BLASTED, MAPPED, ANNOTATED]	Tsub_00009147-RA	1239	WAT1-related protein At5g64700	10	9.29e-137	72.72	1	C:GO:0016020	C:membrane
[UP]	Tsub_00025472-RA	4.04982	2.01786	1.86564	6.44e-10	1.88e-08	[BLASTED, MAPPED, ANNOTATED]	Tsub_00025472-RA	3462	ABC transporter G family member 29-like	10	0	82.18	3	F:GO:0005524; C:GO:0016021; F:GO:0016887	F:ATP binding; C:integral component of membrane; F:ATPase activity	EC:3.6.1.3; EC:3.6.1.15	Adenosinetriphosphatase; Nucleoside-triphosphate phosphatase
[UP]	Tsub_00022543-RA	4.04325	2.01552	2.86918	0.000189	0.00154941	[BLASTED, MAPPED, ANNOTATED]	Tsub_00022543-RA	822	pectinesterase 3-like	10	3.02e-45	67.14	1	F:GO:0004857	F:enzyme inhibitor activity
[UP]	Tsub_00004900-RA	4.02965	2.01065	3.08651	1.89e-19	2e-17	[BLASTED, MAPPED]	Tsub_00004900-RA	3192	UPF0481 protein At3g47200-like	10	0	60.6	2	C:GO:0016020; C:GO:0016021	C:membrane; C:integral component of membrane
[UP]	Tsub_00023162-RA	4.02525	2.00908	5.3319	3e-15	1.9e-13	[BLASTED, MAPPED, ANNOTATED]	Tsub_00023162-RA	843	methylsterol monooxygenase 1-1-like	10	3e-152	84.54	5	F:GO:0005506; P:GO:0008610; C:GO:0016021; F:GO:0016491; P:GO:0055114	F:iron ion binding; P:lipid biosynthetic process; C:integral component of membrane; F:oxidoreductase activity; P:oxidation-reduction process
[UP]	Tsub_00011621-RA	4.0097	2.00349	3.44886	5.51e-05	0.000541	[BLASTED, MAPPED, ANNOTATED]	Tsub_00011621-RA	1673	chalcone synthase	10	0	94.78	2	P:GO:0009058; F:GO:0016747	P:biosynthetic process; F:transferase activity, transferring acyl groups other than amino-acyl groups
[UP]	Tsub_00025462-RA	3.85489	1.94669	5.4077	1.42e-08	3.2e-07	[BLASTED, MAPPED, ANNOTATED]	Tsub_00025462-RA	1004	phospholipid hydroperoxide glutathione peroxidase 1, chloroplastic	10	2.67e-130	85.58	6	F:GO:0004602; P:GO:0006749; P:GO:0006804; P:GO:0006979; P:GO:0055114; P:GO:0098869	F:glutathione peroxidase activity; P:glutathione metabolic process; P:obsolete peroxidase reaction; P:response to oxidative stress; P:oxidation-reduction process; P:cellular oxidant detoxification	EC:1.11.1.9; EC:1.11.1.7	Glutathione peroxidase; Peroxidase
[UP]	Tsub_00005860-RA	3.77858	1.91784	3.89467	9.35e-28	1.67e-25	[BLASTED, MAPPED]	Tsub_00005860-RA	639	PREDICTED: uncharacterized protein LOC105138206	10	3.73e-21	67.89	2	C:GO:0016020; C:GO:0016021	C:membrane; C:integral component of membrane
[UP]	Tsub_00023136-RA	3.75633	1.90932	1.54315	1.26e-07	2.37e-06	[BLASTED, MAPPED, ANNOTATED]	Tsub_00023136-RA	1431	cytochrome P450 81E8-like	10	0	76.9	6	F:GO:0004497; F:GO:0005506; C:GO:0016020; F:GO:0016705; F:GO:0020037; P:GO:0055114	F:monooxygenase activity; F:iron ion binding; C:membrane; F:oxidoreductase activity, acting on paired donors, with incorporation or reduction of molecular oxygen; F:heme binding; P:oxidation-reduction process
[UP]	Tsub_00017099-RA	3.66679	1.87452	5.01794	3.26e-35	9.44e-33	[BLASTED, MAPPED, ANNOTATED]	Tsub_00017099-RA	1989	subtilisin-like protease SBT5.3	10	0	76.74	1	F:GO:0008233	F:peptidase activity
[UP]	Tsub_00020990-RA	3.66309	1.87306	0.999199	0.00145441	0.00852707	[BLASTED]	Tsub_00020990-RA	750	epsin-3 isoform X1	10	1.04e-45	61.83
[UP]	Tsub_00010699-RA	3.64979	1.86781	1.7101	9.02e-08	1.76e-06	[BLASTED, MAPPED]	Tsub_00010699-RA	1566	premnaspirodiene oxygenase-like	10	0	76.88	9	F:GO:0004497; F:GO:0005506; C:GO:0016020; C:GO:0016021; F:GO:0016491; F:GO:0016705; F:GO:0020037; F:GO:0046872; P:GO:0055114	F:monooxygenase activity; F:iron ion binding; C:membrane; C:integral component of membrane; F:oxidoreductase activity; F:oxidoreductase activity, acting on paired donors, with incorporation or reduction of molecular oxygen; F:heme binding; F:metal ion binding; P:oxidation-reduction process
[UP]	Tsub_00023322-RA	3.61895	1.85557	0.679287	0.000641	0.00436835	[BLASTED, MAPPED]	Tsub_00023322-RA	1080	TIMELESS-interacting protein	10	1.1e-62	56.37	6	F:GO:0003676; C:GO:0005634; P:GO:0006974; P:GO:0007049; F:GO:0008270; P:GO:0048478	F:nucleic acid binding; C:nucleus; P:cellular response to DNA damage stimulus; P:cell cycle; F:zinc ion binding; P:replication fork protection
[UP]	Tsub_00010086-RA	3.60093	1.84837	4.50936	3.24e-28	5.99e-26	[BLASTED, MAPPED, ANNOTATED]	Tsub_00010086-RA	1917	sulfate transporter 1.3-like	10	0	76.4	4	P:GO:0008272; F:GO:0015116; C:GO:0016020; P:GO:0055085	P:sulfate transport; F:sulfate transmembrane transporter activity; C:membrane; P:transmembrane transport
[UP]	Tsub_00012972-RA	3.5569	1.83062	-0.207594	0.0070917	0.0307256	[BLASTED, MAPPED, ANNOTATED]	Tsub_00012972-RA	1631	Beta-1,3-N-acetylglucosaminyltransferase lunatic fringe	10	0	81.11	1	C:GO:0016021	C:integral component of membrane
[UP]	Tsub_00013857-RA	3.54504	1.8258	6.39633	1.28e-08	2.93e-07	[BLASTED]	Tsub_00013857-RA	1251	Peptidase C14, caspase catalytic	10	5.39e-173	83.5
[UP]	Tsub_00022497-RA	3.52798	1.81884	3.68634	1.84e-21	2.21e-19	[BLASTED, MAPPED]	Tsub_00022497-RA	3354	putative disease resistance RPP13-like protein 1	10	0	54.33	1	F:GO:0043531	F:ADP binding
[UP]	Tsub_00005044-RA	3.51419	1.81319	2.75739	1.53e-06	2.26e-05	[BLASTED, MAPPED, ANNOTATED]	Tsub_00005044-RA	2784	potassium channel AKT6-like	10	0	81.28	4	F:GO:0005249; C:GO:0008076; P:GO:0034765; P:GO:0071805	F:voltage-gated potassium channel activity; C:voltage-gated potassium channel complex; P:regulation of ion transmembrane transport; P:potassium ion transmembrane transport
[UP]	Tsub_00019801-RA	3.50732	1.81037	2.16198	1.9e-09	5.08e-08	[BLASTED, MAPPED, ANNOTATED]	Tsub_00019801-RA	1257	putative clathrin assembly protein At1g25240	10	2.35e-145	66.9	1	F:GO:0005488	F:binding
[UP]	Tsub_00011356-RA	3.47098	1.79534	0.873126	0.00176039	0.00994327	[BLASTED, MAPPED]	Tsub_00011356-RA	474	Plant self-incompatibility protein S1 family, putative	10	1.86e-23	59.06	2	C:GO:0016020; C:GO:0016021	C:membrane; C:integral component of membrane
[UP]	Tsub_00017824-RA	3.44606	1.78495	4.7061	9.91e-30	2.02e-27	[BLASTED, MAPPED, ANNOTATED]	Tsub_00017824-RA	1584	serine carboxypeptidase-like 42	10	0	85.07	3	F:GO:0004185; C:GO:0016021; P:GO:0051603	F:serine-type carboxypeptidase activity; C:integral component of membrane; P:proteolysis involved in cellular protein catabolic process	EC:3.4.21; EC:3.4.16	Acting on peptide bonds (peptidases); Acting on peptide bonds (peptidases)
[UP]	Tsub_00028237-RA	3.43402	1.7799	0.642679	0.00103403	0.00648507	[BLASTED, MAPPED]	Tsub_00028237-RA	591	GDSL esterase/lipase At5g03610-like	10	1.8e-09	52.2	2	F:GO:0016787; F:GO:0016788	F:hydrolase activity; F:hydrolase activity, acting on ester bonds
[UP]	Tsub_00029186-RA	3.43141	1.7788	1.61267	3.45e-07	5.94e-06	[BLASTED, MAPPED, ANNOTATED]	Tsub_00029186-RA	1290	probable protein kinase At2g41970	10	0	95.24	7	F:GO:0004675; F:GO:0004713; F:GO:0005524; C:GO:0005886; P:GO:0007178; P:GO:0009069; P:GO:0018108	F:transmembrane receptor protein serine/threonine kinase activity; F:protein tyrosine kinase activity; F:ATP binding; C:plasma membrane; P:transmembrane receptor protein serine/threonine kinase signaling pathway; P:serine family amino acid metabolic process; P:peptidyl-tyrosine phosphorylation	EC:2.7.10; EC:2.7.11	Transferring phosphorus-containing groups; Transferring phosphorus-containing groups
[UP]	Tsub_00004798-RA	3.40748	1.76871	0.95655	0.000159	0.00134363	[BLASTED, MAPPED, ANNOTATED]	Tsub_00004798-RA	1446	tryptophan aminotransferase-related protein 4-like	10	0	82.02	1	F:GO:0047654	F:alliin lyase activity	EC:4.4.1.4	Alliin lyase
[UP]	Tsub_00020526-RA	3.2262	1.68983	5.35833	2.63e-32	6.4e-30	[BLASTED, MAPPED, ANNOTATED]	Tsub_00020526-RA	813	nicotianamine synthase-like	10	3.5e-150	86.66	2	F:GO:0030410; P:GO:0030418	F:nicotianamine synthase activity; P:nicotianamine biosynthetic process	EC:2.5.1.43	Nicotianamine synthase
[UP]	Tsub_00008196-RA	3.17625	1.66732	0.137442	0.00934412	0.0379948	[BLASTED, MAPPED, ANNOTATED]	Tsub_00008196-RA	1563	auxin efflux carrier component 6	10	0	87.45	8	C:GO:0005886; P:GO:0009734; P:GO:0010105; P:GO:0010540; C:GO:0016021; P:GO:0048767; P:GO:0055085; P:GO:1901332	C:plasma membrane; P:auxin-activated signaling pathway; P:negative regulation of ethylene-activated signaling pathway; P:basipetal auxin transport; C:integral component of membrane; P:root hair elongation; P:transmembrane transport; P:negative regulation of lateral root development
[UP]	Tsub_00022471-RA	3.16968	1.66434	1.0533	5.12e-05	0.000508	[BLASTED, MAPPED, ANNOTATED]	Tsub_00022471-RA	1758	nucleobase-ascorbate transporter 4-like	10	0	89.81	3	C:GO:0016021; F:GO:0022857; P:GO:0055085	C:integral component of membrane; F:transmembrane transporter activity; P:transmembrane transport
[UP]	Tsub_00010764-RA	3.13912	1.65036	0.233	0.00682315	0.0298013	[BLASTED, MAPPED, ANNOTATED]	Tsub_00010764-RA	4212	fatty acyl-CoA reductase 2 isoform X2	10	4.47e-171	69.85	1	F:GO:0016491	F:oxidoreductase activity
[UP]	Tsub_00007132-RA	3.12284	1.64286	2.12226	1.41e-06	2.09e-05	[BLASTED, MAPPED, ANNOTATED]	Tsub_00007132-RA	3074	probable 1-deoxy-D-xylulose-5-phosphate synthase 2, chloroplastic	10	0	89.58	3	P:GO:0006694; F:GO:0008661; P:GO:0016114	P:steroid biosynthetic process; F:1-deoxy-D-xylulose-5-phosphate synthase activity; P:terpenoid biosynthetic process	EC:2.2.1.7	1-deoxy-D-xylulose-5-phosphate synthase
[UP]	Tsub_00016923-RA	3.11637	1.63987	1.31019	3.34e-05	0.00035	[BLASTED, MAPPED, ANNOTATED]	Tsub_00016923-RA	493	17.4 kDa class III heat shock protein	10	7.07e-66	86.91	1	P:GO:0009408	P:response to heat
[UP]	Tsub_00003389-RA	3.10584	1.63498	1.57095	2.21e-06	3.13e-05	[BLASTED, MAPPED, ANNOTATED]	Tsub_00003389-RA	1142	GDSL esterase/lipase At5g33370-like	10	0	89.51	1	F:GO:0016788	F:hydrolase activity, acting on ester bonds
[UP]	Tsub_00026562-RA	3.09462	1.62976	3.12581	2.27e-09	5.98e-08	[BLASTED, MAPPED, ANNOTATED]	Tsub_00026562-RA	2397	probable inactive receptor kinase At5g58300 isoform X2	10	0	78.44	4	F:GO:0004672; F:GO:0005524; P:GO:0006468; C:GO:0016021	F:protein kinase activity; F:ATP binding; P:protein phosphorylation; C:integral component of membrane
[UP]	Tsub_00011331-RA	3.07945	1.62267	0.113176	0.00804371	0.033766	[BLASTED, MAPPED, ANNOTATED]	Tsub_00011331-RA	1479	ras-related protein Rab7	10	4.14e-122	86.13	2	F:GO:0003924; F:GO:0005525	F:GTPase activity; F:GTP binding	EC:3.6.1.15	Nucleoside-triphosphate phosphatase
[UP]	Tsub_00025044-RA	3.06802	1.61731	0.445558	0.00219611	0.0119363	[BLASTED, MAPPED]	Tsub_00025044-RA	534	transmembrane protein 97	10	1.06e-46	66.96	3	C:GO:0005783; C:GO:0016020; C:GO:0016021	C:endoplasmic reticulum; C:membrane; C:integral component of membrane
[UP]	Tsub_00001132-RA	3.04464	1.60627	1.22433	0.000178	0.00146998	[BLASTED, MAPPED, ANNOTATED]	Tsub_00001132-RA	1023	beta-glucosidase 12-like	10	0	86.95	2	F:GO:0004553; P:GO:0005975	F:hydrolase activity, hydrolyzing O-glycosyl compounds; P:carbohydrate metabolic process
[UP]	Tsub_00003724-RA	3.04318	1.60558	1.64292	1.75e-05	0.000199	[BLASTED, MAPPED, ANNOTATED]	Tsub_00003724-RA	1422	UPF0481 protein At3g47200-like	10	0	74.95	1	C:GO:0016021	C:integral component of membrane
[UP]	Tsub_00012522-RA	3.03825	1.60324	4.19727	2.26e-22	2.86e-20	[BLASTED, MAPPED, ANNOTATED]	Tsub_00012522-RA	2647	O-fucosyltransferase 20	10	0	84.32	3	P:GO:0006004; C:GO:0016021; F:GO:0016757	P:fucose metabolic process; C:integral component of membrane; F:transferase activity, transferring glycosyl groups
[UP]	Tsub_00014543-RA	3.03194	1.60024	0.986751	0.000898	0.00575762	[BLASTED, MAPPED]	Tsub_00014543-RA	2229	Vacuolar protein sorting-associated protein	10	0	60.57	1	P:GO:0015031	P:protein transport
[UP]	Tsub_00018014-RA	3.0303	1.59946	4.10479	1.37e-20	1.59e-18	[BLASTED, MAPPED, ANNOTATED]	Tsub_00018014-RA	2037	pyruvate decarboxylase 2-like	10	0	80.99	3	F:GO:0000287; F:GO:0016831; F:GO:0030976	F:magnesium ion binding; F:carboxy-lyase activity; F:thiamine pyrophosphate binding
[UP]	Tsub_00001097-RA	3.01679	1.59302	4.49984	1.44e-15	9.44e-14	[BLASTED, MAPPED, ANNOTATED]	Tsub_00001097-RA	1362	UDP-glucose iridoid glucosyltransferase-like	10	0	72.75	3	C:GO:0043231; F:GO:0080043; F:GO:0080044	C:intracellular membrane-bounded organelle; F:quercetin 3-O-glucosyltransferase activity; F:quercetin 7-O-glucosyltransferase activity
[UP]	Tsub_00016531-RA	3.00201	1.58593	4.6368	3.11e-25	4.74e-23	[BLASTED, MAPPED, ANNOTATED]	Tsub_00016531-RA	1533	squalene monooxygenase-like	10	0	80.5	7	F:GO:0004506; C:GO:0005783; C:GO:0016021; P:GO:0016114; P:GO:0016126; F:GO:0050660; P:GO:0055114	F:squalene monooxygenase activity; C:endoplasmic reticulum; C:integral component of membrane; P:terpenoid biosynthetic process; P:sterol biosynthetic process; F:flavin adenine dinucleotide binding; P:oxidation-reduction process	EC:1.14.13.132; EC:1.14.13	Acting on paired donors, with incorporation or reduction of molecular oxygen. The oxygen incorporated need not be derived from O(2); Acting on paired donors, with incorporation or reduction of molecular oxygen. The oxygen incorporated need not be derived from O(2)
[UP]	Tsub_00026592-RA	2.99766	1.58384	0.248973	0.0101062	0.0405242	[BLASTED, MAPPED, ANNOTATED]	Tsub_00026592-RA	1044	2-alkenal reductase (NADP(+)-dependent)	10	0	88.34	2	F:GO:0016491; P:GO:0055114	F:oxidoreductase activity; P:oxidation-reduction process
[UP]	Tsub_00005640-RA	2.89801	1.53506	1.72084	1.4e-05	0.000163	[BLASTED, MAPPED, ANNOTATED]	Tsub_00005640-RA	612	ubiquinol oxidase, mitochondrial	10	3.38e-43	69.77	3	P:GO:0006118; F:GO:0016682; C:GO:0044425	P:obsolete electron transport; F:oxidoreductase activity, acting on diphenols and related substances as donors, oxygen as acceptor; C:membrane part	EC:1.10.3	Acting on diphenols and related substances as donors
[UP]	Tsub_00002732-RA	2.88901	1.53058	1.79296	5.34e-05	0.000525	[BLASTED, MAPPED, ANNOTATED]	Tsub_00002732-RA	1552	adenylate isopentenyltransferase 5, chloroplastic-like	10	5.58e-152	79.38	4	C:GO:0005739; P:GO:0006400; F:GO:0009824; F:GO:0052381	C:mitochondrion; P:tRNA modification; F:AMP dimethylallyltransferase activity; F:tRNA dimethylallyltransferase activity	EC:2.5.1.27; EC:2.5.1.75	Adenylate dimethylallyltransferase (AMP-dependent); tRNA dimethylallyltransferase
[UP]	Tsub_00029326-RA	2.88046	1.5263	0.523638	0.00779045	0.0329732	[BLASTED, MAPPED, ANNOTATED]	Tsub_00029326-RA	1360	sugar transport protein 14-like	10	0	95.84	3	C:GO:0016021; F:GO:0022857; P:GO:0055085	C:integral component of membrane; F:transmembrane transporter activity; P:transmembrane transport
[UP]	Tsub_00023899-RA	2.87391	1.52301	3.55719	3.65e-12	1.5e-10	[BLASTED, MAPPED, ANNOTATED]	Tsub_00023899-RA	2532	subtilisin-like protease SBT2.6	10	0	79.61	4	F:GO:0004252; P:GO:0006508; F:GO:0032440; P:GO:0055114	F:serine-type endopeptidase activity; P:proteolysis; F:2-alkenal reductase [NAD(P)] activity; P:oxidation-reduction process	EC:3.4.21; EC:1.3.1.74	Acting on peptide bonds (peptidases); 2-alkenal reductase (NAD(P)(+))
[UP]	Tsub_00021912-RA	2.87111	1.52161	2.52941	1.98e-06	2.86e-05	[BLASTED, MAPPED, ANNOTATED]	Tsub_00021912-RA	1733	cytochrome P450 family protein	10	0	78.94	6	F:GO:0005506; C:GO:0016020; F:GO:0016709; F:GO:0020037; P:GO:0044550; P:GO:0055114	F:iron ion binding; C:membrane; F:oxidoreductase activity, acting on paired donors, with incorporation or reduction of molecular oxygen, NAD(P)H as one donor, and incorporation of one atom of oxygen; F:heme binding; P:secondary metabolite biosynthetic process; P:oxidation-reduction process	EC:1.14.13	Acting on paired donors, with incorporation or reduction of molecular oxygen. The oxygen incorporated need not be derived from O(2)
[UP]	Tsub_00011690-RA	2.86398	1.51802	1.76447	1.98e-05	0.000222	[BLASTED, MAPPED, ANNOTATED]	Tsub_00011690-RA	1080	probable 2-oxoglutarate-dependent dioxygenase At5g05600	10	0	84.36	3	F:GO:0016491; F:GO:0046872; P:GO:0055114	F:oxidoreductase activity; F:metal ion binding; P:oxidation-reduction process
[UP]	Tsub_00027958-RA	2.86364	1.51785	1.13563	0.000107	0.000963	[BLASTED]	Tsub_00027958-RA	330	PREDICTED: uncharacterized protein LOC8258270	10	2.12e-19	64.21
[UP]	Tsub_00001943-RA	2.85925	1.51564	5.63426	4.36e-31	1e-28	[BLASTED, MAPPED, ANNOTATED]	Tsub_00001943-RA	1774	lycopene epsilon cyclase, chloroplastic	10	0	86.13	4	C:GO:0016021; P:GO:0016123; F:GO:0016705; P:GO:0055114	C:integral component of membrane; P:xanthophyll biosynthetic process; F:oxidoreductase activity, acting on paired donors, with incorporation or reduction of molecular oxygen; P:oxidation-reduction process
[UP]	Tsub_00007929-RA	2.84998	1.51095	1.45325	0.000173	0.00143678	[BLASTED]	Tsub_00007929-RA	513	chaperonin-like RBCX protein 1, chloroplastic	10	4.32e-91	84.06
[UP]	Tsub_00001000-RA	2.81106	1.49112	0.457278	0.00600063	0.0269819	[BLASTED, MAPPED, ANNOTATED]	Tsub_00001000-RA	507	copper transporter 1-like	10	2.38e-57	73.4	1	C:GO:0016020	C:membrane
[UP]	Tsub_00022098-RA	2.80658	1.48881	2.12684	2.89e-07	5.08e-06	[BLASTED, MAPPED, ANNOTATED]	Tsub_00022098-RA	1574	Purple acid phosphatase 17	10	3.38e-171	82.79	5	F:GO:0003993; P:GO:0006771; C:GO:0016021; P:GO:0016311; P:GO:0019497	F:acid phosphatase activity; P:riboflavin metabolic process; C:integral component of membrane; P:dephosphorylation; P:hexachlorocyclohexane metabolic process	EC:3.1.3.41; EC:3.1.3.2	4-nitrophenylphosphatase; Acid phosphatase
[UP]	Tsub_00009317-RA	2.7717	1.47077	3.64187	1.72e-10	5.52e-09	[BLASTED, MAPPED, ANNOTATED]	Tsub_00009317-RA	861	probable pectate lyase 4	10	2.04e-172	87.43	3	F:GO:0030570; P:GO:0045490; F:GO:0046872	F:pectate lyase activity; P:pectin catabolic process; F:metal ion binding	EC:4.2.2.2	Pectate lyase
[UP]	Tsub_00029896-RA	2.77133	1.47058	1.19083	0.00227021	0.0122823	[BLASTED, MAPPED]	Tsub_00029896-RA	3375	WAT1-related protein At5g40240	10	2.49e-137	66.62	5	C:GO:0005886; C:GO:0016020; C:GO:0016021; F:GO:0022857; P:GO:0055085	C:plasma membrane; C:membrane; C:integral component of membrane; F:transmembrane transporter activity; P:transmembrane transport
[UP]	Tsub_00013503-RA	2.76689	1.46826	3.03135	1.84e-07	3.36e-06	[BLASTED, MAPPED, ANNOTATED]	Tsub_00013503-RA	495	copper transporter 4-like	10	3.69e-72	84.9	3	F:GO:0005375; C:GO:0016021; P:GO:0035434	F:copper ion transmembrane transporter activity; C:integral component of membrane; P:copper ion transmembrane transport
[UP]	Tsub_00027126-RA	2.75651	1.46284	3.59252	6.4e-15	3.85e-13	[BLASTED, MAPPED, ANNOTATED]	Tsub_00027126-RA	1614	cytochrome P450 CYP736A12-like	10	0	75.04	2	F:GO:0016491; F:GO:0046872	F:oxidoreductase activity; F:metal ion binding
[UP]	Tsub_00010684-RA	2.74253	1.45551	2.40669	5.62e-06	7.24e-05	[BLASTED]	Tsub_00010684-RA	1329	gamma-interferon-inducible lysosomal thiol reductase-like	10	9.78e-125	79.03
[UP]	Tsub_00000564-RA	2.71385	1.44034	0.982849	0.00108875	0.00676666	[BLASTED, MAPPED]	Tsub_00000564-RA	780	protein trichome birefringence-like 41	10	1.95e-113	86.86	3	C:GO:0005794; F:GO:0016413; P:GO:0071554	C:Golgi apparatus; F:O-acetyltransferase activity; P:cell wall organization or biogenesis
[UP]	Tsub_00026847-RA	2.70119	1.43359	1.03882	0.00185064	0.0103458	[BLASTED, MAPPED, ANNOTATED]	Tsub_00026847-RA	741	tobamovirus multiplication protein 1-like	10	2.03e-125	73	1	C:GO:0016020	C:membrane
[UP]	Tsub_00028012-RA	2.6913	1.4283	5.722	8.86e-29	1.7e-26	[BLASTED, MAPPED, ANNOTATED]	Tsub_00028012-RA	1659	beta-glucosidase 12-like	10	0	77.93	3	P:GO:0005975; F:GO:0008422; P:GO:1901657	P:carbohydrate metabolic process; F:beta-glucosidase activity; P:glycosyl compound metabolic process	EC:3.2.1.21	Beta-glucosidase
[UP]	Tsub_00005657-RA	2.69069	1.42798	1.59202	2.13e-05	0.000237	[BLASTED, MAPPED, ANNOTATED]	Tsub_00005657-RA	2175	glyoxysomal fatty acid beta-oxidation multifunctional protein MFP-a	10	0	88.41	10	F:GO:0003857; C:GO:0005777; P:GO:0006550; P:GO:0006552; P:GO:0006554; P:GO:0006568; P:GO:0006574; P:GO:0006633; P:GO:0006635; P:GO:0018874	F:3-hydroxyacyl-CoA dehydrogenase activity; C:peroxisome; P:isoleucine catabolic process; P:leucine catabolic process; P:lysine catabolic process; P:tryptophan metabolic process; P:valine catabolic process; P:fatty acid biosynthetic process; P:fatty acid beta-oxidation; P:benzoate metabolic process	EC:1.1.1.35	3-hydroxyacyl-CoA dehydrogenase
[UP]	Tsub_00009893-RA	2.67379	1.41889	1.64063	1.81e-05	0.000205	[BLASTED]	Tsub_00009893-RA	720	PREDICTED: uncharacterized protein LOC105130684 isoform X1	10	4.09e-128	84.71
[UP]	Tsub_00021687-RA	2.66844	1.416	1.96961	1.51e-05	0.000175	[BLASTED, MAPPED, ANNOTATED]	Tsub_00021687-RA	5496	probable leucine-rich repeat receptor-like protein kinase At1g35710	10	0	77.22	4	F:GO:0016301; P:GO:0016310; F:GO:0032440; P:GO:0055114	F:kinase activity; P:phosphorylation; F:2-alkenal reductase [NAD(P)] activity; P:oxidation-reduction process	EC:1.3.1.74	2-alkenal reductase (NAD(P)(+))
[UP]	Tsub_00003178-RA	2.66609	1.41473	2.43814	2.16e-07	3.87e-06	[BLASTED, MAPPED, ANNOTATED]	Tsub_00003178-RA	3897	pleiotropic drug resistance protein 1-like	10	0	80.16	6	F:GO:0005524; F:GO:0015416; P:GO:0015716; P:GO:0015748; C:GO:0016021; P:GO:0099133	F:ATP binding; F:ATPase-coupled organic phosphonate transmembrane transporter activity; P:organic phosphonate transport; P:organophosphate ester transport; C:integral component of membrane; P:ATP hydrolysis coupled anion transmembrane transport	EC:3.6.1.3; EC:3.6.1.15; EC:3.6.3.28	Adenosinetriphosphatase; Nucleoside-triphosphate phosphatase; Phosphonate-transporting ATPase
[UP]	Tsub_00009175-RA	2.64565	1.40362	6.11966	7.91e-39	2.68e-36	[BLASTED, MAPPED, ANNOTATED]	Tsub_00009175-RA	2266	sugar carrier protein C	10	0	94.87	6	F:GO:0005351; F:GO:0005355; C:GO:0016021; P:GO:0046323; P:GO:1902600; P:GO:1904659	F:carbohydrate:proton symporter activity; F:glucose transmembrane transporter activity; C:integral component of membrane; P:glucose import; P:proton transmembrane transport; P:glucose transmembrane transport
[UP]	Tsub_00023239-RA	2.6434	1.40239	6.4996	7.71e-25	1.12e-22	[BLASTED, MAPPED, ANNOTATED]	Tsub_00023239-RA	1236	glucose and ribitol dehydrogenase homolog 2	10	5.61e-139	78.74	7	F:GO:0004316; C:GO:0005835; P:GO:0006633; P:GO:0042967; P:GO:0055114; F:GO:0102131; F:GO:0102132	F:3-oxoacyl-[acyl-carrier-protein] reductase (NADPH) activity; C:fatty acid synthase complex; P:fatty acid biosynthetic process; P:obsolete acyl-carrier-protein biosynthetic process; P:oxidation-reduction process; F:3-oxo-glutaryl-[acp] methyl ester reductase activity; F:3-oxo-pimeloyl-[acp] methyl ester reductase activity	EC:2.3.1.85; EC:1.1.1.100	Fatty-acid synthase; 3-oxoacyl-[acyl-carrier-protein] reductase
[UP]	Tsub_00019871-RA	2.64297	1.40216	2.88312	2.16e-08	4.69e-07	[BLASTED, MAPPED, ANNOTATED]	Tsub_00019871-RA	708	vacuolar iron transporter homolog 4-like	10	1.81e-71	79.44	1	C:GO:0016021	C:integral component of membrane
[UP]	Tsub_00013384-RA	2.60452	1.38102	1.79044	2.95e-05	0.000316	[BLASTED]	Tsub_00013384-RA	435	hypothetical protein POPTR_0012s06330g	10	3.29e-18	59.07
[UP]	Tsub_00027509-RA	2.60319	1.38028	4.14531	9.16e-12	3.55e-10	[BLASTED, MAPPED, ANNOTATED]	Tsub_00027509-RA	1341	peroxidase 3-like	10	0	89.41	12	F:GO:0004601; C:GO:0005576; P:GO:0006804; P:GO:0006979; C:GO:0009505; C:GO:0009506; P:GO:0009664; F:GO:0020037; P:GO:0042744; F:GO:0046872; P:GO:0055114; P:GO:0098869	F:peroxidase activity; C:extracellular region; P:obsolete peroxidase reaction; P:response to oxidative stress; C:plant-type cell wall; C:plasmodesma; P:plant-type cell wall organization; F:heme binding; P:hydrogen peroxide catabolic process; F:metal ion binding; P:oxidation-reduction process; P:cellular oxidant detoxification	EC:1.11.1.7	Peroxidase
[UP]	Tsub_00025406-RA	2.60113	1.37914	2.02533	0.00808903	0.0339134	[BLASTED]	Tsub_00025406-RA	1380	hypothetical protein POPTR_002G152700v3	10	2.1e-85	62.95
[UP]	Tsub_00029825-RA	2.59601	1.3763	2.37703	6.27e-06	7.99e-05	[BLASTED, MAPPED, ANNOTATED]	Tsub_00029825-RA	909	hypothetical protein CFOL_v3_09736, partial	10	1.25e-137	84.6	1	C:GO:0016021	C:integral component of membrane
[UP]	Tsub_00022655-RA	2.59301	1.37463	2.13554	2.16e-06	3.07e-05	[BLASTED, MAPPED, ANNOTATED]	Tsub_00022655-RA	2463	respiratory burst oxidase homolog protein A-like	10	0	77.45	8	F:GO:0004601; F:GO:0005509; P:GO:0006804; P:GO:0006979; C:GO:0016021; F:GO:0050664; P:GO:0055114; P:GO:0098869	F:peroxidase activity; F:calcium ion binding; P:obsolete peroxidase reaction; P:response to oxidative stress; C:integral component of membrane; F:oxidoreductase activity, acting on NAD(P)H, oxygen as acceptor; P:oxidation-reduction process; P:cellular oxidant detoxification	EC:1.11.1.7	Peroxidase
[UP]	Tsub_00023807-RA	2.57574	1.36499	3.69549	7.74e-13	3.59e-11	[BLASTED, MAPPED]	Tsub_00023807-RA	1470	1-aminocyclopropane-1-carboxylate oxidase homolog 1	10	9.71e-166	76.24	4	F:GO:0016491; F:GO:0046872; F:GO:0050590; P:GO:0055114	F:oxidoreductase activity; F:metal ion binding; F:desacetoxyvindoline 4-hydroxylase activity; P:oxidation-reduction process
[UP]	Tsub_00018827-RA	2.55262	1.35198	2.23147	7.04e-06	8.85e-05	[BLASTED, MAPPED, ANNOTATED]	Tsub_00018827-RA	1188	peroxidase 60	10	4.99e-165	79.57	12	F:GO:0004601; C:GO:0005576; P:GO:0006804; P:GO:0006979; C:GO:0009505; C:GO:0009506; P:GO:0009664; F:GO:0020037; P:GO:0042744; F:GO:0046872; P:GO:0055114; P:GO:0098869	F:peroxidase activity; C:extracellular region; P:obsolete peroxidase reaction; P:response to oxidative stress; C:plant-type cell wall; C:plasmodesma; P:plant-type cell wall organization; F:heme binding; P:hydrogen peroxide catabolic process; F:metal ion binding; P:oxidation-reduction process; P:cellular oxidant detoxification	EC:1.11.1.7	Peroxidase
[UP]	Tsub_00015302-RA	2.52637	1.33706	5.61688	5.16e-23	6.83e-21	[BLASTED]	Tsub_00015302-RA	1388	protein SULFUR DEFICIENCY-INDUCED 2	10	3.64e-166	89.19
[UP]	Tsub_00022263-RA	2.46989	1.30445	7.94744	3.27e-10	1.01e-08	[BLASTED, MAPPED, ANNOTATED]	Tsub_00022263-RA	1174	xyloglucan endotransglucosylase/hydrolase protein 31-like	10	5.53e-155	90.76	7	F:GO:0004553; C:GO:0005618; P:GO:0010411; F:GO:0016762; P:GO:0042546; C:GO:0048046; P:GO:0071555	F:hydrolase activity, hydrolyzing O-glycosyl compounds; C:cell wall; P:xyloglucan metabolic process; F:xyloglucan:xyloglucosyl transferase activity; P:cell wall biogenesis; C:apoplast; P:cell wall organization	EC:2.4.1.207	Xyloglucan:xyloglucosyl transferase
[UP]	Tsub_00000217-RA	2.46678	1.30263	0.64002	0.00492448	0.0231927	[BLASTED, MAPPED, ANNOTATED]	Tsub_00000217-RA	2898	AAA-ATPase At1g43910	10	0	77.79	1	F:GO:0005524	F:ATP binding
[UP]	Tsub_00019827-RA	2.4641	1.30106	2.48905	6.45e-05	0.000621	[BLASTED, MAPPED, ANNOTATED]	Tsub_00019827-RA	1545	probable amino acid permease 7 isoform X2	10	0	81.85	4	P:GO:0003333; C:GO:0005886; F:GO:0015171; C:GO:0016021	P:amino acid transmembrane transport; C:plasma membrane; F:amino acid transmembrane transporter activity; C:integral component of membrane
[UP]	Tsub_00003894-RA	2.46246	1.3001	1.07498	0.00761122	0.0324623	[BLASTED, MAPPED, ANNOTATED]	Tsub_00003894-RA	1291	germin-like protein subfamily T member 2	10	1.26e-120	76.33	4	C:GO:0005576; C:GO:0005618; F:GO:0030145; F:GO:0045735	C:extracellular region; C:cell wall; F:manganese ion binding; F:nutrient reservoir activity
[UP]	Tsub_00014025-RA	2.46171	1.29966	1.29506	0.000932	0.00594244	[BLASTED, MAPPED]	Tsub_00014025-RA	627	putative F-box/LRR-repeat protein At5g38386	10	4.98e-33	58	1	F:GO:0016874	F:ligase activity
[UP]	Tsub_00012535-RA	2.44365	1.28904	0.306643	0.0105704	0.0420311	[BLASTED, MAPPED]	Tsub_00012535-RA	4744	rust resistance kinase Lr10-like	10	0	67.26	8	F:GO:0004672; F:GO:0005524; P:GO:0006468; C:GO:0016020; C:GO:0016021; F:GO:0016301; P:GO:0016310; F:GO:0030247	F:protein kinase activity; F:ATP binding; P:protein phosphorylation; C:membrane; C:integral component of membrane; F:kinase activity; P:phosphorylation; F:polysaccharide binding
[UP]	Tsub_00028129-RA	2.43669	1.28492	9.2383	3.24e-30	6.96e-28	[BLASTED, MAPPED]	Tsub_00028129-RA	3525	aspartyl protease family protein At5g10770-like	10	1.28e-179	61.98	7	F:GO:0004190; P:GO:0006508; F:GO:0008233; C:GO:0016020; C:GO:0016021; F:GO:0016787; P:GO:0030163	F:aspartic-type endopeptidase activity; P:proteolysis; F:peptidase activity; C:membrane; C:integral component of membrane; F:hydrolase activity; P:protein catabolic process
[UP]	Tsub_00004127-RA	2.42291	1.27674	3.46957	1.9e-11	7e-10	[BLASTED, MAPPED, ANNOTATED]	Tsub_00004127-RA	1972	polyol transporter 5	10	0	89.62	6	P:GO:0008643; C:GO:0016021; F:GO:0022857; F:GO:0032440; P:GO:0055085; P:GO:0055114	P:carbohydrate transport; C:integral component of membrane; F:transmembrane transporter activity; F:2-alkenal reductase [NAD(P)] activity; P:transmembrane transport; P:oxidation-reduction process	EC:1.3.1.74	2-alkenal reductase (NAD(P)(+))
[UP]	Tsub_00022143-RA	2.39894	1.2624	1.48171	0.0011949	0.00729932	[BLASTED, MAPPED, ANNOTATED]	Tsub_00022143-RA	1983	Plant peroxidase	10	0	73.35	9	F:GO:0004601; C:GO:0005576; P:GO:0006804; P:GO:0006979; F:GO:0020037; P:GO:0042744; F:GO:0046872; P:GO:0055114; P:GO:0098869	F:peroxidase activity; C:extracellular region; P:obsolete peroxidase reaction; P:response to oxidative stress; F:heme binding; P:hydrogen peroxide catabolic process; F:metal ion binding; P:oxidation-reduction process; P:cellular oxidant detoxification	EC:1.11.1.7	Peroxidase
[UP]	Tsub_00024589-RA	2.39256	1.25855	0.553123	0.00987809	0.0397132	[BLASTED, MAPPED, ANNOTATED]	Tsub_00024589-RA	1824	protein NUCLEAR FUSION DEFECTIVE 4	10	0	85.34	2	C:GO:0016021; P:GO:0055085	C:integral component of membrane; P:transmembrane transport
[UP]	Tsub_00025718-RA	2.39076	1.25747	4.11268	1.7e-14	9.78e-13	[BLASTED, MAPPED]	Tsub_00025718-RA	2946	Aldo/keto reductase	10	0	71.09	5	F:GO:0016491; F:GO:0016740; F:GO:0016746; F:GO:0033808; P:GO:0055114	F:oxidoreductase activity; F:transferase activity; F:transferase activity, transferring acyl groups; F:6'-deoxychalcone synthase activity; P:oxidation-reduction process
[UP]	Tsub_00005983-RA	2.38554	1.25432	2.6814	1.07e-05	0.000128	[BLASTED]	Tsub_00005983-RA	612	PREDICTED: uncharacterized protein LOC8260280	10	2.84e-63	70.52
[UP]	Tsub_00016518-RA	2.37727	1.2493	1.56238	0.000338	0.00254263	[BLASTED, MAPPED]	Tsub_00016518-RA	1605	epoxide hydrolase 4-like	10	2.29e-137	74.69	1	F:GO:0003824	F:catalytic activity
[UP]	Tsub_00004318-RA	2.37034	1.24509	1.79086	0.000974	0.00616388	[BLASTED, MAPPED, ANNOTATED]	Tsub_00004318-RA	1708	protein heso1	10	1.03e-161	79.96	1	F:GO:0016740	F:transferase activity
[UP]	Tsub_00017724-RA	2.36154	1.23973	4.21063	2.25e-16	1.63e-14	[BLASTED, MAPPED, ANNOTATED]	Tsub_00017724-RA	1596	cytochrome P450 714A1	10	0	79.9	8	F:GO:0004497; F:GO:0005506; C:GO:0016021; F:GO:0016705; F:GO:0020037; P:GO:0042432; F:GO:0050616; P:GO:0055114	F:monooxygenase activity; F:iron ion binding; C:integral component of membrane; F:oxidoreductase activity, acting on paired donors, with incorporation or reduction of molecular oxygen; F:heme binding; P:indole biosynthetic process; F:secologanin synthase activity; P:oxidation-reduction process	EC:1.3.3.9	Secologanin synthase
[UP]	Tsub_00022724-RA	2.3609	1.23934	3.92636	7.68e-14	4.06e-12	[BLASTED, MAPPED]	Tsub_00022724-RA	1104	1-aminocyclopropane-1-carboxylate oxidase homolog 1	10	5.64e-161	77.63	3	F:GO:0016491; F:GO:0046872; P:GO:0055114	F:oxidoreductase activity; F:metal ion binding; P:oxidation-reduction process
[UP]	Tsub_00001912-RA	2.35274	1.23434	3.42619	3.06e-11	1.09e-09	[BLASTED, MAPPED]	Tsub_00001912-RA	862	auxin-responsive protein IAA27-like	10	5.1e-34	62.84	4	C:GO:0005634; P:GO:0006351; P:GO:0006355; P:GO:0009734	C:nucleus; P:transcription, DNA-templated; P:regulation of transcription, DNA-templated; P:auxin-activated signaling pathway
[UP]	Tsub_00016530-RA	2.3453	1.22977	1.20646	0.00272423	0.0142933	[BLASTED, MAPPED, ANNOTATED]	Tsub_00016530-RA	1665	squalene monooxygenase-like	10	0	75.18	5	F:GO:0004506; C:GO:0005783; C:GO:0016020; P:GO:0016114; P:GO:0016126	F:squalene monooxygenase activity; C:endoplasmic reticulum; C:membrane; P:terpenoid biosynthetic process; P:sterol biosynthetic process	EC:1.14.13.132; EC:1.14.13	Acting on paired donors, with incorporation or reduction of molecular oxygen. The oxygen incorporated need not be derived from O(2); Acting on paired donors, with incorporation or reduction of molecular oxygen. The oxygen incorporated need not be derived from O(2)
[UP]	Tsub_00018694-RA	2.34476	1.22944	1.5148	0.000257	0.00200354	[BLASTED, MAPPED, ANNOTATED]	Tsub_00018694-RA	2382	putative receptor protein kinase ZmPK1	10	0	81.55	8	F:GO:0004674; F:GO:0005524; C:GO:0005886; P:GO:0006468; P:GO:0009069; C:GO:0016021; P:GO:0048544; F:GO:0050321	F:protein serine/threonine kinase activity; F:ATP binding; C:plasma membrane; P:protein phosphorylation; P:serine family amino acid metabolic process; C:integral component of membrane; P:recognition of pollen; F:tau-protein kinase activity	EC:2.7.11; EC:2.7.11.26	Transferring phosphorus-containing groups; [Tau protein] kinase
[UP]	Tsub_00018356-RA	2.34111	1.22719	5.6177	1.06e-19	1.14e-17	[BLASTED, MAPPED, ANNOTATED]	Tsub_00018356-RA	594	keratin-associated protein (DUF1218)	10	4.22e-93	82.44	2	C:GO:0005886; C:GO:0016021	C:plasma membrane; C:integral component of membrane
[UP]	Tsub_00016673-RA	2.3388	1.22577	0.644132	0.0101171	0.0405518	[BLASTED, MAPPED, ANNOTATED]	Tsub_00016673-RA	942	pirna biogenesis protein exd1	10	1.14e-158	85.47	3	F:GO:0003723; F:GO:0008408; P:GO:0090305	F:RNA binding; F:3'-5' exonuclease activity; P:nucleic acid phosphodiester bond hydrolysis
[UP]	Tsub_00023384-RA	2.33772	1.2251	2.25768	2.29e-05	0.000254	[BLASTED]	Tsub_00023384-RA	1651	uncharacterized protein LOC110640055	10	0	83.19
[UP]	Tsub_00003909-RA	2.32557	1.21758	0.749655	0.0118661	0.0460643	[BLASTED, MAPPED, ANNOTATED]	Tsub_00003909-RA	2190	formin-like protein 4	10	0	78.7	1	C:GO:0016020	C:membrane
[UP]	Tsub_00015828-RA	2.31351	1.21008	9.73831	3.93e-27	6.7e-25	[BLASTED, MAPPED, ANNOTATED]	Tsub_00015828-RA	717	metallothionein 1a	10	1.34e-13	88.18	1	F:GO:0046872	F:metal ion binding
[UP]	Tsub_00004289-RA	2.30226	1.20305	2.54491	7.74e-06	9.62e-05	[BLASTED, MAPPED, ANNOTATED]	Tsub_00004289-RA	3111	probable LRR receptor-like serine/threonine-protein kinase At1g06840	10	0	75.36	4	F:GO:0000166; F:GO:0004672; C:GO:0016020; P:GO:0016310	F:nucleotide binding; F:protein kinase activity; C:membrane; P:phosphorylation
[UP]	Tsub_00016107-RA	2.30037	1.20187	1.57154	0.00189502	0.010532	[BLASTED]	Tsub_00016107-RA	750	oil body-associated protein 2C-like	10	6.76e-144	93.83
[UP]	Tsub_00025272-RA	2.2895	1.19503	0.72688	0.00812188	0.0340058	[BLASTED, MAPPED]	Tsub_00025272-RA	996	FAM10 family protein At4g22670	10	9.35e-32	74.66	1	F:GO:0046983	F:protein dimerization activity
[UP]	Tsub_00028653-RA	2.26779	1.18128	3.13069	1.26e-08	2.89e-07	[BLASTED, MAPPED, ANNOTATED]	Tsub_00028653-RA	1335	UPF0481 protein At3g47200-like	10	0	75.47	1	C:GO:0016021	C:integral component of membrane
[UP]	Tsub_00019486-RA	2.26185	1.1775	5.05301	7.57e-20	8.22e-18	[BLASTED]	Tsub_00019486-RA	1002	stress responsive A/B barrel domain family protein	10	2.48e-55	92.56
[UP]	Tsub_00023256-RA	2.24242	1.16505	4.50329	1.42e-10	4.64e-09	[BLASTED]	Tsub_00023256-RA	2010	root phototropism protein 3-like	10	0	83.06
[UP]	Tsub_00029794-RA	2.24039	1.16375	4.37686	9.56e-10	2.72e-08	[BLASTED, MAPPED]	Tsub_00029794-RA	384	non-specific lipid-transfer protein 13-like	10	2.61e-28	66.47	3	P:GO:0006869; F:GO:0008289; C:GO:0016020	P:lipid transport; F:lipid binding; C:membrane
[UP]	Tsub_00020142-RA	2.24021	1.16363	4.26335	4.93e-13	2.39e-11	[BLASTED, MAPPED, ANNOTATED]	Tsub_00020142-RA	3228	linoleate 13S-lipoxygenase 3-1, chloroplastic-like	10	0	90.11	4	F:GO:0016702; P:GO:0031408; F:GO:0046872; P:GO:0055114	F:oxidoreductase activity, acting on single donors with incorporation of molecular oxygen, incorporation of two atoms of oxygen; P:oxylipin biosynthetic process; F:metal ion binding; P:oxidation-reduction process	EC:1.13.11	Acting on single donors with incorporation of molecular oxygen (oxygenases). The oxygen incorporated need not be derived from O(2)
[UP]	Tsub_00003820-RA	2.22523	1.15395	4.49877	0.00143244	0.00842793	[BLASTED, MAPPED, ANNOTATED]	Tsub_00003820-RA	456	pathogenesis-related protein PR-1	10	3.82e-102	93.04	1	C:GO:0005576	C:extracellular region
[UP]	Tsub_00000839-RA	2.20385	1.14003	2.89289	2.03e-07	3.68e-06	[BLASTED, MAPPED, ANNOTATED]	Tsub_00000839-RA	651	Wound-induced protein WIN2 precursor, putative	10	7.98e-113	83.26	3	F:GO:0008061; P:GO:0042742; P:GO:0050832	F:chitin binding; P:defense response to bacterium; P:defense response to fungus
[UP]	Tsub_00011187-RA	2.19966	1.13728	1.46457	0.0045748	0.0218812	[BLASTED, MAPPED, ANNOTATED]	Tsub_00011187-RA	1609	amino-acid permease BAT1 isoform X2	10	0	85.27	13	F:GO:0005313; C:GO:0005887; F:GO:0015180; F:GO:0015181; F:GO:0015185; F:GO:0015189; F:GO:0015297; P:GO:0015808; P:GO:0015812; P:GO:0015813; P:GO:0015819; P:GO:1903401; P:GO:1903826	F:L-glutamate transmembrane transporter activity; C:integral component of plasma membrane; F:L-alanine transmembrane transporter activity; F:arginine transmembrane transporter activity; F:gamma-aminobutyric acid transmembrane transporter activity; F:L-lysine transmembrane transporter activity; F:antiporter activity; P:L-alanine transport; P:gamma-aminobutyric acid transport; P:L-glutamate transme…
[UP]	Tsub_00026449-RA	2.19545	1.13452	6.5409	3.04e-23	4.05e-21	[BLASTED, MAPPED, ANNOTATED]	Tsub_00026449-RA	1083	zinc transporter 1	10	7.27e-153	83.43	3	F:GO:0005385; C:GO:0016021; P:GO:0071577	F:zinc ion transmembrane transporter activity; C:integral component of membrane; P:zinc ion transmembrane transport
[UP]	Tsub_00012444-RA	2.18521	1.12777	4.61552	7.35e-12	2.88e-10	[BLASTED, MAPPED]	Tsub_00012444-RA	948	(+)-neomenthol dehydrogenase	10	3.02e-132	80.23	3	F:GO:0016491; F:GO:0050221; P:GO:0055114	F:oxidoreductase activity; F:prostaglandin-E2 9-reductase activity; P:oxidation-reduction process
[UP]	Tsub_00022068-RA	2.17436	1.12059	3.9137	5.45e-09	1.35e-07	[BLASTED, MAPPED]	Tsub_00022068-RA	2979	acetyl-CoA-benzylalcohol acetyltransferase-like	10	4.06e-125	61.4	2	F:GO:0016740; F:GO:0016747	F:transferase activity; F:transferase activity, transferring acyl groups other than amino-acyl groups
[UP]	Tsub_00023871-RA	2.16908	1.11708	4.77144	6.33e-16	4.36e-14	[BLASTED, MAPPED, ANNOTATED]	Tsub_00023871-RA	1098	beta-glucosidase 17 isoform X1	10	1.61e-169	81.05	3	P:GO:0005975; F:GO:0008422; F:GO:0102483	P:carbohydrate metabolic process; F:beta-glucosidase activity; F:scopolin beta-glucosidase activity	EC:3.2.1.21	Beta-glucosidase
[UP]	Tsub_00014996-RA	2.15664	1.10879	2.08894	5.45e-05	0.000535	[BLASTED, MAPPED, ANNOTATED]	Tsub_00014996-RA	447	nicotianamine synthase-like	10	1.35e-43	94.63	2	F:GO:0030410; P:GO:0030418	F:nicotianamine synthase activity; P:nicotianamine biosynthetic process	EC:2.5.1.43	Nicotianamine synthase
[UP]	Tsub_00013412-RA	2.13839	1.09653	3.30811	7.24e-06	9.09e-05	[BLASTED, MAPPED, ANNOTATED]	Tsub_00013412-RA	1583	Acid phosphatase, type	10	2.04e-169	82.63	5	F:GO:0003993; P:GO:0006771; C:GO:0016021; P:GO:0016311; P:GO:0019497	F:acid phosphatase activity; P:riboflavin metabolic process; C:integral component of membrane; P:dephosphorylation; P:hexachlorocyclohexane metabolic process	EC:3.1.3.41; EC:3.1.3.2	4-nitrophenylphosphatase; Acid phosphatase
[UP]	Tsub_00024560-RA	2.13333	1.09311	1.48462	0.00170471	0.00970944	[BLASTED, MAPPED, ANNOTATED]	Tsub_00024560-RA	3162	respiratory burst oxidase homolog protein B	10	0	88.91	8	F:GO:0004601; F:GO:0005509; P:GO:0006804; P:GO:0006979; C:GO:0016021; F:GO:0016174; P:GO:0055114; P:GO:0098869	F:peroxidase activity; F:calcium ion binding; P:obsolete peroxidase reaction; P:response to oxidative stress; C:integral component of membrane; F:NAD(P)H oxidase activity; P:oxidation-reduction process; P:cellular oxidant detoxification	EC:1.6.3.1; EC:1.11.1.7	NAD(P)H oxidase (H(2)O(2)-forming); Peroxidase
[UP]	Tsub_00008511-RA	2.1229	1.08603	3.34212	8.27e-08	1.62e-06	[BLASTED, MAPPED, ANNOTATED]	Tsub_00008511-RA	1518	ammonium transporter 1 member 1	10	0	92.84	4	C:GO:0005887; F:GO:0008519; P:GO:0015695; P:GO:0072488	C:integral component of plasma membrane; F:ammonium transmembrane transporter activity; P:organic cation transport; P:ammonium transmembrane transport
[UP]	Tsub_00016471-RA	2.12131	1.08496	4.16015	1.96e-10	6.21e-09	[BLASTED, MAPPED, ANNOTATED]	Tsub_00016471-RA	2515	P-type ATPase	10	0	93.52	5	F:GO:0005524; P:GO:0006119; F:GO:0008553; C:GO:0016021; P:GO:1902600	F:ATP binding; P:oxidative phosphorylation; F:proton-exporting ATPase activity, phosphorylative mechanism; C:integral component of membrane; P:proton transmembrane transport	EC:3.6.1.3; EC:3.6.3.6; EC:3.6.1.15	Adenosinetriphosphatase; Proton-exporting ATPase; Nucleoside-triphosphate phosphatase
[UP]	Tsub_00015166-RA	2.11964	1.08382	1.15132	0.00722003	0.0311531	[BLASTED, MAPPED]	Tsub_00015166-RA	1524	RING finger and transmembrane domain-containing protein 2 isoform X2	10	3.84e-143	73.03	2	C:GO:0016020; C:GO:0016021	C:membrane; C:integral component of membrane
[UP]	Tsub_00015047-RA	2.10415	1.07323	2.25394	4.24e-05	0.000431	[BLASTED]	Tsub_00015047-RA	1803	mini-chromosome maintenance complex-binding protein	10	0	75.58
[UP]	Tsub_00009973-RA	2.09506	1.06699	3.81251	1.73e-09	4.69e-08	[BLASTED, MAPPED]	Tsub_00009973-RA	6471	TMV resistance protein N-like isoform X1	10	0	69.07	2	P:GO:0007165; F:GO:0043531	P:signal transduction; F:ADP binding
[UP]	Tsub_00007800-RA	2.07985	1.05648	1.94534	0.000698	0.00468335	[BLASTED]	Tsub_00007800-RA	726	BSP domain-containing protein	10	2.88e-122	84
[UP]	Tsub_00018209-RA	2.07741	1.05479	3.01669	4.76e-06	6.27e-05	[BLASTED, MAPPED, ANNOTATED]	Tsub_00018209-RA	549	thioredoxin H-type-like	10	2.79e-57	90.14	6	C:GO:0005623; P:GO:0006118; P:GO:0006662; F:GO:0015035; P:GO:0045454; P:GO:0055114	C:cell; P:obsolete electron transport; P:glycerol ether metabolic process; F:protein disulfide oxidoreductase activity; P:cell redox homeostasis; P:oxidation-reduction process
[UP]	Tsub_00025550-RA	2.07531	1.05333	3.68931	9.41e-08	1.82e-06	[BLASTED, MAPPED, ANNOTATED]	Tsub_00025550-RA	1929	kinesin-like protein KIN-14U	10	0	78.29	6	F:GO:0003777; F:GO:0005524; C:GO:0005874; P:GO:0007018; F:GO:0008017; C:GO:0045298	F:microtubule motor activity; F:ATP binding; C:microtubule; P:microtubule-based movement; F:microtubule binding; C:tubulin complex	EC:3.6.1.15	Nucleoside-triphosphate phosphatase
[UP]	Tsub_00006561-RA	2.06617	1.04696	1.5594	0.0031156	0.0159665	[BLASTED, MAPPED]	Tsub_00006561-RA	1056	B3 domain-containing transcription factor VRN1 isoform X3	10	6.57e-128	58.49	4	F:GO:0003677; C:GO:0005634; P:GO:0006351; P:GO:0006355	F:DNA binding; C:nucleus; P:transcription, DNA-templated; P:regulation of transcription, DNA-templated
[UP]	Tsub_00008893-RA	2.06273	1.04455	2.74969	2.57e-05	0.000281	[BLASTED, MAPPED]	Tsub_00008893-RA	549	cyclin-dependent protein kinase inhibitor SMR3-like	10	1.29e-28	59.73	2	F:GO:0016301; P:GO:0016310	F:kinase activity; P:phosphorylation
[UP]	Tsub_00002478-RA	2.06214	1.04414	2.08698	0.000785	0.00516359	[BLASTED, MAPPED, ANNOTATED]	Tsub_00002478-RA	1710	endoglucanase 9-like	10	0	70.59	3	P:GO:0000272; F:GO:0004553; C:GO:0016020	P:polysaccharide catabolic process; F:hydrolase activity, hydrolyzing O-glycosyl compounds; C:membrane
[UP]	Tsub_00000135-RA	2.06211	1.04412	4.0629	5.62e-11	1.93e-09	[BLASTED, MAPPED, ANNOTATED]	Tsub_00000135-RA	1368	benzyl alcohol O-benzoyltransferase-like	10	0	78.45	1	F:GO:0016747	F:transferase activity, transferring acyl groups other than amino-acyl groups
[UP]	Tsub_00007419-RA	2.041	1.02928	1.07892	0.0113842	0.0445397	[BLASTED, MAPPED, ANNOTATED]	Tsub_00007419-RA	1353	photosynthetic NDH subunit of subcomplex B 5, chloroplastic	10	8.52e-97	76.04	3	P:GO:0006979; C:GO:0009535; C:GO:0016021	P:response to oxidative stress; C:chloroplast thylakoid membrane; C:integral component of membrane
[UP]	Tsub_00005305-RA	2.03359	1.02403	4.47483	1.18e-09	3.3e-08	[BLASTED, MAPPED, ANNOTATED]	Tsub_00005305-RA	4065	UPF0481 protein At3g47200-like	10	0	80.59	1	C:GO:0016021	C:integral component of membrane
[UP]	Tsub_00005308-RA	2.01809	1.01299	1.66497	0.00112644	0.00695329	[BLASTED]	Tsub_00005308-RA	811	structural maintenance of chromosomes protein 1A isoform X2	10	3.76e-64	90.82
[UP]	Tsub_00021827-RA	2.01477	1.01062	3.79675	2.38e-08	5.13e-07	[BLASTED, MAPPED, ANNOTATED]	Tsub_00021827-RA	1038	pentatricopeptide repeat-containing protein, putative	10	1.98e-172	81.66	1	C:GO:0016021	C:integral component of membrane
[DOWN]	Tsub_00013457-RA	-2.00169	-1.00122	2.21195	0.000239	0.00188177	[BLASTED, MAPPED]	Tsub_00013457-RA	2189	hypothetical protein POPTR_0001s36620g	10	0	88.55	2	C:GO:0016020; C:GO:0016021	C:membrane; C:integral component of membrane
[DOWN]	Tsub_00017468-RA	-2.00761	-1.00548	3.59799	8.36e-08	1.64e-06	[BLASTED, MAPPED, ANNOTATED]	Tsub_00017468-RA	2238	protein NRT1/ PTR FAMILY 5.10-like	10	0	80.08	3	C:GO:0016021; F:GO:0022857; P:GO:0055085	C:integral component of membrane; F:transmembrane transporter activity; P:transmembrane transport
[DOWN]	Tsub_00002340-RA	-2.01514	-1.01088	1.47461	0.00351087	0.0176064	[BLASTED, MAPPED, ANNOTATED]	Tsub_00002340-RA	1200	probable serine/threonine-protein kinase DDB_G0271682	10	0	84.97	5	F:GO:0004672; F:GO:0005524; C:GO:0005737; P:GO:0006468; P:GO:0035556	F:protein kinase activity; F:ATP binding; C:cytoplasm; P:protein phosphorylation; P:intracellular signal transduction
[DOWN]	Tsub_00019164-RA	-2.02276	-1.01633	3.81557	1.22e-08	2.81e-07	[BLASTED, MAPPED]	Tsub_00019164-RA	3414	presequence protease 1, chloroplastic/mitochondrial	10	0	75.41	3	F:GO:0003824; P:GO:0006508; F:GO:0046872	F:catalytic activity; P:proteolysis; F:metal ion binding
[DOWN]	Tsub_00026686-RA	-2.03014	-1.02158	2.06586	0.000325	0.00246113	[BLASTED, MAPPED]	Tsub_00026686-RA	3903	TMV resistance protein N-like	10	0	62.34	2	P:GO:0007165; F:GO:0043531	P:signal transduction; F:ADP binding
[DOWN]	Tsub_00025725-RA	-2.03287	-1.02352	3.50488	5.96e-08	1.2e-06	[BLASTED, MAPPED, ANNOTATED]	Tsub_00025725-RA	1485	cytochrome P450 family protein	10	0	86.88	6	F:GO:0005506; C:GO:0016020; F:GO:0016709; F:GO:0020037; P:GO:0044550; P:GO:0055114	F:iron ion binding; C:membrane; F:oxidoreductase activity, acting on paired donors, with incorporation or reduction of molecular oxygen, NAD(P)H as one donor, and incorporation of one atom of oxygen; F:heme binding; P:secondary metabolite biosynthetic process; P:oxidation-reduction process	EC:1.14.13	Acting on paired donors, with incorporation or reduction of molecular oxygen. The oxygen incorporated need not be derived from O(2)
[DOWN]	Tsub_00017447-RA	-2.03597	-1.02572	2.07793	0.000184	0.00151223	[BLASTED, MAPPED, ANNOTATED]	Tsub_00017447-RA	1032	AT-hook motif nuclear-localized protein 9-like	10	1.58e-106	75.27	1	F:GO:0003677	F:DNA binding
[DOWN]	Tsub_00017557-RA	-2.03678	-1.02629	2.53316	0.000223	0.00177972	[BLASTED, MAPPED, ANNOTATED]	Tsub_00017557-RA	672	cysteine proteinase inhibitor 5-like	10	5.63e-39	82.08	2	F:GO:0004869; P:GO:0010951	F:cysteine-type endopeptidase inhibitor activity; P:negative regulation of endopeptidase activity
[DOWN]	Tsub_00027529-RA	-2.03793	-1.02711	4.93962	1.73e-11	6.44e-10	[BLASTED]	Tsub_00027529-RA	1059	putative MO25-like protein At5g47540	10	0	88.67
[DOWN]	Tsub_00009414-RA	-2.04548	-1.03244	5.0738	2.13e-12	9.04e-11	[BLASTED, MAPPED]	Tsub_00009414-RA	918	protein NETWORKED 3A	10	2.35e-54	59.41	1	F:GO:0003779	F:actin binding
[DOWN]	Tsub_00003471-RA	-2.04881	-1.03479	2.71499	7.98e-05	0.000747	[BLASTED, MAPPED, ANNOTATED]	Tsub_00003471-RA	1562	aldehyde dehydrogenase family 2 member C4	10	0	89.41	3	F:GO:0001758; P:GO:0042572; P:GO:0055114	F:retinal dehydrogenase activity; P:retinol metabolic process; P:oxidation-reduction process	EC:1.2.1.36	Retinal dehydrogenase
[DOWN]	Tsub_00022645-RA	-2.05187	-1.03694	3.51775	3.89e-09	9.9e-08	[BLASTED, MAPPED, ANNOTATED]	Tsub_00022645-RA	3972	putative disease resistance protein At4g19050	10	0	59.79	1	P:GO:0050896	P:response to stimulus
[DOWN]	Tsub_00003229-RA	-2.05383	-1.03832	9.74067	4.01e-15	2.47e-13	[BLASTED, MAPPED]	Tsub_00003229-RA	1209	aspartic proteinase CDR1-like	10	5.63e-66	50.44	7	F:GO:0004190; P:GO:0006508; F:GO:0008233; C:GO:0016020; C:GO:0016021; F:GO:0016787; P:GO:0030163	F:aspartic-type endopeptidase activity; P:proteolysis; F:peptidase activity; C:membrane; C:integral component of membrane; F:hydrolase activity; P:protein catabolic process
[DOWN]	Tsub_00017706-RA	-2.05654	-1.04022	3.1949	2.27e-05	0.000251	[BLASTED, MAPPED]	Tsub_00017706-RA	2786	protein NLP2-like	10	0	65.8	4	F:GO:0003677; C:GO:0005634; P:GO:0006351; P:GO:0006355	F:DNA binding; C:nucleus; P:transcription, DNA-templated; P:regulation of transcription, DNA-templated
[DOWN]	Tsub_00020358-RA	-2.0611	-1.04341	3.33155	2.12e-08	4.61e-07	[BLASTED]	Tsub_00020358-RA	909	protein MIZU-KUSSEI 1-like	10	2.53e-120	79.1
[DOWN]	Tsub_00027591-RA	-2.06164	-1.04379	10.8569	0.00122489	0.00744136	[BLASTED, MAPPED, ANNOTATED]	Tsub_00027591-RA	2364	probable beta-D-xylosidase 5	10	0	82.11	2	F:GO:0004553; P:GO:0005975	F:hydrolase activity, hydrolyzing O-glycosyl compounds; P:carbohydrate metabolic process
[DOWN]	Tsub_00020855-RA	-2.06254	-1.04443	2.19391	0.000205	0.00165379	[BLASTED, MAPPED, ANNOTATED]	Tsub_00020855-RA	876	piezo-type mechanosensitive ion channel homolog	10	9.44e-156	81.81	4	P:GO:0006811; F:GO:0008381; C:GO:0016021; P:GO:0055085	P:ion transport; F:mechanosensitive ion channel activity; C:integral component of membrane; P:transmembrane transport
[DOWN]	Tsub_00006422-RA	-2.07265	-1.05148	9.96221	0.000173	0.00143801	[BLASTED, MAPPED]	Tsub_00006422-RA	1329	serine carboxypeptidase-like 51	10	0	88.28	6	F:GO:0004180; F:GO:0004185; P:GO:0006508; F:GO:0008233; F:GO:0016787; P:GO:0051603	F:carboxypeptidase activity; F:serine-type carboxypeptidase activity; P:proteolysis; F:peptidase activity; F:hydrolase activity; P:proteolysis involved in cellular protein catabolic process
[DOWN]	Tsub_00006247-RA	-2.08202	-1.05799	4.19235	5.23e-11	1.81e-09	[BLASTED]	Tsub_00006247-RA	891	hypothetical protein POPTR_017G087500v3	10	2.15e-99	69.2
[DOWN]	Tsub_00026070-RA	-2.09238	-1.06514	3.93272	2.66e-08	5.69e-07	[BLASTED, MAPPED]	Tsub_00026070-RA	771	uncharacterized protein LOC110649144	10	2.51e-56	62.69	2	C:GO:0016020; C:GO:0016021	C:membrane; C:integral component of membrane
[DOWN]	Tsub_00001055-RA	-2.10081	-1.07095	4.69813	7.77e-06	9.65e-05	[BLASTED, MAPPED, ANNOTATED]	Tsub_00001055-RA	987	probable glycosyltransferase At5g20260	10	0	84.31	3	P:GO:0006486; C:GO:0016021; F:GO:0016757	P:protein glycosylation; C:integral component of membrane; F:transferase activity, transferring glycosyl groups
[DOWN]	Tsub_00000207-RA	-2.1071	-1.07526	4.79788	0.000201	0.00162465	[BLASTED, MAPPED, ANNOTATED]	Tsub_00000207-RA	2988	putative cell division cycle ATPase	10	0	80.08	1	F:GO:0005524	F:ATP binding
[DOWN]	Tsub_00019005-RA	-2.10924	-1.07672	3.88344	1.51e-10	4.88e-09	[BLASTED, MAPPED, ANNOTATED]	Tsub_00019005-RA	969	probable serine/threonine-protein kinase WNK11	10	0	95.3	3	F:GO:0004672; F:GO:0005524; P:GO:0006468	F:protein kinase activity; F:ATP binding; P:protein phosphorylation
[DOWN]	Tsub_00009703-RA	-2.11641	-1.08162	2.37659	1.29e-05	0.000151	[BLASTED, MAPPED, ANNOTATED]	Tsub_00009703-RA	480	TspO/MBR-related protein	10	1.88e-47	78.73	1	C:GO:0016021	C:integral component of membrane
[DOWN]	Tsub_00024906-RA	-2.12213	-1.08551	1.67634	0.000991	0.00625184	[BLASTED, MAPPED, ANNOTATED]	Tsub_00024906-RA	564	putative nucleic acid binding protein	10	2.75e-59	82.14	1	P:GO:0009630	P:gravitropism
[DOWN]	Tsub_00004854-RA	-2.12435	-1.08702	3.98127	7.14e-12	2.81e-10	[BLASTED, MAPPED]	Tsub_00004854-RA	741	cell number regulator 6-like	10	1.44e-141	85.04	2	C:GO:0016020; C:GO:0016021	C:membrane; C:integral component of membrane
[DOWN]	Tsub_00006686-RA	-2.12464	-1.08722	1.74254	0.00227562	0.0123082	[BLASTED, MAPPED]	Tsub_00006686-RA	1898	probable serine/threonine-protein kinase WNK7 isoform X1	10	0	64.67	5	F:GO:0004672; F:GO:0005524; P:GO:0006468; F:GO:0016301; P:GO:0016310	F:protein kinase activity; F:ATP binding; P:protein phosphorylation; F:kinase activity; P:phosphorylation
[DOWN]	Tsub_00001301-RA	-2.13972	-1.09742	1.77562	0.00618999	0.0276281	[BLASTED, MAPPED, ANNOTATED]	Tsub_00001301-RA	2274	probable methyltransferase PMT18 isoform X2	10	0	91.98	3	F:GO:0008168; C:GO:0016021; P:GO:0032259	F:methyltransferase activity; C:integral component of membrane; P:methylation
[DOWN]	Tsub_00001811-RA	-2.15659	-1.10875	5.61283	1e-18	9.78e-17	[BLASTED, MAPPED, ANNOTATED]	Tsub_00001811-RA	2753	high mobility group B protein 15-like	10	0	78.08	2	F:GO:0003677; C:GO:0005634	F:DNA binding; C:nucleus
[DOWN]	Tsub_00007569-RA	-2.15855	-1.11006	7.00888	1.04e-06	1.6e-05	[BLASTED, MAPPED, ANNOTATED]	Tsub_00007569-RA	2816	plasma membrane ATPase 4	10	0	96.99	7	F:GO:0005524; C:GO:0005886; P:GO:0006119; F:GO:0008553; C:GO:0016021; F:GO:0046872; P:GO:0120029	F:ATP binding; C:plasma membrane; P:oxidative phosphorylation; F:proton-exporting ATPase activity, phosphorylative mechanism; C:integral component of membrane; F:metal ion binding; P:proton export across plasma membrane	EC:3.6.1.3; EC:3.6.3.6; EC:3.6.1.15	Adenosinetriphosphatase; Proton-exporting ATPase; Nucleoside-triphosphate phosphatase
[DOWN]	Tsub_00010115-RA	-2.1722	-1.11916	4.48428	1.37e-12	6.06e-11	[BLASTED, MAPPED, ANNOTATED]	Tsub_00010115-RA	4275	myosin-6-like isoform X2	10	0	80.62	5	F:GO:0003774; F:GO:0003779; F:GO:0005524; P:GO:0007015; C:GO:0016459	F:motor activity; F:actin binding; F:ATP binding; P:actin filament organization; C:myosin complex	EC:3.6.1.15	Nucleoside-triphosphate phosphatase
[DOWN]	Tsub_00021270-RA	-2.18071	-1.1248	2.50668	1.03e-05	0.000124	[BLASTED, MAPPED, ANNOTATED]	Tsub_00021270-RA	393	probable histone H2A variant 3	10	8.9e-77	94.98	4	C:GO:0000786; F:GO:0003677; C:GO:0005634; F:GO:0046982	C:nucleosome; F:DNA binding; C:nucleus; F:protein heterodimerization activity
[DOWN]	Tsub_00010478-RA	-2.18532	-1.12785	2.34918	6.75e-05	0.000647	[BLASTED, MAPPED, ANNOTATED]	Tsub_00010478-RA	2070	exocyst complex component EXO70B1	10	0	77.01	7	C:GO:0000145; C:GO:0005829; C:GO:0005886; P:GO:0006887; C:GO:0070062; P:GO:1903533; P:GO:1903553	C:exocyst; C:cytosol; C:plasma membrane; P:exocytosis; C:extracellular exosome; P:regulation of protein targeting; P:positive regulation of extracellular exosome assembly
[DOWN]	Tsub_00029066-RA	-2.19843	-1.13647	11.1532	7.97e-05	0.000747	[BLASTED, MAPPED]	Tsub_00029066-RA	1827	beta-xylosidase/alpha-L-arabinofuranosidase 1-like	10	0	80.23	5	F:GO:0004553; P:GO:0005975; P:GO:0008152; F:GO:0016787; F:GO:0016798	F:hydrolase activity, hydrolyzing O-glycosyl compounds; P:carbohydrate metabolic process; P:metabolic process; F:hydrolase activity; F:hydrolase activity, acting on glycosyl bonds
[DOWN]	Tsub_00006374-RA	-2.2028	-1.13934	3.66008	9.22e-09	2.17e-07	[BLASTED, MAPPED, ANNOTATED]	Tsub_00006374-RA	1896	1-acyl-sn-glycerol-3-phosphate acyltransferase 3	10	0	79.54	5	F:GO:0003841; P:GO:0008654; C:GO:0016021; P:GO:0042967; P:GO:0046486	F:1-acylglycerol-3-phosphate O-acyltransferase activity; P:phospholipid biosynthetic process; C:integral component of membrane; P:obsolete acyl-carrier-protein biosynthetic process; P:glycerolipid metabolic process	EC:2.3.1.51	1-acylglycerol-3-phosphate O-acyltransferase
[DOWN]	Tsub_00030383-RA	-2.23477	-1.16013	1.26012	0.00539849	0.024845	[BLASTED, MAPPED]	Tsub_00030383-RA	2395	Pectinesterase/pectinesterase inhibitor PPE8B	10	1.94e-180	57.99	13	F:GO:0004857; C:GO:0005576; C:GO:0005618; C:GO:0009505; F:GO:0016787; F:GO:0030599; P:GO:0042545; P:GO:0043086; F:GO:0045330; P:GO:0045490; F:GO:0046910; P:GO:0071555; C:GO:0071944	F:enzyme inhibitor activity; C:extracellular region; C:cell wall; C:plant-type cell wall; F:hydrolase activity; F:pectinesterase activity; P:cell wall modification; P:negative regulation of catalytic activity; F:aspartyl esterase activity; P:pectin catabolic process; F:pectinesterase inhibitor activity; P:cell wall organization; C:cell periphery
[DOWN]	Tsub_00021446-RA	-2.2469	-1.16793	6.55149	6.7e-23	8.8e-21	[BLASTED, MAPPED, ANNOTATED]	Tsub_00021446-RA	1700	aldehyde dehydrogenase family 2 member B7, mitochondrial	10	0	89.18	2	F:GO:0016620; P:GO:0055114	F:oxidoreductase activity, acting on the aldehyde or oxo group of donors, NAD or NADP as acceptor; P:oxidation-reduction process
[DOWN]	Tsub_00026283-RA	-2.25156	-1.17092	2.48762	4.13e-06	5.49e-05	[BLASTED, MAPPED, ANNOTATED]	Tsub_00026283-RA	1062	adenylate isopentenyltransferase	10	3.98e-134	75.93	3	C:GO:0005739; P:GO:0006400; F:GO:0052381	C:mitochondrion; P:tRNA modification; F:tRNA dimethylallyltransferase activity	EC:2.5.1.75	tRNA dimethylallyltransferase
[DOWN]	Tsub_00025164-RA	-2.25738	-1.17465	2.17061	9.76e-06	0.000118	[BLASTED, MAPPED, ANNOTATED]	Tsub_00025164-RA	1833	probable methionine--tRNA ligase	10	0	81.06	7	F:GO:0000049; F:GO:0004825; F:GO:0005524; C:GO:0005829; P:GO:0006431; P:GO:0006555; P:GO:0046686	F:tRNA binding; F:methionine-tRNA ligase activity; F:ATP binding; C:cytosol; P:methionyl-tRNA aminoacylation; P:methionine metabolic process; P:response to cadmium ion	EC:6.1.1.10	Methionine--tRNA ligase
[DOWN]	Tsub_00027045-RA	-2.27485	-1.18577	1.96501	0.000156	0.00131964	[BLASTED, MAPPED, ANNOTATED]	Tsub_00027045-RA	654	nudix hydrolase 18, mitochondrial-like	10	2.16e-78	74.14	1	C:GO:0016020	C:membrane
[DOWN]	Tsub_00007460-RA	-2.28702	-1.19347	1.68714	0.000585	0.0040457	[BLASTED]	Tsub_00007460-RA	3848	hypothetical protein POPTR_010G068000v3	10	0	80.12
[DOWN]	Tsub_00020676-RA	-2.28937	-1.19495	0.700971	0.00932689	0.0379494	[BLASTED, MAPPED, ANNOTATED]	Tsub_00020676-RA	1281	indole-3-pyruvate monooxygenase YUCCA2-like	10	0	86.53	4	F:GO:0004499; F:GO:0050660; F:GO:0050661; P:GO:0055114	F:N,N-dimethylaniline monooxygenase activity; F:flavin adenine dinucleotide binding; F:NADP binding; P:oxidation-reduction process	EC:1.14.13.8; EC:1.14.13	Flavin-containing monooxygenase; Acting on paired donors, with incorporation or reduction of molecular oxygen. The oxygen incorporated need not be derived from O(2)
[DOWN]	Tsub_00007786-RA	-2.29015	-1.19544	5.17916	2.43e-19	2.56e-17	[BLASTED, MAPPED]	Tsub_00007786-RA	1920	pumilio homolog 12-like	10	2.14e-119	66.24	1	F:GO:0003723	F:RNA binding
[DOWN]	Tsub_00011817-RA	-2.30078	-1.20213	4.71933	3.78e-18	3.51e-16	[BLASTED, MAPPED, ANNOTATED]	Tsub_00011817-RA	1912	two-component response regulator ARR5	10	6.41e-94	88.59	4	P:GO:0000160; C:GO:0005622; F:GO:0016301; P:GO:0016310	P:phosphorelay signal transduction system; C:intracellular; F:kinase activity; P:phosphorylation
[DOWN]	Tsub_00025279-RA	-2.32611	-1.21792	2.41331	8.08e-06	9.97e-05	[BLASTED, MAPPED, ANNOTATED]	Tsub_00025279-RA	3843	ABC transporter B family member 11-like	10	0	81.94	4	F:GO:0005524; C:GO:0016021; F:GO:0042626; P:GO:0055085	F:ATP binding; C:integral component of membrane; F:ATPase activity, coupled to transmembrane movement of substances; P:transmembrane transport	EC:3.6.1.3; EC:3.6.1.15	Adenosinetriphosphatase; Nucleoside-triphosphate phosphatase
[DOWN]	Tsub_00010249-RA	-2.329	-1.21971	6.91938	3.44e-24	4.84e-22	[BLASTED, MAPPED, ANNOTATED]	Tsub_00010249-RA	1806	hypothetical protein POPTR_0004s19390g	10	0	79.64	3	P:GO:0006004; C:GO:0016021; F:GO:0016757	P:fucose metabolic process; C:integral component of membrane; F:transferase activity, transferring glycosyl groups
[DOWN]	Tsub_00013025-RA	-2.33273	-1.22202	5.85936	2.83e-27	4.95e-25	[BLASTED, MAPPED, ANNOTATED]	Tsub_00013025-RA	1302	UDP-galactose/UDP-glucose transporter 2-like	10	0	90.65	5	P:GO:0015860; C:GO:0030173; C:GO:0030176; F:GO:0046964; P:GO:1902559	P:purine nucleoside transmembrane transport; C:integral component of Golgi membrane; C:integral component of endoplasmic reticulum membrane; F:3'-phosphoadenosine 5'-phosphosulfate transmembrane transporter activity; P:3'-phospho-5'-adenylyl sulfate transmembrane transport
[DOWN]	Tsub_00016760-RA	-2.34238	-1.22797	4.59966	6.34e-12	2.53e-10	[BLASTED, MAPPED, ANNOTATED]	Tsub_00016760-RA	1935	E3 ubiquitin-protein ligase ORTHRUS 2-like	10	0	77.24	2	C:GO:0005634; F:GO:0046872	C:nucleus; F:metal ion binding
[DOWN]	Tsub_00021275-RA	-2.38461	-1.25375	1.87644	0.000122	0.00107364	[BLASTED, MAPPED, ANNOTATED]	Tsub_00021275-RA	2100	boron transporter 4-like isoform X2	10	0	82.97	4	F:GO:0005452; P:GO:0006821; P:GO:0015701; C:GO:0016021	F:inorganic anion exchanger activity; P:chloride transport; P:bicarbonate transport; C:integral component of membrane
[DOWN]	Tsub_00022539-RA	-2.40985	-1.26894	5.23806	1.92e-12	8.26e-11	[BLASTED, MAPPED, ANNOTATED]	Tsub_00022539-RA	4071	potassium transporter 5-like	10	0	80.55	3	F:GO:0015079; C:GO:0016021; P:GO:0071805	F:potassium ion transmembrane transporter activity; C:integral component of membrane; P:potassium ion transmembrane transport
[DOWN]	Tsub_00019769-RA	-2.40998	-1.26902	1.94436	2.99e-05	0.000318	[BLASTED, MAPPED, ANNOTATED]	Tsub_00019769-RA	1317	choline monooxygenase, chloroplastic	10	0	78.44	3	F:GO:0005488; P:GO:0008152; C:GO:0016020	F:binding; P:metabolic process; C:membrane
[DOWN]	Tsub_00011081-RA	-2.42252	-1.27651	4.87863	2.97e-11	1.06e-09	[BLASTED, MAPPED, ANNOTATED]	Tsub_00011081-RA	2412	protein trichome birefringence-like 42	10	1.34e-180	75.72	1	C:GO:0016020	C:membrane
[DOWN]	Tsub_00014796-RA	-2.426	-1.27858	6.74785	5.71e-09	1.41e-07	[BLASTED, MAPPED, ANNOTATED]	Tsub_00014796-RA	1368	UDP-glucuronate 4-epimerase 3	10	0	81.46	4	P:GO:0005975; C:GO:0016021; F:GO:0016857; F:GO:0050662	P:carbohydrate metabolic process; C:integral component of membrane; F:racemase and epimerase activity, acting on carbohydrates and derivatives; F:coenzyme binding
[DOWN]	Tsub_00027518-RA	-2.44928	-1.29236	9.87186	8.03e-08	1.58e-06	[BLASTED, MAPPED, ANNOTATED]	Tsub_00027518-RA	2799	beta-galactosidase 15-like	10	0	70.24	2	F:GO:0004553; P:GO:0005975	F:hydrolase activity, hydrolyzing O-glycosyl compounds; P:carbohydrate metabolic process
[DOWN]	Tsub_00023878-RA	-2.45515	-1.29581	7.15053	8.86e-10	2.54e-08	[BLASTED, MAPPED, ANNOTATED]	Tsub_00023878-RA	1554	galacturonosyltransferase 8-like	10	0	78.33	4	C:GO:0005794; P:GO:0009987; C:GO:0016020; F:GO:0016757	C:Golgi apparatus; P:cellular process; C:membrane; F:transferase activity, transferring glycosyl groups
[DOWN]	Tsub_00024148-RA	-2.45852	-1.29779	3.8458	5.95e-14	3.19e-12	[BLASTED, MAPPED, ANNOTATED]	Tsub_00024148-RA	759	endo-1,3;1,4-beta-D-glucanase-like isoform X2	10	1.92e-120	80.9	1	F:GO:0016787	F:hydrolase activity
[DOWN]	Tsub_00003751-RA	-2.46396	-1.30098	2.80199	4.36e-08	8.98e-07	[BLASTED, MAPPED, ANNOTATED]	Tsub_00003751-RA	2078	probable WRKY transcription factor 47	10	0	78.8	6	F:GO:0003700; C:GO:0005634; C:GO:0005667; P:GO:0006355; P:GO:0006355; F:GO:0043565	F:DNA-binding transcription factor activity; C:nucleus; C:transcription factor complex; P:regulation of transcription, DNA-templated; P:regulation of transcription, DNA-templated; F:sequence-specific DNA binding
[DOWN]	Tsub_00017393-RA	-2.46985	-1.30442	2.09861	1.36e-05	0.000158	[BLASTED, MAPPED, ANNOTATED]	Tsub_00017393-RA	1713	vacuolar amino acid transporter 1	10	0	73.64	2	P:GO:0003333; F:GO:0015171	P:amino acid transmembrane transport; F:amino acid transmembrane transporter activity
[DOWN]	Tsub_00030666-RA	-2.47328	-1.30643	2.57773	7.65e-08	1.51e-06	[BLASTED, MAPPED]	Tsub_00030666-RA	597	Werner Syndrome-like exonuclease	10	3.35e-60	67.55	6	F:GO:0003676; C:GO:0005634; C:GO:0005737; P:GO:0006139; F:GO:0008408; P:GO:0090305	F:nucleic acid binding; C:nucleus; C:cytoplasm; P:nucleobase-containing compound metabolic process; F:3'-5' exonuclease activity; P:nucleic acid phosphodiester bond hydrolysis
[DOWN]	Tsub_00006997-RA	-2.47781	-1.30907	2.86892	9.72e-08	1.88e-06	[BLASTED, MAPPED, ANNOTATED]	Tsub_00006997-RA	435	histidine-containing phosphotransfer protein 1-like	10	3.15e-57	82.02	4	P:GO:0000160; C:GO:0005622; F:GO:0032440; P:GO:0055114	P:phosphorelay signal transduction system; C:intracellular; F:2-alkenal reductase [NAD(P)] activity; P:oxidation-reduction process	EC:1.3.1.74	2-alkenal reductase (NAD(P)(+))
[DOWN]	Tsub_00002511-RA	-2.48908	-1.31561	1.36164	0.00169692	0.0096706	[BLASTED, MAPPED, ANNOTATED]	Tsub_00002511-RA	3482	histidine kinase CKI1	10	0	70.13	2	P:GO:0007165; F:GO:0016772	P:signal transduction; F:transferase activity, transferring phosphorus-containing groups
[DOWN]	Tsub_00017135-RA	-2.49293	-1.31784	1.68593	0.00133199	0.00795408	[BLASTED, MAPPED, ANNOTATED]	Tsub_00017135-RA	2142	DEAD-box ATP-dependent RNA helicase 21	10	0	83.72	3	F:GO:0003676; F:GO:0004386; F:GO:0005524	F:nucleic acid binding; F:helicase activity; F:ATP binding	EC:3.6.1.15	Nucleoside-triphosphate phosphatase
[DOWN]	Tsub_00008657-RA	-2.50822	-1.32667	1.58531	9.36e-05	0.000857	[BLASTED, MAPPED, ANNOTATED]	Tsub_00008657-RA	459	DNA-directed RNA polymerases II, IV and V subunit 11-like	10	4.81e-72	96.13	5	F:GO:0001055; F:GO:0003677; C:GO:0005665; P:GO:0006366; F:GO:0046983	F:RNA polymerase II activity; F:DNA binding; C:RNA polymerase II, core complex; P:transcription by RNA polymerase II; F:protein dimerization activity	EC:2.7.7.6	DNA-directed RNA polymerase
[DOWN]	Tsub_00012015-RA	-2.53512	-1.34205	1.10049	0.00142264	0.008395	[BLASTED, MAPPED, ANNOTATED]	Tsub_00012015-RA	807	origin recognition complex subunit 5	10	3.57e-115	78.28	4	F:GO:0003688; C:GO:0005664; P:GO:0006270; C:GO:0046809	F:DNA replication origin binding; C:nuclear origin of replication recognition complex; P:DNA replication initiation; C:replication compartment
[DOWN]	Tsub_00024569-RA	-2.58622	-1.37085	0.338278	0.00683811	0.029847	[BLASTED, MAPPED, ANNOTATED]	Tsub_00024569-RA	1509	hypothetical protein POPTR_0002s12530g	10	0	82.38	1	C:GO:0016021	C:integral component of membrane
[DOWN]	Tsub_00027657-RA	-2.61424	-1.38639	5.08462	2.29e-17	1.92e-15	[BLASTED, MAPPED]	Tsub_00027657-RA	417	beta-galactosidase 15-like	10	1.87e-69	90.13	7	F:GO:0004553; F:GO:0004565; P:GO:0005975; P:GO:0008152; F:GO:0016787; F:GO:0016798; F:GO:0030246	F:hydrolase activity, hydrolyzing O-glycosyl compounds; F:beta-galactosidase activity; P:carbohydrate metabolic process; P:metabolic process; F:hydrolase activity; F:hydrolase activity, acting on glycosyl bonds; F:carbohydrate binding
[DOWN]	Tsub_00013702-RA	-2.61429	-1.38642	5.81165	4.26e-34	1.18e-31	[BLASTED]	Tsub_00013702-RA	2331	protein tesmin/TSO1-like CXC 3 isoform X2	10	0	56.8
[DOWN]	Tsub_00004460-RA	-2.63257	-1.39647	1.50059	2.1e-05	0.000234	[BLASTED, MAPPED]	Tsub_00004460-RA	933	BURP domain-containing protein BNM2A-like	10	2.14e-66	62.2	2	C:GO:0016020; C:GO:0016021	C:membrane; C:integral component of membrane
[DOWN]	Tsub_00016505-RA	-2.6452	-1.40338	1.83388	9.77e-05	0.000889	[BLASTED, MAPPED, ANNOTATED]	Tsub_00016505-RA	465	bifunctional bis(5'-adenosyl)-triphosphatase/adenylylsulfatase FHIT isoform X2	10	3.93e-76	81.83	1	F:GO:0003824	F:catalytic activity
[DOWN]	Tsub_00020434-RA	-2.66979	-1.41672	0.127173	0.0114053	0.044596	[BLASTED, MAPPED, ANNOTATED]	Tsub_00020434-RA	1512	serine carboxypeptidase 1-like	10	0	81.5	2	F:GO:0004185; P:GO:0006508	F:serine-type carboxypeptidase activity; P:proteolysis	EC:3.4.21; EC:3.4.16	Acting on peptide bonds (peptidases); Acting on peptide bonds (peptidases)
[DOWN]	Tsub_00030536-RA	-2.68238	-1.42352	0.7057	0.00707724	0.030674	[BLASTED, MAPPED, ANNOTATED]	Tsub_00030536-RA	1713	DNA polymerase epsilon subunit B	10	0	83.27	8	F:GO:0003677; F:GO:0003887; P:GO:0006261; C:GO:0008622; P:GO:0009793; P:GO:0051781; F:GO:0070182; P:GO:0071897	F:DNA binding; F:DNA-directed DNA polymerase activity; P:DNA-dependent DNA replication; C:epsilon DNA polymerase complex; P:embryo development ending in seed dormancy; P:positive regulation of cell division; F:DNA polymerase binding; P:DNA biosynthetic process	EC:2.7.7.7	DNA-directed DNA polymerase
[DOWN]	Tsub_00020116-RA	-2.68498	-1.42491	2.40373	1.33e-08	3.02e-07	[BLASTED, MAPPED, ANNOTATED]	Tsub_00020116-RA	264	40S ribosomal protein S28-1	10	2.83e-26	93.92	4	F:GO:0003735; C:GO:0005840; P:GO:0006412; P:GO:0042254	F:structural constituent of ribosome; C:ribosome; P:translation; P:ribosome biogenesis
[DOWN]	Tsub_00000686-RA	-2.73685	-1.45252	4.28602	4.62e-20	5.15e-18	[BLASTED, MAPPED, ANNOTATED]	Tsub_00000686-RA	2578	probable trehalase	10	0	85.5	5	F:GO:0004555; P:GO:0005982; P:GO:0005985; P:GO:0005991; C:GO:0016021	F:alpha,alpha-trehalase activity; P:starch metabolic process; P:sucrose metabolic process; P:trehalose metabolic process; C:integral component of membrane	EC:3.2.1.28	Alpha,alpha-trehalase
[DOWN]	Tsub_00011916-RA	-2.74545	-1.45704	2.78023	1.54e-08	3.44e-07	[BLASTED, MAPPED, ANNOTATED]	Tsub_00011916-RA	3641	Proton-dependent oligopeptide transporter family	10	0	74.44	3	F:GO:0005215; P:GO:0006810; C:GO:0016020	F:transporter activity; P:transport; C:membrane
[DOWN]	Tsub_00009192-RA	-2.7539	-1.46148	1.09291	0.000242	0.00190357	[BLASTED, MAPPED]	Tsub_00009192-RA	519	HR-like lesion-inducer	10	6.19e-46	66.91	2	C:GO:0016020; C:GO:0016021	C:membrane; C:integral component of membrane
[DOWN]	Tsub_00010393-RA	-2.79294	-1.48178	5.78725	3.99e-34	1.12e-31	[BLASTED, MAPPED, ANNOTATED]	Tsub_00010393-RA	1164	ER membrane protein complex subunit 10	10	4.6e-135	84.14	2	C:GO:0005774; C:GO:0005783	C:vacuolar membrane; C:endoplasmic reticulum
[DOWN]	Tsub_00018103-RA	-2.79485	-1.48277	1.54171	0.000108	0.000967	[BLASTED, MAPPED, ANNOTATED]	Tsub_00018103-RA	546	transcription factor bHLH162-like isoform X1	10	5.12e-83	80.35	3	F:GO:0003677; P:GO:0006357; F:GO:0046983	F:DNA binding; P:regulation of transcription by RNA polymerase II; F:protein dimerization activity
[DOWN]	Tsub_00028052-RA	-2.84138	-1.50659	4.40087	5.65e-10	1.67e-08	[BLASTED, MAPPED, ANNOTATED]	Tsub_00028052-RA	858	protein notum homolog	10	2.28e-135	81.49	4	C:GO:0005576; C:GO:0005618; F:GO:0016787; P:GO:0071555	C:extracellular region; C:cell wall; F:hydrolase activity; P:cell wall organization
[DOWN]	Tsub_00000724-RA	-2.85121	-1.51158	5.7535	4.36e-33	1.1e-30	[BLASTED, MAPPED]	Tsub_00000724-RA	468	hydroproline-rich protein	8	1.33e-08	59.67	2	C:GO:0016020; C:GO:0016021	C:membrane; C:integral component of membrane
[DOWN]	Tsub_00021477-RA	-2.85585	-1.51392	2.68571	7.8e-10	2.25e-08	[BLASTED, MAPPED, ANNOTATED]	Tsub_00021477-RA	1005	short-chain dehydrogenase TIC 32, chloroplastic-like	10	7.68e-164	86.39	4	P:GO:0015995; F:GO:0016630; P:GO:0019685; P:GO:0055114	P:chlorophyll biosynthetic process; F:protochlorophyllide reductase activity; P:photosynthesis, dark reaction; P:oxidation-reduction process	EC:1.3.1.33	Protochlorophyllide reductase
[DOWN]	Tsub_00016841-RA	-2.86058	-1.51631	4.62202	7.11e-20	7.8e-18	[BLASTED, MAPPED, ANNOTATED]	Tsub_00016841-RA	1734	zinc finger CCCH domain-containing protein 18-like	10	0	69.26	1	F:GO:0005488	F:binding
[DOWN]	Tsub_00019729-RA	-2.87631	-1.52422	3.24694	1.57e-12	6.89e-11	[BLASTED, MAPPED, ANNOTATED]	Tsub_00019729-RA	1476	o-acyltransferase wsd1	10	0	80.74	3	F:GO:0004144; P:GO:0042967; P:GO:0045017	F:diacylglycerol O-acyltransferase activity; P:obsolete acyl-carrier-protein biosynthetic process; P:glycerolipid biosynthetic process	EC:2.3.1.20	Diacylglycerol O-acyltransferase
[DOWN]	Tsub_00018193-RA	-2.9001	-1.5361	6.60371	1.7e-08	3.77e-07	[BLASTED, MAPPED, ANNOTATED]	Tsub_00018193-RA	1764	L-ascorbate oxidase homolog	10	0	83.91	5	F:GO:0005507; P:GO:0006118; F:GO:0008447; P:GO:0019852; P:GO:0055114	F:copper ion binding; P:obsolete electron transport; F:L-ascorbate oxidase activity; P:L-ascorbic acid metabolic process; P:oxidation-reduction process	EC:1.10.3; EC:1.10.3.3	Acting on diphenols and related substances as donors; L-ascorbate oxidase
[DOWN]	Tsub_00021281-RA	-2.91192	-1.54197	1.64705	1.42e-06	2.11e-05	[BLASTED, MAPPED]	Tsub_00021281-RA	1014	probable beta-D-xylosidase 5	10	7.63e-155	80.71	3	F:GO:0004553; P:GO:0005975; F:GO:0016787	F:hydrolase activity, hydrolyzing O-glycosyl compounds; P:carbohydrate metabolic process; F:hydrolase activity
[DOWN]	Tsub_00021718-RA	-2.92899	-1.5504	1.19449	7.01e-05	0.000669	[BLASTED]	Tsub_00021718-RA	1725	phosphatidylinositol/phosphatidylcholine transfer protein SFH3-like	10	0	78.94
[DOWN]	Tsub_00004308-RA	-2.96662	-1.56882	3.40253	4.76e-13	2.33e-11	[BLASTED, MAPPED, ANNOTATED]	Tsub_00004308-RA	480	two-component response regulator ARR17-like	10	1.02e-83	86.18	3	P:GO:0000160; C:GO:0005622; C:GO:0016021	P:phosphorelay signal transduction system; C:intracellular; C:integral component of membrane
[DOWN]	Tsub_00016574-RA	-2.9943	-1.58222	1.27309	2.22e-05	0.000247	[BLASTED, MAPPED, ANNOTATED]	Tsub_00016574-RA	3532	ATPase 10, plasma membrane-type-like	10	0	96.43	7	F:GO:0005524; C:GO:0005886; P:GO:0006119; F:GO:0008553; C:GO:0016021; F:GO:0046872; P:GO:0120029	F:ATP binding; C:plasma membrane; P:oxidative phosphorylation; F:proton-exporting ATPase activity, phosphorylative mechanism; C:integral component of membrane; F:metal ion binding; P:proton export across plasma membrane	EC:3.6.1.3; EC:3.6.3.6; EC:3.6.1.15	Adenosinetriphosphatase; Proton-exporting ATPase; Nucleoside-triphosphate phosphatase
[DOWN]	Tsub_00014597-RA	-3.00037	-1.58514	2.37936	3.4e-07	5.88e-06	[BLASTED, MAPPED, ANNOTATED]	Tsub_00014597-RA	1335	GDSL esterase/lipase At2g30310-like	10	1.35e-155	78.42	1	F:GO:0016788	F:hydrolase activity, acting on ester bonds
[DOWN]	Tsub_00022675-RA	-3.01826	-1.59372	0.0884019	0.0050611	0.0236576	[BLASTED, MAPPED, ANNOTATED]	Tsub_00022675-RA	2593	branched-chain-amino-acid aminotransferase 2, chloroplastic-like	10	0	86.9	4	P:GO:0009082; F:GO:0052654; F:GO:0052655; F:GO:0052656	P:branched-chain amino acid biosynthetic process; F:L-leucine transaminase activity; F:L-valine transaminase activity; F:L-isoleucine transaminase activity	EC:2.6.1.42	Branched-chain-amino-acid transaminase
[DOWN]	Tsub_00013015-RA	-3.03992	-1.60403	2.10567	2.11e-07	3.79e-06	[BLASTED, MAPPED, ANNOTATED]	Tsub_00013015-RA	540	protein GLUTAMINE DUMPER 5	10	5.06e-29	69.48	1	C:GO:0016020	C:membrane
[DOWN]	Tsub_00011670-RA	-3.11436	-1.63894	1.37619	1.88e-05	0.000212	[BLASTED, MAPPED, ANNOTATED]	Tsub_00011670-RA	606	1,2-dihydroxy-3-keto-5-methylthiopentene dioxygenase 1	10	3.39e-101	92.74	6	F:GO:0005506; C:GO:0005634; C:GO:0005737; F:GO:0010309; P:GO:0019509; P:GO:0055114	F:iron ion binding; C:nucleus; C:cytoplasm; F:acireductone dioxygenase [iron(II)-requiring] activity; P:L-methionine salvage from methylthioadenosine; P:oxidation-reduction process	EC:1.13.11; EC:1.13.11.54	Acting on single donors with incorporation of molecular oxygen (oxygenases). The oxygen incorporated need not be derived from O(2); Acireductone dioxygenase (Fe(2+)-requiring)
[DOWN]	Tsub_00023511-RA	-3.11516	-1.63931	0.395234	0.00132002	0.00789441	[BLASTED, MAPPED, ANNOTATED]	Tsub_00023511-RA	1071	caffeic acid 3-O-methyltransferase-like	10	0	80.32	3	F:GO:0008171; P:GO:0032259; F:GO:0046983	F:O-methyltransferase activity; P:methylation; F:protein dimerization activity
[DOWN]	Tsub_00018197-RA	-3.17966	-1.66887	7.45008	4.11e-14	2.24e-12	[BLASTED, MAPPED, ANNOTATED]	Tsub_00018197-RA	2046	L-ascorbate oxidase homolog	10	0	90.08	5	F:GO:0005507; C:GO:0009505; C:GO:0009506; F:GO:0016722; P:GO:0055114	F:copper ion binding; C:plant-type cell wall; C:plasmodesma; F:oxidoreductase activity, oxidizing metal ions; P:oxidation-reduction process
[DOWN]	Tsub_00007770-RA	-3.19371	-1.67523	2.92409	4.84e-13	2.36e-11	[BLASTED, MAPPED, ANNOTATED]	Tsub_00007770-RA	1316	putative Peroxidase 48	10	6.05e-149	71.42	5	F:GO:0005488; P:GO:0008152; P:GO:0009987; F:GO:0016491; P:GO:0050896	F:binding; P:metabolic process; P:cellular process; F:oxidoreductase activity; P:response to stimulus
[DOWN]	Tsub_00001906-RA	-3.22781	-1.69055	4.15479	2.96e-20	3.35e-18	[BLASTED, MAPPED, ANNOTATED]	Tsub_00001906-RA	879	probable xyloglucan endotransglucosylase/hydrolase protein 26	10	3.34e-171	89.09	7	F:GO:0004553; C:GO:0005618; P:GO:0010411; F:GO:0016762; P:GO:0042546; C:GO:0048046; P:GO:0071555	F:hydrolase activity, hydrolyzing O-glycosyl compounds; C:cell wall; P:xyloglucan metabolic process; F:xyloglucan:xyloglucosyl transferase activity; P:cell wall biogenesis; C:apoplast; P:cell wall organization	EC:2.4.1.207	Xyloglucan:xyloglucosyl transferase
[DOWN]	Tsub_00013844-RA	-3.27866	-1.71311	5.45238	5.12e-29	1.01e-26	[BLASTED, MAPPED, ANNOTATED]	Tsub_00013844-RA	2741	protein argonaute 4A-like	10	0	84.41	2	F:GO:0003676; P:GO:0031047	F:nucleic acid binding; P:gene silencing by RNA
[DOWN]	Tsub_00019730-RA	-3.29552	-1.72051	2.37986	5.37e-08	1.09e-06	[BLASTED, MAPPED, ANNOTATED]	Tsub_00019730-RA	1488	O-acyltransferase WSD1-like isoform X1	10	0	75.19	5	F:GO:0004144; C:GO:0005886; P:GO:0019432; P:GO:0042967; F:GO:0047196	F:diacylglycerol O-acyltransferase activity; C:plasma membrane; P:triglyceride biosynthetic process; P:obsolete acyl-carrier-protein biosynthetic process; F:long-chain-alcohol O-fatty-acyltransferase activity	EC:2.3.1.20; EC:2.3.1.75	Diacylglycerol O-acyltransferase; Long-chain-alcohol O-fatty-acyltransferase
[DOWN]	Tsub_00005917-RA	-3.30326	-1.72389	0.511795	0.000336	0.00253485	[BLASTED, MAPPED]	Tsub_00005917-RA	1119	probable S-adenosylmethionine-dependent methyltransferase At5g37990 isoform X1	10	3.38e-117	64.07	3	F:GO:0008168; F:GO:0016740; P:GO:0032259	F:methyltransferase activity; F:transferase activity; P:methylation
[DOWN]	Tsub_00000836-RA	-3.3039	-1.72417	1.37962	3.73e-06	5.03e-05	[BLASTED, MAPPED]	Tsub_00000836-RA	3105	TMV resistance protein N-like	10	0	56.24	2	P:GO:0007165; F:GO:0043531	P:signal transduction; F:ADP binding
[DOWN]	Tsub_00028437-RA	-3.32457	-1.73317	0.393716	0.00104108	0.00651906	[BLASTED, MAPPED]	Tsub_00028437-RA	7095	TMV resistance protein N-like	10	2.12e-178	54.37	2	P:GO:0007165; F:GO:0043531	P:signal transduction; F:ADP binding
[DOWN]	Tsub_00000785-RA	-3.38342	-1.75848	1.80714	4.84e-07	8.08e-06	[BLASTED]	Tsub_00000785-RA	2073	CAP-Gly domain-containing linker protein 1	10	4.24e-126	65.59
[DOWN]	Tsub_00011962-RA	-3.41681	-1.77265	1.64717	8.26e-07	1.3e-05	[BLASTED, MAPPED, ANNOTATED]	Tsub_00011962-RA	921	(+)-neomenthol dehydrogenase-like	10	1.62e-139	81.62	2	F:GO:0016491; P:GO:0055114	F:oxidoreductase activity; P:oxidation-reduction process
[DOWN]	Tsub_00028343-RA	-3.43138	-1.77879	4.3383	8.73e-30	1.8e-27	[BLASTED, MAPPED, ANNOTATED]	Tsub_00028343-RA	3810	ATP-dependent DNA helicase SRS2-like protein At4g25120 isoform X1	10	0	78.51	3	F:GO:0016787; F:GO:0097159; F:GO:1901363	F:hydrolase activity; F:organic cyclic compound binding; F:heterocyclic compound binding
[DOWN]	Tsub_00016088-RA	-3.43554	-1.78054	2.73804	1.86e-14	1.06e-12	[BLASTED, MAPPED, ANNOTATED]	Tsub_00016088-RA	1221	putative Peroxidase 48	10	3.57e-158	69.14	5	F:GO:0005488; P:GO:0008152; P:GO:0009987; F:GO:0016491; P:GO:0050896	F:binding; P:metabolic process; P:cellular process; F:oxidoreductase activity; P:response to stimulus
[DOWN]	Tsub_00003942-RA	-3.4612	-1.79127	3.40194	3.98e-15	2.46e-13	[BLASTED, MAPPED]	Tsub_00003942-RA	954	probable inactive serine/threonine-protein kinase fnkC	10	1.98e-89	61.93	2	F:GO:0016301; P:GO:0016310	F:kinase activity; P:phosphorylation
[DOWN]	Tsub_00030353-RA	-3.52349	-1.81701	1.06306	2.72e-05	0.000294	[BLASTED, MAPPED, ANNOTATED]	Tsub_00030353-RA	672	cytochrome P450 71B10-like	10	1.16e-102	79.64	6	F:GO:0004497; F:GO:0005506; C:GO:0016021; F:GO:0016705; F:GO:0020037; P:GO:0055114	F:monooxygenase activity; F:iron ion binding; C:integral component of membrane; F:oxidoreductase activity, acting on paired donors, with incorporation or reduction of molecular oxygen; F:heme binding; P:oxidation-reduction process
[DOWN]	Tsub_00006632-RA	-3.57194	-1.83671	8.14031	5.74e-33	1.43e-30	[BLASTED, MAPPED, ANNOTATED]	Tsub_00006632-RA	1536	2-methylbutanal oxime monooxygenase-like	10	0	76.2	4	C:GO:0016020; F:GO:0016491; C:GO:0043231; F:GO:0046872	C:membrane; F:oxidoreductase activity; C:intracellular membrane-bounded organelle; F:metal ion binding
[DOWN]	Tsub_00004746-RA	-3.6357	-1.86223	1.02043	4.64e-06	6.11e-05	[BLASTED, MAPPED]	Tsub_00004746-RA	6708	TMV resistance protein N-like	10	0	59.85	2	P:GO:0007165; F:GO:0043531	P:signal transduction; F:ADP binding
[DOWN]	Tsub_00029055-RA	-3.655	-1.86987	2.2063	1.88e-10	5.96e-09	[BLASTED, MAPPED, ANNOTATED]	Tsub_00029055-RA	1029	probable pectate lyase 4	10	0	89.75	3	F:GO:0030570; P:GO:0045490; F:GO:0046872	F:pectate lyase activity; P:pectin catabolic process; F:metal ion binding	EC:4.2.2.2	Pectate lyase
[DOWN]	Tsub_00019459-RA	-3.68714	-1.8825	3.13978	4.47e-16	3.14e-14	[BLASTED, MAPPED, ANNOTATED]	Tsub_00019459-RA	997	extracellular ribonuclease LE	10	2.26e-122	87.76	3	F:GO:0003723; F:GO:0033897; P:GO:0090502	F:RNA binding; F:ribonuclease T2 activity; P:RNA phosphodiester bond hydrolysis, endonucleolytic	EC:3.1.31; EC:3.1.27; EC:3.1.27.1	Acting on ester bonds; Acting on ester bonds; Ribonuclease T(2)
[DOWN]	Tsub_00004106-RA	-3.73667	-1.90175	5.09408	2.68e-31	6.29e-29	[BLASTED, MAPPED]	Tsub_00004106-RA	687	probable inactive serine/threonine-protein kinase fnkC isoform X2	10	1.78e-60	63.04	3	F:GO:0016301; P:GO:0016310; F:GO:0016787	F:kinase activity; P:phosphorylation; F:hydrolase activity
[DOWN]	Tsub_00023583-RA	-3.7567	-1.90946	2.36455	2.05e-13	1.05e-11	[BLASTED]	Tsub_00023583-RA	705	LOB domain-containing protein 41	10	3.72e-84	71.1
[DOWN]	Tsub_00000811-RA	-3.80718	-1.92872	0.8524	9.99e-05	0.000906	[BLASTED, MAPPED, ANNOTATED]	Tsub_00000811-RA	1122	1-aminocyclopropane-1-carboxylate oxidase homolog 4 isoform X1	10	5.62e-169	79.21	3	F:GO:0016491; F:GO:0046872; P:GO:0055114	F:oxidoreductase activity; F:metal ion binding; P:oxidation-reduction process
[DOWN]	Tsub_00027864-RA	-3.93923	-1.97791	-0.328591	0.00563951	0.025682	[BLASTED, MAPPED]	Tsub_00027864-RA	1455	uncharacterized acetyltransferase At3g50280-like	10	1.15e-142	65.22	4	F:GO:0016740; F:GO:0016746; F:GO:0016747; F:GO:0047172	F:transferase activity; F:transferase activity, transferring acyl groups; F:transferase activity, transferring acyl groups other than amino-acyl groups; F:shikimate O-hydroxycinnamoyltransferase activity
[DOWN]	Tsub_00016191-RA	-4.02993	-2.01076	1.59115	4.11e-08	8.56e-07	[BLASTED]	Tsub_00016191-RA	801	fasciclin-like arabinogalactan protein 3	10	9.8e-66	78.59
[DOWN]	Tsub_00017847-RA	-4.27222	-2.09499	2.2251	3.85e-13	1.91e-11	[BLASTED, MAPPED, ANNOTATED]	Tsub_00017847-RA	1902	heat shock 70 kDa protein, mitochondrial	10	0	91.87	3	F:GO:0005524; P:GO:0006457; F:GO:0051082	F:ATP binding; P:protein folding; F:unfolded protein binding
[DOWN]	Tsub_00005170-RA	-4.36514	-2.12603	0.708313	8.14e-06	0.0001	[BLASTED]	Tsub_00005170-RA	2562	F-box/LRR-repeat protein At4g29420	10	5.21e-176	72.76
[DOWN]	Tsub_00022888-RA	-4.55825	-2.18848	0.213696	0.00114658	0.00705439	[BLASTED, MAPPED, ANNOTATED]	Tsub_00022888-RA	1749	protein NRT1/ PTR FAMILY 2.9-like	10	0	88.49	3	C:GO:0016021; F:GO:0022857; P:GO:0055085	C:integral component of membrane; F:transmembrane transporter activity; P:transmembrane transport
[DOWN]	Tsub_00005234-RA	-4.60461	-2.20308	-0.298287	0.00274321	0.0143777	[BLASTED]	Tsub_00005234-RA	864	hypersensitive-induced response protein 2	10	0	94.37
[DOWN]	Tsub_00022726-RA	-5.12229	-2.35679	1.97539	1.85e-14	1.06e-12	[BLASTED, MAPPED]	Tsub_00022726-RA	2361	putative deacetoxyvindoline 4-hydroxylase	10	0	68.74	4	F:GO:0016491; F:GO:0046872; F:GO:0050590; P:GO:0055114	F:oxidoreductase activity; F:metal ion binding; F:desacetoxyvindoline 4-hydroxylase activity; P:oxidation-reduction process
[DOWN]	Tsub_00023199-RA	-5.14419	-2.36295	-1.14683	0.0092803	0.0378046	[BLASTED, MAPPED]	Tsub_00023199-RA	360	uncharacterized protein At5g64816	10	2.04e-17	67.16	2	C:GO:0016020; C:GO:0016021	C:membrane; C:integral component of membrane
[DOWN]	Tsub_00026841-RA	-5.21349	-2.38225	-0.194416	0.000828	0.00539873	[BLASTED, MAPPED]	Tsub_00026841-RA	372	SKP1-like protein 1B	10	1.43e-17	63.03	1	P:GO:0006511	P:ubiquitin-dependent protein catabolic process
[DOWN]	Tsub_00006977-RA	-5.77524	-2.52988	0.652819	1.41e-07	2.64e-06	[BLASTED]	Tsub_00006977-RA	1506	probable indole-3-acetic acid-amido synthetase GH3.6	10	0	74.31
[DOWN]	Tsub_00016028-RA	-6.11487	-2.61232	3.82716	2.79e-07	4.91e-06	[BLASTED, MAPPED]	Tsub_00016028-RA	1389	multicystatin-like isoform X2	10	1.35e-51	54.31	4	F:GO:0004869; P:GO:0010466; P:GO:0010951; F:GO:0030414	F:cysteine-type endopeptidase inhibitor activity; P:negative regulation of peptidase activity; P:negative regulation of endopeptidase activity; F:peptidase inhibitor activity
[DOWN]	Tsub_00021087-RA	-6.27728	-2.65014	6.95441	2.93e-06	4.03e-05	[BLASTED, MAPPED, ANNOTATED]	Tsub_00021087-RA	2199	beta-xylosidase/alpha-L-arabinofuranosidase 1-like	10	0	72.29	1	F:GO:0016787	F:hydrolase activity
[DOWN]	Tsub_00005262-RA	-7.08016	-2.82378	-0.412516	0.00126134	0.00762111	[BLASTED, MAPPED]	Tsub_00005262-RA	357	non-specific lipid-transfer protein 2	10	2.17e-21	71.2	1	P:GO:0006869	P:lipid transport
[DOWN]	Tsub_00015050-RA	-7.27332	-2.86261	-1.19612	0.011099	0.043741	[BLASTED, MAPPED, ANNOTATED]	Tsub_00015050-RA	2478	BRASSINOSTEROID INSENSITIVE 1-associated receptor kinase 1 precursor, putative	10	0	68.65	1	F:GO:0016740	F:transferase activity
[DOWN]	Tsub_00020547-RA	-7.38809	-2.8852	0.929971	1.14e-09	3.2e-08	[BLASTED, MAPPED]	Tsub_00020547-RA	3249	Regulator of chromosome condensation (RCC1) family with FYVE zinc finger domain, putative isoform 1	10	0	72.63	1	F:GO:0046872	F:metal ion binding
[DOWN]	Tsub_00016043-RA	-7.67521	-2.94021	1.35566	9.97e-12	3.84e-10	[BLASTED, MAPPED]	Tsub_00016043-RA	654	uncharacterized protein LOC110651632	10	2.17e-12	64.02	2	C:GO:0016020; C:GO:0016021	C:membrane; C:integral component of membrane
[DOWN]	Tsub_00030354-RA	-8.30547	-3.05406	-1.09679	0.00498502	0.023417	[BLASTED, MAPPED, ANNOTATED]	Tsub_00030354-RA	564	cytochrome P450 71B10	10	2.98e-81	78.12	8	F:GO:0005506; P:GO:0006570; C:GO:0016020; F:GO:0020037; P:GO:0044550; F:GO:0047085; F:GO:0050592; P:GO:0055114	F:iron ion binding; P:tyrosine metabolic process; C:membrane; F:heme binding; P:secondary metabolite biosynthetic process; F:hydroxyphenylacetonitrile 2-monooxygenase activity; F:4-hydroxyphenylacetaldehyde oxime monooxygenase activity; P:oxidation-reduction process	EC:1.14.13; EC:1.14.13.68	Acting on paired donors, with incorporation or reduction of molecular oxygen. The oxygen incorporated need not be derived from O(2); Acting on paired donors, with incorporation or reduction of molecular oxygen. The oxygen incorporated need not be derived from O(2)
[DOWN]	Tsub_00030629-RA	-8.98315	-3.16722	0.879386	6.72e-08	1.34e-06	[BLASTED, MAPPED, ANNOTATED]	Tsub_00030629-RA	1491	hypothetical protein POPTR_0002s12530g	10	0	82.38	1	C:GO:0016021	C:integral component of membrane
[DOWN]	Tsub_00017395-RA	-9.62725	-3.26712	-1.42029	0.0127122	0.0484633	[BLASTED, MAPPED, ANNOTATED]	Tsub_00017395-RA	1746	laccase-17 isoform X1	10	0	89.93	5	F:GO:0005507; P:GO:0046274; C:GO:0048046; F:GO:0052716; P:GO:0055114	F:copper ion binding; P:lignin catabolic process; C:apoplast; F:hydroquinone:oxygen oxidoreductase activity; P:oxidation-reduction process	EC:1.10.3; EC:1.10.3.2	Acting on diphenols and related substances as donors; Laccase
[DOWN]	Tsub_00021280-RA	-10.2517	-3.35779	1.39472	6.31e-16	4.36e-14	[BLASTED, MAPPED, ANNOTATED]	Tsub_00021280-RA	1362	probable beta-D-xylosidase 5	10	0	84.94	2	F:GO:0004553; P:GO:0005975	F:hydrolase activity, hydrolyzing O-glycosyl compounds; P:carbohydrate metabolic process
[DOWN]	Tsub_00026235-RA	-13.1686	-3.71903	-1.19592	0.00195008	0.010793	[BLASTED]	Tsub_00026235-RA	723	PREDICTED: uncharacterized protein LOC8262990	10	1.69e-44	66.17
[DOWN]	Tsub_00029240-RA	-14.0612	-3.81364	-1.14479	0.00112839	0.00696315	[BLASTED, MAPPED, ANNOTATED]	Tsub_00029240-RA	1374	aspartate aminotransferase, mitochondrial-like isoform X2	10	0	83.99	15	P:GO:0000162; F:GO:0004069; C:GO:0005739; P:GO:0006107; P:GO:0006522; P:GO:0006525; P:GO:0006531; P:GO:0006534; P:GO:0006536; P:GO:0006560; P:GO:0006571; P:GO:0009094; P:GO:0009821; P:GO:0015976; F:GO:0030170	P:tryptophan biosynthetic process; F:L-aspartate:2-oxoglutarate aminotransferase activity; C:mitochondrion; P:oxaloacetate metabolic process; P:alanine metabolic process; P:arginine metabolic process; P:aspartate metabolic process; P:cysteine metabolic process; P:glutamate metabolic process; P:proline metabolic process; P:tyrosine biosynthetic process; P:L-phenylalanine biosynthetic process; P:al…	EC:2.6.1.1	Aspartate transaminase
[DOWN]	Tsub_00025053-RA	-14.6682	-3.87462	-0.575245	9.47e-06	0.000115	[BLASTED, MAPPED]	Tsub_00025053-RA	1653	vicilin-like antimicrobial peptides 2-2	10	1.66e-171	66.57	2	F:GO:0045735; F:GO:0046872	F:nutrient reservoir activity; F:metal ion binding
[truncated: 9 more rows]

## Sheet: Y Pistil
Tags	Name	FC	logFC	logCPM	P-Value	FDR	Tags	SeqName	Length	Description	#Hits	e-Value	sim mean	#GO	GO IDs	GO Names	Enzyme Codes	Enzyme Names	InterPro IDs	InterPro GO IDs	InterPro GO Names
[truncated: 253 more rows]

[truncated: 5 more sheets: Read counts, M stamen A thaliana homolog, M Pistil A thaliana homolog, Y Stamen A thaliana homolog, Y Pistil A thaliana homolog]
