# Supplementary material for: Transcriptome and Network Analyses of Heterostyly in Turnera subulata Provide Mechanistic Insights: Are S-Loci a Red-Light for Pistil Elongation?
Source: Plants (Basel). 2020 Jun 3;9(6):713. doi: 10.3390/plants9060713 (PMC7356734; doi:10.3390/plants9060713)
Supplement: Supplementary file 1 [file plants-09-00713-s001.zip › plants-804445-XML01-supplementary/File S2.xlsx]

## Sheet: KEY
Enr	Enriched
Dep	Depleted
Mat	Mature
You	Young
Sta	Stamen
Pis	Pistil

## Sheet: Enr Mat Sta
GOID	Ontology Source	GOTerm	GOLevels	GOGroups	GOGroups	Nr. Genes	% Associated Genes	Term PValue	Term PValue Corrected with Bonferroni step down	Group PValue	Group PValue Corrected with Bonferroni step down	Associated Genes Found
GO:1901568	GO_BiologicalProcess-Custom-GOA_21.11.2017_00h00	fatty acid derivative metabolic process	[3]	[Group0]	fatty acid derivative metabolic process	4	10	2.52113e-05	0.0163117	{Group0=2.5211316177811376E-5}	{Group0=2.5211316177811376E-5}	[CER1, LOX2, MS2, SHN1]
GO:0009698	GO_BiologicalProcess-Custom-GOA_21.11.2017_00h00	phenylpropanoid metabolic process	[3, 4]	[Group1]	phenylpropanoid metabolic process	7	3.80435	1.42316e-05	0.00923631	{Group1=1.4231599111079763E-5}	{Group1=2.8463198222159527E-5}	[ABCG29, AT4G26220, CAD9, HCT, IRX12, MS2, UGT78D2]
GO:0009699	GO_BiologicalProcess-Custom-GOA_21.11.2017_00h00	phenylpropanoid biosynthetic process	[4, 5]	[Group1]	phenylpropanoid metabolic process	6	4.28571	3.0651e-05	0.0197086	{Group1=1.4231599111079763E-5}	{Group1=2.8463198222159527E-5}	[ABCG29, AT4G26220, CAD9, HCT, IRX12, MS2]
GO:0009809	GO_BiologicalProcess-Custom-GOA_21.11.2017_00h00	lignin biosynthetic process	[5, 6]	[Group1]	phenylpropanoid metabolic process	5	6.17284	2.52514e-05	0.0163124	{Group1=1.4231599111079763E-5}	{Group1=2.8463198222159527E-5}	[ABCG29, AT4G26220, CAD9, HCT, IRX12]
GO:0006855	GO_BiologicalProcess-Custom-GOA_21.11.2017_00h00	drug transmembrane transport	[5]	[Group2]	active transmembrane transporter activity	4	10.2564	2.27647e-05	0.0147515	{Group2=8.078932069986096E-6}	{Group2=2.423679620995829E-5}	[ABCG29, ABCG30, ABCG39, PEN3]
GO:0015893	GO_BiologicalProcess-Custom-GOA_21.11.2017_00h00	drug transport	[4]	[Group2]	active transmembrane transporter activity	4	9.30232	3.37114e-05	0.0216427	{Group2=8.078932069986096E-6}	{Group2=2.423679620995829E-5}	[ABCG29, ABCG30, ABCG39, PEN3]
GO:0016820	GO_MolecularFunction-Custom-GOA_21.11.2017_00h00	hydrolase activity, acting on acid anhydrides, catalyzing transmembrane movement of substances	[4]	[Group2]	active transmembrane transporter activity	7	3.41463	2.85239e-05	0.0183694	{Group2=8.078932069986096E-6}	{Group2=2.423679620995829E-5}	[ABCB11, ABCB13, ABCG29, ABCG30, ABCG39, HA4, PEN3]
GO:0022804	GO_MolecularFunction-Custom-GOA_21.11.2017_00h00	active transmembrane transporter activity	[3]	[Group2]	active transmembrane transporter activity	12	2.05479	7.54401e-06	0.00490361	{Group2=8.078932069986096E-6}	{Group2=2.423679620995829E-5}	[ABCB11, ABCB13, ABCG29, ABCG30, ABCG39, AT2G34360, AT3G21690, AT5G52450, BAT1, GTR2, HA4, PEN3]
GO:0042493	GO_BiologicalProcess-Custom-GOA_21.11.2017_00h00	response to drug	[3]	[Group2]	active transmembrane transporter activity	4	9.09091	3.69613e-05	0.0236922	{Group2=8.078932069986096E-6}	{Group2=2.423679620995829E-5}	[ABCG29, ABCG30, ABCG39, PEN3]
GO:0042626	GO_MolecularFunction-Custom-GOA_21.11.2017_00h00	ATPase activity, coupled to transmembrane movement of substances	[5, 6, 10]	[Group2]	active transmembrane transporter activity	7	3.46535	2.59571e-05	0.0167424	{Group2=8.078932069986096E-6}	{Group2=2.423679620995829E-5}	[ABCB11, ABCB13, ABCG29, ABCG30, ABCG39, HA4, PEN3]
GO:0043492	GO_MolecularFunction-Custom-GOA_21.11.2017_00h00	ATPase activity, coupled to movement of substances	[9]	[Group2]	active transmembrane transporter activity	7	3.46535	2.59571e-05	0.0167424	{Group2=8.078932069986096E-6}	{Group2=2.423679620995829E-5}	[ABCB11, ABCB13, ABCG29, ABCG30, ABCG39, HA4, PEN3]

## Sheet: Dep Mat Sta
GOID	Ontology Source	GOTerm	GOLevels	GOGroups	GOGroups	Nr. Genes	% Associated Genes	Term PValue	Term PValue Corrected with Bonferroni step down	Group PValue	Group PValue Corrected with Bonferroni step down	Associated Genes Found
GO:0071944	GO_CellularComponent-Custom-GOA_21.11.2017_00h00	cell periphery	[2, 3]	[Group0]	cell periphery	45	1.06914	2.10994e-06	0.001401	{Group0=2.1099438516409996E-6}	{Group0=4.219887703281999E-6}	[AAT1, ABCG2, ABCG37, ABCG8, ANK, ANX1, AR781, ARA12, AT1G07650, AT1G08440, AT1G68570, AT3G01810, AT3G19620, AT3G21690, AT3G47570, AT3G50940, AT5G01890, AT5G06740, AT5G19100, AT5G41620, BGAL15, BOR4, BXL1, CAT6, CDL1, CEP1, CYS1, EBP, EIF4A1, ENODL2, EXO, EXPA15, GLP6, GPX6, GSO2, GSTF6, KAC2, LHT2, NET3C, PMT5, RAC2, RHS18, RLP12, SWEET7, ZIP10]
GO:0020037	GO_MolecularFunction-Custom-GOA_21.11.2017_00h00	heme binding	[4]	[Group1]	oxidoreductase activity, acting on paired donors, with incorporation or reduction of molecular oxygen	9	2.94118	3.78769e-05	0.0249988	{Group1=4.6178261828080207E-8}	{Group1=1.3853478548424061E-7}	[AAT1, AT2G18980, AT5G47000, CYP71B34, CYP78A6, CYP93D1, CYP96A15, FAH1, RHS18]
GO:0016705	GO_MolecularFunction-Custom-GOA_21.11.2017_00h00	oxidoreductase activity, acting on paired donors, with incorporation or reduction of molecular oxygen	[3]	[Group1]	oxidoreductase activity, acting on paired donors, with incorporation or reduction of molecular oxygen	11	2.96496	4.73587e-06	0.00313515	{Group1=4.6178261828080207E-8}	{Group1=1.3853478548424061E-7}	[AT2G36690, ATS1, CYP71B34, CYP78A6, CYP93D1, CYP96A15, FAD2, FAH1, GA2OX4, SRG1, SSI2]
GO:0006631	GO_BiologicalProcess-Custom-GOA_21.11.2017_00h00	fatty acid metabolic process	[4, 5, 7]	[Group2]	fatty acid biosynthetic process	8	3.25203	5.11974e-05	0.0336367	{Group2=9.819530856703568E-5}	{Group2=9.819530856703568E-5}	[ATS1, CER2, FAD2, FAH1, KCS11, LOX2, OPR2, SSI2]
GO:0006633	GO_BiologicalProcess-Custom-GOA_21.11.2017_00h00	fatty acid biosynthetic process	[5, 6, 7, 8]	[Group2]	fatty acid biosynthetic process	8	4.93827	2.47052e-06	0.00163795	{Group2=9.819530856703568E-5}	{Group2=9.819530856703568E-5}	[ATS1, CER2, FAD2, FAH1, KCS11, LOX2, OPR2, SSI2]
GO:0072330	GO_BiologicalProcess-Custom-GOA_21.11.2017_00h00	monocarboxylic acid biosynthetic process	[6, 7]	[Group2]	fatty acid biosynthetic process	8	3.26531	4.97515e-05	0.0327365	{Group2=9.819530856703568E-5}	{Group2=9.819530856703568E-5}	[ATS1, CER2, FAD2, FAH1, KCS11, LOX2, OPR2, SSI2]
GO:0032787	GO_BiologicalProcess-Custom-GOA_21.11.2017_00h00	monocarboxylic acid metabolic process	[6]	[Group2]	fatty acid biosynthetic process	11	2.35546	3.99577e-05	0.0263321	{Group2=9.819530856703568E-5}	{Group2=9.819530856703568E-5}	[ATS1, CER2, CLA1, FAD2, FAH1, KCS11, LOX2, MES1, MLS, OPR2, SSI2]
GO:0008610	GO_BiologicalProcess-Custom-GOA_21.11.2017_00h00	lipid biosynthetic process	[4]	[Group2]	fatty acid biosynthetic process	12	2.20994	3.29166e-05	0.0217579	{Group2=9.819530856703568E-5}	{Group2=9.819530856703568E-5}	[ABCG37, ATS1, CER2, CLA1, FAD2, FAH1, GA2OX4, KCS11, LOX2, LUP2, OPR2, SSI2]

## Sheet: Enr Mat Pis
GOID	Ontology Source	GOTerm	GOLevels	GOGroups		Nr. Genes	% Associated Genes	Term PValue	Term PValue Corrected with Bonferroni step down	Group PValue	Group PValue Corrected with Bonferroni step down	Associated Genes Found
GO:0019953	GO_BiologicalProcess-Custom-GOA_21.11.2017_00h00	sexual reproduction	[2, 3, 4]	[Group00]	sexual reproduction	8	4.57143	5.63849e-05	0.0403716	{Group00=5.6384926278495306E-5}	{Group00=1.1276985255699061E-4}	[EXLA2, EXLB1, EXPB2, FER, PLC2, QRT2, QRT3, SPL8]
GO:0050660	GO_MolecularFunction-Custom-GOA_21.11.2017_00h00	flavin adenine dinucleotide binding	[4, 5]	[Group01]	flavin adenine dinucleotide binding	7	6.79612	1.31593e-05	0.00952734	{Group01=1.3159304340977703E-5}	{Group01=5.263721736391081E-5}	[AAO2, ACX3, AT1G73050, AT5G44440, CKX5, MO1, XF1]
GO:0010817	GO_BiologicalProcess-Custom-GOA_21.11.2017_00h00	regulation of hormone levels	[3]	[Group02]	hormone metabolic process	10	3.93701	2.42719e-05	0.0175243	{Group02=2.427185518576914E-5}	{Group02=7.281556555730742E-5}	[AAO2, ABCB19, AGO1, BAT1, CKX5, DWF4, LOG1, OMT1, PLC2, TT4]
GO:0042445	GO_BiologicalProcess-Custom-GOA_21.11.2017_00h00	hormone metabolic process	[2, 4]	[Group02]	hormone metabolic process	8	5.16129	2.37537e-05	0.0171739	{Group02=2.427185518576914E-5}	{Group02=7.281556555730742E-5}	[AAO2, AGO1, BAT1, CKX5, DWF4, LOG1, OMT1, PLC2]
GO:0043169	GO_MolecularFunction-Custom-GOA_21.11.2017_00h00	cation binding	[3]	[Group03]	metal ion binding	44	1.37457	6.96141e-05	0.0495653	{Group03=6.96141382288917E-5}	{Group03=6.96141382288917E-5}	[AAO2, AIRP2, AT1G01490, AT1G49920, AT1G55290, AT2G15580, AT2G47560, AT3G21360, AT3G26720, AT3G63380, AT3G63540, AT5G20400, AT5G49665, BBX15, CA1, CML11, CYP714A1, CYP71B11, CYP72A8, CYP81D1, CYP96A15, CYSB, DMR6, DOX1, DRIP2, DWF4, GA2, GLP6, GSTF9, HMT2, HMT3, LDOX, LOX2, MGP, MIOX2, PEX10, PP2A-3, PREP1, RBOHD, SGR9, SPL7, SPL8, SRG1, TPS21]
GO:0046872	GO_MolecularFunction-Custom-GOA_21.11.2017_00h00	metal ion binding	[4]	[Group03]	metal ion binding	44	1.38104	6.62077e-05	0.0472061	{Group03=6.96141382288917E-5}	{Group03=6.96141382288917E-5}	[AAO2, AIRP2, AT1G01490, AT1G49920, AT1G55290, AT2G15580, AT2G47560, AT3G21360, AT3G26720, AT3G63380, AT3G63540, AT5G20400, AT5G49665, BBX15, CA1, CML11, CYP714A1, CYP71B11, CYP72A8, CYP81D1, CYP96A15, CYSB, DMR6, DOX1, DRIP2, DWF4, GA2, GLP6, GSTF9, HMT2, HMT3, LDOX, LOX2, MGP, MIOX2, PEX10, PP2A-3, PREP1, RBOHD, SGR9, SPL7, SPL8, SRG1, TPS21]
GO:0009813	GO_BiologicalProcess-Custom-GOA_21.11.2017_00h00	flavonoid biosynthetic process	[4]	[Group04]	oxidoreductase activity, acting on paired donors, with incorporation or reduction of molecular oxygen	6	6.59341	6.56382e-05	0.0468656	{Group04=8.544835883619942E-10}	{Group04=5.98138511853396E-9}	[AT5MAT, DMR6, LDOX, OMT1, SRG1, TT4]
GO:0016705	GO_MolecularFunction-Custom-GOA_21.11.2017_00h00	oxidoreductase activity, acting on paired donors, with incorporation or reduction of molecular oxygen	[3]	[Group04]	oxidoreductase activity, acting on paired donors, with incorporation or reduction of molecular oxygen	15	4.04313	1.57803e-07	0.000117563	{Group04=8.544835883619942E-10}	{Group04=5.98138511853396E-9}	[AT1G06620, AT1G55290, AT2G36690, AT5G20400, CYP714A1, CYP71B11, CYP72A8, CYP81D1, CYP96A15, DMR6, DWF4, LDOX, SMO1-1, SRG1, XF1]
GO:0016706	GO_MolecularFunction-Custom-GOA_21.11.2017_00h00	oxidoreductase activity, acting on paired donors, with incorporation or reduction of molecular oxygen, 2-oxoglutarate as one donor, and incorporation of one atom each of oxygen into both donors	[4]	[Group04]	oxidoreductase activity, acting on paired donors, with incorporation or reduction of molecular oxygen	7	9.45946	1.43624e-06	0.00105995	{Group04=8.544835883619942E-10}	{Group04=5.98138511853396E-9}	[AT1G06620, AT1G55290, AT2G36690, AT5G20400, DMR6, LDOX, SRG1]
GO:0051213	GO_MolecularFunction-Custom-GOA_21.11.2017_00h00	dioxygenase activity	[3]	[Group04]	oxidoreductase activity, acting on paired donors, with incorporation or reduction of molecular oxygen	9	7.43802	3.50539e-07	0.000259749	{Group04=8.544835883619942E-10}	{Group04=5.98138511853396E-9}	[AT1G06620, AT1G55290, AT2G36690, AT5G20400, DMR6, DOX1, LDOX, LOX2, SRG1]
GO:0010025	GO_BiologicalProcess-Custom-GOA_21.11.2017_00h00	wax biosynthetic process	[5]	[Group05]	fatty acid derivative metabolic process	4	16.6667	2.92587e-05	0.0210955	{Group05=1.2130820164307186E-5}	{Group05=6.0654100821535927E-5}	[CER1, CER2, CYP96A15, WSD1]
GO:0010166	GO_BiologicalProcess-Custom-GOA_21.11.2017_00h00	wax metabolic process	[4]	[Group05]	fatty acid derivative metabolic process	4	16	3.46273e-05	0.0249316	{Group05=1.2130820164307186E-5}	{Group05=6.0654100821535927E-5}	[CER1, CER2, CYP96A15, WSD1]
GO:1901568	GO_BiologicalProcess-Custom-GOA_21.11.2017_00h00	fatty acid derivative metabolic process	[3]	[Group05]	fatty acid derivative metabolic process	5	12.5	1.21308e-05	0.00880698	{Group05=1.2130820164307186E-5}	{Group05=6.0654100821535927E-5}	[CER1, CER2, CYP96A15, LOX2, WSD1]
GO:1901570	GO_BiologicalProcess-Custom-GOA_21.11.2017_00h00	fatty acid derivative biosynthetic process	[4]	[Group05]	fatty acid derivative metabolic process	4	14.8148	4.74781e-05	0.0340892	{Group05=1.2130820164307186E-5}	{Group05=6.0654100821535927E-5}	[CER1, CER2, CYP96A15, WSD1]
GO:0006952	GO_BiologicalProcess-Custom-GOA_21.11.2017_00h00	defense response	[3]	[Group06]	defense response	30	1.9595	1.47282e-06	0.00108547	{Group06=5.2116475339689955E-8}	{Group06=3.1269885203813973E-7}	[AGO1, AHL24, AT1G73050, AT3G13660, AT4G27220, AT5G55830, CA1, CER1, CHIA, CYP81D1, CYSA, CYSB, DMR6, DOX1, ERF13, ERF2, FER, GSTF8, GSTF9, JAZ1, LSU2, MLP34, MYBR1, PAD4, PLC2, PP2A-3, PTR3, RBOHD, SOBIR1, UGT73B3]
GO:0009617	GO_BiologicalProcess-Custom-GOA_21.11.2017_00h00	response to bacterium	[3, 5]	[Group06]	defense response	15	3.24675	2.4686e-06	0.00180701	{Group06=5.2116475339689955E-8}	{Group06=3.1269885203813973E-7}	[CA1, CER1, DMR6, DOX1, ERD15, ERF2, GSTF8, GSTF9, JAZ1, LOX2, LSU2, MYBR1, PAD4, PLC2, PTR3]
GO:0042742	GO_BiologicalProcess-Custom-GOA_21.11.2017_00h00	defense response to bacterium	[4, 5, 6]	[Group06]	defense response	13	3.48525	5.50769e-06	0.00402612	{Group06=5.2116475339689955E-8}	{Group06=3.1269885203813973E-7}	[CA1, CER1, DMR6, DOX1, ERF2, GSTF8, GSTF9, JAZ1, LSU2, MYBR1, PAD4, PLC2, PTR3]
GO:0043207	GO_BiologicalProcess-Custom-GOA_21.11.2017_00h00	response to external biotic stimulus	[3]	[Group06]	defense response	26	2.1329	1.73144e-06	0.00126915	{Group06=5.2116475339689955E-8}	{Group06=3.1269885203813973E-7}	[AGO1, AT5G52450, AT5G55830, CA1, CER1, CHIA, CYP81D1, DMR6, DOX1, ERD15, ERF2, FER, GSTF8, GSTF9, JAZ1, LOX2, LSU2, MO1, MYBR1, PAD4, PLC2, PTR3, RBOHD, TPS21, UGT73B3, WRKY23]
GO:0051707	GO_BiologicalProcess-Custom-GOA_21.11.2017_00h00	response to other organism	[2, 4]	[Group06]	defense response	26	2.1364	1.68012e-06	0.00123321	{Group06=5.2116475339689955E-8}	{Group06=3.1269885203813973E-7}	[AGO1, AT5G52450, AT5G55830, CA1, CER1, CHIA, CYP81D1, DMR6, DOX1, ERD15, ERF2, FER, GSTF8, GSTF9, JAZ1, LOX2, LSU2, MO1, MYBR1, PAD4, PLC2, PTR3, RBOHD, TPS21, UGT73B3, WRKY23]
GO:0001101	GO_BiologicalProcess-Custom-GOA_21.11.2017_00h00	response to acid chemical	[3]	[Group07, Group08]	response to acid chemical	32	2.66002	5.03161e-10	3.76364e-07	{Group07=1.9846892987818186E-11, Group08=3.427456326208871E-10}	{Group07=1.9846892987818186E-10, Group08=2.7419650609670967E-9}	[AIRP2, AT1G43910, AT4G30410, BAT1, CER1, CHIA, CYSA, CYSB, ChiC, DMR6, DOX1, DRIP2, DWF4, ERD15, ERD6, ERF2, FER, GA2, HAT22, HIS1-3, HVA22E, JAZ1, JMT, LDOX, LOX2, MYBR1, PAD4, PIP1A, PTR3, PYL4, TT4, XF1]
GO:0009753	GO_BiologicalProcess-Custom-GOA_21.11.2017_00h00	response to jasmonic acid	[4, 5]	[Group07, Group08]	response to acid chemical	11	4.74138	1.60529e-06	0.00117989	{Group07=1.9846892987818186E-11, Group08=3.427456326208871E-10}	{Group07=1.9846892987818186E-10, Group08=2.7419650609670967E-9}	[ChiC, DWF4, ERF2, JAZ1, JMT, LDOX, LOX2, MYBR1, PAD4, PTR3, TT4]
GO:0009611	GO_BiologicalProcess-Custom-GOA_21.11.2017_00h00	response to wounding	[3]	[Group07, Group09]	response to acid chemical	10	4.36681	9.92769e-06	0.00723729	{Group07=1.9846892987818186E-11, Group09=8.034859848851076E-11}	{Group07=1.9846892987818186E-10, Group09=7.231373863965968E-10}	[CHIA, JAZ1, JMT, LDOX, LOX2, OPCL1, OPR2, PTR3, RBOHD, TT4]
KEGG:00592	KEGG_21.11.2017	alpha-Linolenic acid metabolism	[-1]	[Group07, Group09]	response to acid chemical	6	16.6667	2.70291e-07	0.000200826	{Group07=1.9846892987818186E-11, Group09=8.034859848851076E-11}	{Group07=1.9846892987818186E-10, Group09=7.231373863965968E-10}	[ACX3, DOX1, JMT, LOX2, OPCL1, OPR2]
GO:0009867	GO_BiologicalProcess-Custom-GOA_21.11.2017_00h00	jasmonic acid mediated signaling pathway	[4, 5, 6, 7]	[Group07]	response to acid chemical	6	6.74157	5.79391e-05	0.0414265	{Group07=1.9846892987818186E-11}	{Group07=1.9846892987818186E-10}	[DWF4, ERF2, JAZ1, JMT, MYBR1, PAD4]
GO:0009414	GO_BiologicalProcess-Custom-GOA_21.11.2017_00h00	response to water deprivation	[3, 4, 5]	[Group08]	response to oxygen-containing compound	14	4.11765	3.31943e-07	0.000246302	{Group08=3.427456326208871E-10}	{Group08=2.7419650609670967E-9}	[CER1, CHIA, CYSA, CYSB, DRIP2, ERD15, ERD6, HAT22, HIS1-3, HVA22E, LOX2, MYBR1, PIP1A, XF1]
GO:0009415	GO_BiologicalProcess-Custom-GOA_21.11.2017_00h00	response to water	[3, 4]	[Group08]	response to oxygen-containing compound	14	4.01146	4.54306e-07	0.000335732	{Group08=3.427456326208871E-10}	{Group08=2.7419650609670967E-9}	[CER1, CHIA, CYSA, CYSB, DRIP2, ERD15, ERD6, HAT22, HIS1-3, HVA22E, LOX2, MYBR1, PIP1A, XF1]
GO:0010035	GO_BiologicalProcess-Custom-GOA_21.11.2017_00h00	response to inorganic substance	[3]	[Group08]	response to oxygen-containing compound	21	2.22458	9.8342e-06	0.00717896	{Group08=3.427456326208871E-10}	{Group08=2.7419650609670967E-9}	[AT2G41380, CER1, CHIA, CYSA, CYSB, DOX1, DRIP2, ERD15, ERD6, GSTF9, GSTL3, HAT22, HIP1, HIS1-3, HVA22E, LOX2, MYBR1, OXS3, PIP1A, PREP1, XF1]
GO:1901700	GO_BiologicalProcess-Custom-GOA_21.11.2017_00h00	response to oxygen-containing compound	[3]	[Group08]	response to oxygen-containing compound	36	2.29299	2.00154e-09	1.49515e-06	{Group08=3.427456326208871E-10}	{Group08=2.7419650609670967E-9}	[AIRP2, ASN1, AT1G43910, AT4G30410, AT5G37490, BAT1, CA1, CER1, CHIA, CYSA, CYSB, ChiC, DMR6, DOX1, DRIP2, DWF4, ERD15, ERD6, ERF13, ERF2, FER, GA2, HAT22, HIS1-3, HVA22E, JAZ1, JMT, LDOX, LOX2, MYBR1, PAD4, PIP1A, PTR3, PYL4, TT4, XF1]
GO:0006629	GO_BiologicalProcess-Custom-GOA_21.11.2017_00h00	lipid metabolic process	[3]	[Group09]	small molecule biosynthetic process	24	2.46154	3.69401e-07	0.000273357	{Group09=8.034859848851076E-11}	{Group09=7.231373863965968E-10}	[AAO2, ACX3, AT1G73920, BAT1, CER1, CER2, CLA1, D27, DOX1, DWF4, GA2, JMT, LOX2, LUP2, OPR2, PAD4, PEX10, PLC2, SMO1-1, TPS21, WSD1, XF1, bHLH093, cPT4]
GO:0008299	GO_BiologicalProcess-Custom-GOA_21.11.2017_00h00	isoprenoid biosynthetic process	[4, 5, 6]	[Group09]	small molecule biosynthetic process	8	4.87805	3.55881e-05	0.0255878	{Group09=8.034859848851076E-11}	{Group09=7.231373863965968E-10}	[AAO2, CLA1, D27, GA2, LUP2, TPS21, bHLH093, cPT4]
GO:0008610	GO_BiologicalProcess-Custom-GOA_21.11.2017_00h00	lipid biosynthetic process	[4]	[Group09]	small molecule biosynthetic process	18	3.31492	1.73788e-07	0.000129299	{Group09=8.034859848851076E-11}	{Group09=7.231373863965968E-10}	[AAO2, BAT1, CER2, CLA1, D27, DOX1, DWF4, GA2, JMT, LOX2, LUP2, OPR2, SMO1-1, TPS21, WSD1, XF1, bHLH093, cPT4]
GO:0016053	GO_BiologicalProcess-Custom-GOA_21.11.2017_00h00	organic acid biosynthetic process	[4]	[Group09]	small molecule biosynthetic process	15	2.87356	1.06758e-05	0.00777199	{Group09=8.034859848851076E-11}	{Group09=7.231373863965968E-10}	[AAO2, ASN1, CER2, DOX1, GA2, HMT2, HMT3, JMT, LOX2, MIOX2, OPCL1, OPR2, PAD4, UGD2, bHLH093]
GO:0031407	GO_BiologicalProcess-Custom-GOA_21.11.2017_00h00	oxylipin metabolic process	[5, 6, 8]	[Group09]	small molecule biosynthetic process	4	16	3.46273e-05	0.0249316	{Group09=8.034859848851076E-11}	{Group09=7.231373863965968E-10}	[DOX1, JMT, LOX2, OPR2]
GO:0031408	GO_BiologicalProcess-Custom-GOA_21.11.2017_00h00	oxylipin biosynthetic process	[6, 7, 8, 9]	[Group09]	small molecule biosynthetic process	4	16.6667	2.92587e-05	0.0210955	{Group09=8.034859848851076E-11}	{Group09=7.231373863965968E-10}	[DOX1, JMT, LOX2, OPR2]
GO:0034440	GO_BiologicalProcess-Custom-GOA_21.11.2017_00h00	lipid oxidation	[3, 5, 6]	[Group09]	small molecule biosynthetic process	5	9.25926	5.35367e-05	0.0383858	{Group09=8.034859848851076E-11}	{Group09=7.231373863965968E-10}	[ACX3, DOX1, LOX2, PEX10, SMO1-1]
GO:0044255	GO_BiologicalProcess-Custom-GOA_21.11.2017_00h00	cellular lipid metabolic process	[3, 4]	[Group09]	small molecule biosynthetic process	17	2.56024	1.23243e-05	0.00893513	{Group09=8.034859848851076E-11}	{Group09=7.231373863965968E-10}	[AAO2, ACX3, CER2, CLA1, D27, DOX1, GA2, JMT, LOX2, LUP2, OPR2, PEX10, SMO1-1, TPS21, WSD1, bHLH093, cPT4]
GO:0044283	GO_BiologicalProcess-Custom-GOA_21.11.2017_00h00	small molecule biosynthetic process	[3]	[Group09]	small molecule biosynthetic process	20	3.07692	1.16327e-07	8.67797e-05	{Group09=8.034859848851076E-11}	{Group09=7.231373863965968E-10}	[AAO2, ABC4, ASN1, CER2, CLA1, DHNAT1, DOX1, GA2, HMT2, HMT3, JMT, LOX2, MIOX2, OPCL1, OPR2, PAD4, TT4, UGD2, bHLH093, cPT4]
GO:0046394	GO_BiologicalProcess-Custom-GOA_21.11.2017_00h00	carboxylic acid biosynthetic process	[5, 6]	[Group09]	small molecule biosynthetic process	15	2.87356	1.06758e-05	0.00777199	{Group09=8.034859848851076E-11}	{Group09=7.231373863965968E-10}	[AAO2, ASN1, CER2, DOX1, GA2, HMT2, HMT3, JMT, LOX2, MIOX2, OPCL1, OPR2, PAD4, UGD2, bHLH093]
GO:1901615	GO_BiologicalProcess-Custom-GOA_21.11.2017_00h00	organic hydroxy compound metabolic process	[3]	[Group09]	small molecule biosynthetic process	11	3.87324	1.10654e-05	0.00804451	{Group09=8.034859848851076E-11}	{Group09=7.231373863965968E-10}	[AAO2, BAT1, DOX1, DWF4, LDOX, MIOX2, OMT1, PAD4, SMO1-1, XF1, cPT4]
GO:1901617	GO_BiologicalProcess-Custom-GOA_21.11.2017_00h00	organic hydroxy compound biosynthetic process	[4]	[Group09]	small molecule biosynthetic process	10	5.40541	1.49018e-06	0.00109677	{Group09=8.034859848851076E-11}	{Group09=7.231373863965968E-10}	[AAO2, BAT1, DOX1, DWF4, LDOX, OMT1, PAD4, SMO1-1, XF1, cPT4]

## Sheet: Dep Mat Pis
GOID	Ontology Source	GOTerm	GOLevels	GOGroups		Nr. Genes	% Associated Genes	Term PValue	Term PValue Corrected with Bonferroni step down	Group PValue	Group PValue Corrected with Bonferroni step down	Associated Genes Found
GO:0016747	GO_MolecularFunction-Custom-GOA_21.11.2017_00h00	transferase activity, transferring acyl groups other than amino-acyl groups	[4]	[Group00]	transferase activity, transferring acyl groups other than amino-acyl groups	12	3.59281	2.95089e-05	0.0220431	{Group00=2.9508872992405622E-5}	{Group00=8.852661897721687E-5}	[AT1G27480, AT2G23060, AT2G25150, FAB1, HCT, KCS12, LysoPL2, PEL3, RWP1, TBL36, TBL37, TT4]
GO:0043603	GO_BiologicalProcess-Custom-GOA_21.11.2017_00h00	cellular amide metabolic process	[4]	[Group01]	cellular amide metabolic process	1	0.0647668	3.94022e-05	0.0293547	{Group01=3.9402248618205165E-5}	{Group01=3.9402248618205165E-5}	[OMT1]
GO:0009812	GO_BiologicalProcess-Custom-GOA_21.11.2017_00h00	flavonoid metabolic process	[3]	[Group02]	flavonoid biosynthetic process	8	7.33945	4.13561e-06	0.00315547	{Group02=4.1356069980433884E-6}	{Group02=2.894924898630372E-5}	[BEN1, CYP711A1, HCT, OMT1, SRG1, TT4, TT7, UGT78D1]
GO:0009813	GO_BiologicalProcess-Custom-GOA_21.11.2017_00h00	flavonoid biosynthetic process	[4]	[Group02]	flavonoid biosynthetic process	8	8.79121	1.05355e-06	0.000811233	{Group02=4.1356069980433884E-6}	{Group02=2.894924898630372E-5}	[BEN1, CYP711A1, HCT, OMT1, SRG1, TT4, TT7, UGT78D1]
GO:0016021	GO_CellularComponent-Custom-GOA_21.11.2017_00h00	integral component of membrane	[3, 4]	[Group03]	intrinsic component of membrane	72	1.53485	1.46003e-07	0.00011432	{Group03=1.8881583046556073E-8}	{Group03=1.6993424741900466E-7}	[AAE14, ABC4, ABCB15, ABCG29, ABCG39, APY2, AT1G24480, AT1G27480, AT1G34340, AT1G54320, AT1G65230, AT2G30890, AT2G41190, AT3G27390, AT3G47200, AT3G47570, AT3G57400, AT3G61870, AT5G14090, AT5G24080, AT5G36930, AT5G65660, CEV1, CHX18, CYP704A2, CYP707A4, CYP71A22, CYP71B37, CYP76C4, CYP82C4, CYP86A7, CYP96A15, CaS, EIR1, FAD3, GALS1, GDU1, GSO1, HK1, HKT1, KAT1, KOR2, LHB1B1, LHCA4, LHCB2.2, LHT1, …
GO:0031224	GO_CellularComponent-Custom-GOA_21.11.2017_00h00	intrinsic component of membrane	[2, 3]	[Group03]	intrinsic component of membrane	77	1.57111	1.88816e-08	1.49542e-05	{Group03=1.8881583046556073E-8}	{Group03=1.6993424741900466E-7}	[AAE14, ABC4, ABCB15, ABCG29, ABCG39, AGP25, APY2, AT1G24480, AT1G27480, AT1G34340, AT1G54320, AT1G65230, AT2G30890, AT2G41190, AT2G44290, AT3G27390, AT3G47200, AT3G47570, AT3G57400, AT3G61870, AT5G14090, AT5G24080, AT5G36930, AT5G65660, CEV1, CHX18, CYP704A2, CYP707A4, CYP71A22, CYP71B37, CYP76C4, CYP82C4, CYP86A7, CYP96A15, CaS, EIR1, ENODL14, FAD3, FLA2, GALS1, GDU1, GSO1, HK1, HKT1, KAT1, KOR…
GO:0005886	GO_CellularComponent-Custom-GOA_21.11.2017_00h00	plasma membrane	[2, 3, 4]	[Group04]	cell periphery	53	1.44928	5.8881e-05	0.0435719	{Group04=5.947411907085591E-8}	{Group04=4.757929525668473E-7}	[ABC4, ABCB15, ABCG29, ABCG39, AGC2-1, AGD11, AGP25, AT1G60690, AT1G75280, AT2G41190, AT2G44290, AT3G22104, AT3G27390, AT3G47200, AT3G47570, AT4G28940, AT5G14090, AT5G24080, AT5G65660, CDC2, CEV1, CYP77B1, EIR1, ENODL14, FLA2, GDU1, GSO1, HK1, HKT1, KAT1, KOR2, LHT1, LHT2, LysoPL2, MAKR6, MEE48, MSL10, NRT1.9, OMT1, PEN3, PERK1, PIP2A, PTR1, PTR5, QKY, RKF2, RTM2, STP14, SWEET12, THI1, TUB6, UMAM…
GO:0071944	GO_CellularComponent-Custom-GOA_21.11.2017_00h00	cell periphery	[2, 3]	[Group04]	cell periphery	68	1.61559	5.94741e-08	4.69251e-05	{Group04=5.947411907085591E-8}	{Group04=4.757929525668473E-7}	[ABC4, ABCB15, ABCG29, ABCG39, AGC2-1, AGD11, AGP25, ASD1, AT1G60690, AT1G75280, AT2G41190, AT2G44290, AT3G16850, AT3G22104, AT3G27390, AT3G47200, AT3G47570, AT4G16260, AT4G16563, AT4G28940, AT4G29310, AT5G14090, AT5G24080, AT5G65660, BXL2, CDC2, CEV1, CYP77B1, EIR1, ENODL14, EXO, EXPA2, FLA2, GDU1, GSO1, HK1, HKT1, KAT1, KOR2, LHT1, LHT2, LysoPL2, MAKR6, MEE48, MSL10, NRT1.9, OMT1, PEN3, PERK1, …
GO:0006720	GO_BiologicalProcess-Custom-GOA_21.11.2017_00h00	isoprenoid metabolic process	[4, 5]	[Group05]	terpenoid metabolic process	10	5.26316	5.28687e-06	0.00402331	{Group05=5.286874777487576E-6}	{Group05=3.172124866492546E-5}	[BGLU18, CYP707A4, CYP711A1, CYP716A1, D27, GA20OX1, GA2OX8, LUT2, PEN3, TPS21]
GO:0006721	GO_BiologicalProcess-Custom-GOA_21.11.2017_00h00	terpenoid metabolic process	[5, 6]	[Group05]	terpenoid metabolic process	10	6.17284	1.26292e-06	0.00096992	{Group05=5.286874777487576E-6}	{Group05=3.172124866492546E-5}	[BGLU18, CYP707A4, CYP711A1, CYP716A1, D27, GA20OX1, GA2OX8, LUT2, PEN3, TPS21]
GO:0004553	GO_MolecularFunction-Custom-GOA_21.11.2017_00h00	hydrolase activity, hydrolyzing O-glycosyl compounds	[4]	[Group06]	hydrolase activity, hydrolyzing O-glycosyl compounds	16	3.9604	3.8441e-07	0.000298687	{Group06=3.104056649570652E-5}	{Group06=6.208113299141304E-5}	[ASD1, AT1G13130, AT3G16850, AT4G16260, AT4G23820, BGLU18, BXL2, CHIA, GH9B8, KOR2, MEE48, TROL, XTH15, XTH8, XTH9, XTR6]
GO:0005975	GO_BiologicalProcess-Custom-GOA_21.11.2017_00h00	carbohydrate metabolic process	[3]	[Group06]	hydrolase activity, hydrolyzing O-glycosyl compounds	22	2.17391	5.12319e-05	0.0379629	{Group06=3.104056649570652E-5}	{Group06=6.208113299141304E-5}	[ACP4, ASD1, AT1G13130, AT3G16850, AT4G16260, AT4G23820, BGLU18, BXL2, CEV1, CHIA, GALS1, GAPB, GH9B8, HCEF1, KOR2, MEE48, RWP1, TPS3, XTH15, XTH8, XTH9, XTR6]
GO:0016798	GO_MolecularFunction-Custom-GOA_21.11.2017_00h00	hydrolase activity, acting on glycosyl bonds	[3]	[Group06]	hydrolase activity, hydrolyzing O-glycosyl compounds	16	3.66133	1.08131e-06	0.000831525	{Group06=3.104056649570652E-5}	{Group06=6.208113299141304E-5}	[ASD1, AT1G13130, AT3G16850, AT4G16260, AT4G23820, BGLU18, BXL2, CHIA, GH9B8, KOR2, MEE48, TROL, XTH15, XTH8, XTH9, XTR6]
GO:0045229	GO_BiologicalProcess-Custom-GOA_21.11.2017_00h00	external encapsulating structure organization	[3]	[Group06]	hydrolase activity, hydrolyzing O-glycosyl compounds	16	3.04182	1.13673e-05	0.00860507	{Group06=3.104056649570652E-5}	{Group06=6.208113299141304E-5}	[AT3G16850, AT4G23820, CEV1, EXPA2, GALS1, GH9B8, GSO1, HCT, KOR2, MEE48, PEN3, RWP1, XTH15, XTH8, XTH9, XTR6]
GO:0071555	GO_BiologicalProcess-Custom-GOA_21.11.2017_00h00	cell wall organization	[3, 4]	[Group06]	hydrolase activity, hydrolyzing O-glycosyl compounds	15	3.04878	2.08895e-05	0.0156463	{Group06=3.104056649570652E-5}	{Group06=6.208113299141304E-5}	[AT3G16850, AT4G23820, CEV1, EXPA2, GALS1, GH9B8, GSO1, HCT, KOR2, PEN3, RWP1, XTH15, XTH8, XTH9, XTR6]
GO:0016758	GO_MolecularFunction-Custom-GOA_21.11.2017_00h00	transferase activity, transferring hexosyl groups	[4]	[Group07]	glucosyltransferase activity	13	3.49462	1.83783e-05	0.0138021	{Group07=1.8378254804157492E-5}	{Group07=7.351301921662997E-5}	[CEV1, GALS1, TPS3, UGT78D1, UGT84B2, UGT85A2, UGT85A3, UGT88A1, UGT89B1, XTH15, XTH8, XTH9, XTR6]
GO:0035251	GO_MolecularFunction-Custom-GOA_21.11.2017_00h00	UDP-glucosyltransferase activity	[5, 6]	[Group07]	glucosyltransferase activity	8	6.06061	1.69823e-05	0.0128047	{Group07=1.8378254804157492E-5}	{Group07=7.351301921662997E-5}	[CEV1, TPS3, UGT78D1, UGT84B2, UGT85A2, UGT85A3, UGT88A1, UGT89B1]
GO:0046527	GO_MolecularFunction-Custom-GOA_21.11.2017_00h00	glucosyltransferase activity	[5]	[Group07]	glucosyltransferase activity	12	6.55738	5.55896e-08	4.39158e-05	{Group07=1.8378254804157492E-5}	{Group07=7.351301921662997E-5}	[CEV1, TPS3, UGT78D1, UGT84B2, UGT85A2, UGT85A3, UGT88A1, UGT89B1, XTH15, XTH8, XTH9, XTR6]
GO:0080043	GO_MolecularFunction-Custom-GOA_21.11.2017_00h00	quercetin 3-O-glucosyltransferase activity	[6, 7]	[Group07]	glucosyltransferase activity	6	9.23077	1.83587e-05	0.0138057	{Group07=1.8378254804157492E-5}	{Group07=7.351301921662997E-5}	[UGT78D1, UGT84B2, UGT85A2, UGT85A3, UGT88A1, UGT89B1]
GO:0080044	GO_MolecularFunction-Custom-GOA_21.11.2017_00h00	quercetin 7-O-glucosyltransferase activity	[6, 7]	[Group07]	glucosyltransferase activity	6	9.23077	1.83587e-05	0.0138057	{Group07=1.8378254804157492E-5}	{Group07=7.351301921662997E-5}	[UGT78D1, UGT84B2, UGT85A2, UGT85A3, UGT88A1, UGT89B1]
GO:0004497	GO_MolecularFunction-Custom-GOA_21.11.2017_00h00	monooxygenase activity	[3]	[Group08]	oxidoreductase activity, acting on paired donors, with incorporation or reduction of molecular oxygen	13	4.43686	1.3962e-06	0.00107089	{Group08=1.0865064884601912E-14}	{Group08=1.0865064884601912E-13}	[CYP704A2, CYP707A4, CYP716A1, CYP71A22, CYP71B37, CYP76C4, CYP76G1, CYP77B1, CYP81K2, CYP82C4, CYP86A7, CYP96A15, TT7]
GO:0005506	GO_MolecularFunction-Custom-GOA_21.11.2017_00h00	iron ion binding	[6]	[Group08]	oxidoreductase activity, acting on paired donors, with incorporation or reduction of molecular oxygen	11	4.2471	1.3761e-05	0.0103896	{Group08=1.0865064884601912E-14}	{Group08=1.0865064884601912E-13}	[CYP704A2, CYP707A4, CYP716A1, CYP71A22, CYP71B37, CYP76C4, CYP82C4, CYP86A7, CYP96A15, THI1, TT7]
GO:0009698	GO_BiologicalProcess-Custom-GOA_21.11.2017_00h00	phenylpropanoid metabolic process	[3, 4]	[Group08]	oxidoreductase activity, acting on paired donors, with incorporation or reduction of molecular oxygen	9	4.8913	2.80716e-05	0.0209976	{Group08=1.0865064884601912E-14}	{Group08=1.0865064884601912E-13}	[ABCG29, CAD9, CEV1, HCT, LysoPL2, OMT1, PRR1, RWP1, TT4]
GO:0009699	GO_BiologicalProcess-Custom-GOA_21.11.2017_00h00	phenylpropanoid biosynthetic process	[4, 5]	[Group08]	oxidoreductase activity, acting on paired donors, with incorporation or reduction of molecular oxygen	9	6.42857	3.099e-06	0.00237383	{Group08=1.0865064884601912E-14}	{Group08=1.0865064884601912E-13}	[ABCG29, CAD9, CEV1, HCT, LysoPL2, OMT1, PRR1, RWP1, TT4]
GO:0009809	GO_BiologicalProcess-Custom-GOA_21.11.2017_00h00	lignin biosynthetic process	[5, 6]	[Group08]	oxidoreductase activity, acting on paired donors, with incorporation or reduction of molecular oxygen	6	7.40741	6.44829e-05	0.0475883	{Group08=1.0865064884601912E-14}	{Group08=1.0865064884601912E-13}	[ABCG29, CAD9, CEV1, HCT, LysoPL2, OMT1]
GO:0016705	GO_MolecularFunction-Custom-GOA_21.11.2017_00h00	oxidoreductase activity, acting on paired donors, with incorporation or reduction of molecular oxygen	[3]	[Group08]	oxidoreductase activity, acting on paired donors, with incorporation or reduction of molecular oxygen	19	5.12129	4.58852e-10	3.64788e-07	{Group08=1.0865064884601912E-14}	{Group08=1.0865064884601912E-13}	[AOP3, CYP704A2, CYP707A4, CYP716A1, CYP71A22, CYP71B37, CYP76C4, CYP76G1, CYP77B1, CYP81K2, CYP82C4, CYP86A7, CYP96A15, FAD3, GA20OX1, GA2OX8, LUT2, SRG1, TT7]
GO:0016709	GO_MolecularFunction-Custom-GOA_21.11.2017_00h00	oxidoreductase activity, acting on paired donors, with incorporation or reduction of molecular oxygen, NAD(P)H as one donor, and incorporation of one atom of oxygen	[4]	[Group08]	oxidoreductase activity, acting on paired donors, with incorporation or reduction of molecular oxygen	10	5.05051	7.60676e-06	0.00577353	{Group08=1.0865064884601912E-14}	{Group08=1.0865064884601912E-13}	[CYP707A4, CYP716A1, CYP71A22, CYP71B37, CYP76C4, CYP76G1, CYP77B1, CYP81K2, CYP82C4, TT7]
GO:0020037	GO_MolecularFunction-Custom-GOA_21.11.2017_00h00	heme binding	[4]	[Group08]	oxidoreductase activity, acting on paired donors, with incorporation or reduction of molecular oxygen	11	3.59477	6.31073e-05	0.0466363	{Group08=1.0865064884601912E-14}	{Group08=1.0865064884601912E-13}	[CYP704A2, CYP707A4, CYP716A1, CYP71A22, CYP71B37, CYP76C4, CYP82C4, CYP86A7, CYP96A15, HBP1, TT7]
GO:0044550	GO_BiologicalProcess-Custom-GOA_21.11.2017_00h00	secondary metabolite biosynthetic process	[3]	[Group08]	oxidoreductase activity, acting on paired donors, with incorporation or reduction of molecular oxygen	18	5.38922	5.94801e-10	4.72272e-07	{Group08=1.0865064884601912E-14}	{Group08=1.0865064884601912E-13}	[ABCG29, AOP3, CAD9, CEV1, CYP71A22, CYP71B37, CYP76C4, CYP76G1, CYP77B1, CYP81K2, CYP82C4, HCT, LysoPL2, OMT1, PRR1, RWP1, TT4, TT7]
GO:0046906	GO_MolecularFunction-Custom-GOA_21.11.2017_00h00	tetrapyrrole binding	[3]	[Group08]	oxidoreductase activity, acting on paired donors, with incorporation or reduction of molecular oxygen	15	4.41176	2.29018e-07	0.000178863	{Group08=1.0865064884601912E-14}	{Group08=1.0865064884601912E-13}	[CYP704A2, CYP707A4, CYP716A1, CYP71A22, CYP71B37, CYP76C4, CYP82C4, CYP86A7, CYP96A15, HBP1, LHB1B1, LHCA4, LHCB2.2, Lhca6, TT7]
GO:0006091	GO_BiologicalProcess-Custom-GOA_21.11.2017_00h00	generation of precursor metabolites and energy	[3]	[Group09]	photosynthesis	15	4.6729	1.09227e-07	8.57433e-05	{Group09=7.802151681904202E-6}	{Group09=3.901075840952101E-5}	[ABC4, FED A, GAPB, HCEF1, LHB1B1, LHCA4, LHCB2.2, LUT2, Lhca6, PSAG, PSAO, PSBO1, PSBO2, PnsL2, TROL]
GO:0009314	GO_BiologicalProcess-Custom-GOA_21.11.2017_00h00	response to radiation	[3]	[Group09]	photosynthesis	21	2.57353	6.46019e-06	0.00490974	{Group09=7.802151681904202E-6}	{Group09=3.901075840952101E-5}	[ACP4, BAG6, BEN1, CHIA, COL2, CaS, FED A, GA20OX1, GAPB, LHB1B1, LHCA4, LHCB2.2, Lhca6, PAR1, PSBO1, PSBO2, RCA, TT4, TT7, UVR8]
GO:0009416	GO_BiologicalProcess-Custom-GOA_21.11.2017_00h00	response to light stimulus	[4]	[Group09]	photosynthesis	21	2.66836	3.7121e-06	0.00283976	{Group09=7.802151681904202E-6}	{Group09=3.901075840952101E-5}	[ACP4, BAG6, BEN1, CHIA, COL2, CaS, FED A, GA20OX1, GAPB, LHB1B1, LHCA4, LHCB2.2, Lhca6, PAR1, PSBO1, PSBO2, RCA, TT4, TT7, UVR8]
GO:0009521	GO_CellularComponent-Custom-GOA_21.11.2017_00h00	photosystem	[3, 4, 5, 6, 7, 8]	[Group09]	photosynthesis	11	15.7143	1.6851e-11	1.34303e-08	{Group09=7.802151681904202E-6}	{Group09=3.901075840952101E-5}	[LHB1B1, LHCA4, LHCB2.2, Lhca6, PSAG, PSAH2, PSAO, PSB28, PSBO1, PSBO2, PnsL2]
GO:0009522	GO_CellularComponent-Custom-GOA_21.11.2017_00h00	photosystem I	[4, 5, 6, 7, 8, 9]	[Group09]	photosynthesis	7	20	1.52145e-08	1.20651e-05	{Group09=7.802151681904202E-6}	{Group09=3.901075840952101E-5}	[LHB1B1, LHCA4, LHCB2.2, Lhca6, PSAG, PSAH2, PSAO]
GO:0009523	GO_CellularComponent-Custom-GOA_21.11.2017_00h00	photosystem II	[4, 5, 6, 7, 8, 9]	[Group09]	photosynthesis	6	11.7647	4.41629e-06	0.00336521	{Group09=7.802151681904202E-6}	{Group09=3.901075840952101E-5}	[LHB1B1, LHCB2.2, PSB28, PSBO1, PSBO2, PnsL2]
GO:0009526	GO_CellularComponent-Custom-GOA_21.11.2017_00h00	plastid envelope	[4, 5, 6, 7, 8, 9]	[Group09]	photosynthesis	18	2.65487	2.00838e-05	0.0150628	{Group09=7.802151681904202E-6}	{Group09=3.901075840952101E-5}	[AAE14, ABC4, ACP4, AT1G60690, AT3G61870, GAPB, GUN5, HCEF1, LHB1B1, LHCA4, LHCB2.2, LUT2, Lhca6, PEN3, PSAG, RCA, THI1, TROL]
GO:0009532	GO_CellularComponent-Custom-GOA_21.11.2017_00h00	plastid stroma	[4, 5, 6, 7, 8, 9]	[Group09]	photosynthesis	19	2.58503	1.70042e-05	0.0128042	{Group09=7.802151681904202E-6}	{Group09=3.901075840952101E-5}	[ACP4, AT1G60680, AT2G43560, FAB1, FED A, GAPB, GUN5, HCEF1, HEME1, LHB1B1, LHCA4, LHCB2.2, Lhca6, PSAH2, PSB28, PSBO1, PSBO2, RCA, THI1]
GO:0009534	GO_CellularComponent-Custom-GOA_21.11.2017_00h00	chloroplast thylakoid	[5, 6, 7, 8, 9, 10]	[Group09]	photosynthesis	18	3.93873	7.6559e-08	6.03285e-05	{Group09=7.802151681904202E-6}	{Group09=3.901075840952101E-5}	[AT2G43560, AT3G61870, AT4G24930, CaS, GAPB, LHB1B1, LHCA4, LHCB2.2, Lhca6, PSAG, PSAH2, PSAO, PSB28, PSBO1, PSBO2, PnsL2, RCA, TROL]
GO:0009535	GO_CellularComponent-Custom-GOA_21.11.2017_00h00	chloroplast thylakoid membrane	[5, 6, 7, 8, 9, 10, 11]	[Group09]	photosynthesis	15	4.24929	3.6939e-07	0.000287755	{Group09=7.802151681904202E-6}	{Group09=3.901075840952101E-5}	[CaS, GAPB, LHB1B1, LHCA4, LHCB2.2, Lhca6, PSAG, PSAH2, PSAO, PSB28, PSBO1, PSBO2, PnsL2, RCA, TROL]
GO:0009570	GO_CellularComponent-Custom-GOA_21.11.2017_00h00	chloroplast stroma	[5, 6, 7, 8, 9, 10]	[Group09]	photosynthesis	19	2.64993	1.20641e-05	0.00912048	{Group09=7.802151681904202E-6}	{Group09=3.901075840952101E-5}	[ACP4, AT1G60680, AT2G43560, FAB1, FED A, GAPB, GUN5, HCEF1, HEME1, LHB1B1, LHCA4, LHCB2.2, Lhca6, PSAH2, PSB28, PSBO1, PSBO2, RCA, THI1]
GO:0009579	GO_CellularComponent-Custom-GOA_21.11.2017_00h00	thylakoid	[3, 4, 5]	[Group09]	photosynthesis	20	3.83142	2.22545e-08	1.76033e-05	{Group09=7.802151681904202E-6}	{Group09=3.901075840952101E-5}	[AT2G43560, AT3G61870, AT4G24930, CaS, EMB3143, GAPB, LHB1B1, LHCA4, LHCB2.2, Lhca6, PSAG, PSAH2, PSAO, PSB28, PSBO1, PSBO2, PnsL2, RCA, THI1, TROL]
GO:0009654	GO_CellularComponent-Custom-GOA_21.11.2017_00h00	photosystem II oxygen evolving complex	[2, 3, 4, 5, 6, 7, 8, 9, 10]	[Group09]	photosynthesis	4	18.1818	3.19715e-05	0.0238507	{Group09=7.802151681904202E-6}	{Group09=3.901075840952101E-5}	[PSB28, PSBO1, PSBO2, PnsL2]
GO:0009765	GO_BiologicalProcess-Custom-GOA_21.11.2017_00h00	photosynthesis, light harvesting	[4, 5]	[Group09]	photosynthesis	6	15	1.01695e-06	0.000784067	{Group09=7.802151681904202E-6}	{Group09=3.901075840952101E-5}	[LHB1B1, LHCA4, LHCB2.2, LUT2, Lhca6, PSAO]
GO:0009767	GO_BiologicalProcess-Custom-GOA_21.11.2017_00h00	photosynthetic electron transport chain	[4, 5]	[Group09]	photosynthesis	9	19.1489	1.90013e-10	1.5125e-07	{Group09=7.802151681904202E-6}	{Group09=3.901075840952101E-5}	[ABC4, FED A, HCEF1, PSAG, PSAO, PSBO1, PSBO2, PnsL2, TROL]
GO:0009768	GO_BiologicalProcess-Custom-GOA_21.11.2017_00h00	photosynthesis, light harvesting in photosystem I	[5, 6]	[Group09]	photosynthesis	5	22.7273	9.56003e-07	0.000738034	{Group09=7.802151681904202E-6}	{Group09=3.901075840952101E-5}	[LHB1B1, LHCA4, LHCB2.2, Lhca6, PSAO]
GO:0009941	GO_CellularComponent-Custom-GOA_21.11.2017_00h00	chloroplast envelope	[5, 6, 7, 8, 9, 10]	[Group09]	photosynthesis	17	2.57967	4.89363e-05	0.0363596	{Group09=7.802151681904202E-6}	{Group09=3.901075840952101E-5}	[AAE14, ABC4, ACP4, AT1G60690, AT3G61870, GAPB, GUN5, LHB1B1, LHCA4, LHCB2.2, LUT2, Lhca6, PEN3, PSAG, RCA, THI1, TROL]
GO:0010287	GO_CellularComponent-Custom-GOA_21.11.2017_00h00	plastoglobule	[5, 6, 7, 8, 9, 10, 11]	[Group09]	photosynthesis	8	10.8108	2.11267e-07	0.00016521	{Group09=7.802151681904202E-6}	{Group09=3.901075840952101E-5}	[LHB1B1, LHCA4, LHCB2.2, Lhca6, PSAH2, PSBO1, PSBO2, RCA]
GO:0015979	GO_BiologicalProcess-Custom-GOA_21.11.2017_00h00	photosynthesis	[3]	[Group09]	photosynthesis	18	8.57143	2.65016e-13	2.11748e-10	{Group09=7.802151681904202E-6}	{Group09=3.901075840952101E-5}	[ABC4, FED A, GAPB, GUN5, HCEF1, LHB1B1, LHCA4, LHCB2.2, LUT2, Lhca6, PSAG, PSAH2, PSAO, PSB28, PSBO1, PSBO2, PnsL2, TROL]
GO:0018298	GO_BiologicalProcess-Custom-GOA_21.11.2017_00h00	protein-chromophore linkage	[6, 7]	[Group09]	photosynthesis	5	15.1515	7.98862e-06	0.00605537	{Group09=7.802151681904202E-6}	{Group09=3.901075840952101E-5}	[LHB1B1, LHCA4, LHCB2.2, Lhca6, UVR8]
GO:0019684	GO_BiologicalProcess-Custom-GOA_21.11.2017_00h00	photosynthesis, light reaction	[4]	[Group09]	photosynthesis	14	12.1739	1.03523e-12	8.26113e-10	{Group09=7.802151681904202E-6}	{Group09=3.901075840952101E-5}	[ABC4, FED A, HCEF1, LHB1B1, LHCA4, LHCB2.2, LUT2, Lhca6, PSAG, PSAO, PSBO1, PSBO2, PnsL2, TROL]
GO:0022900	GO_BiologicalProcess-Custom-GOA_21.11.2017_00h00	electron transport chain	[3, 4]	[Group09]	photosynthesis	9	9.47368	1.15407e-07	9.04794e-05	{Group09=7.802151681904202E-6}	{Group09=3.901075840952101E-5}	[ABC4, FED A, HCEF1, PSAG, PSAO, PSBO1, PSBO2, PnsL2, TROL]
GO:0030076	GO_CellularComponent-Custom-GOA_21.11.2017_00h00	light-harvesting complex	[3, 4, 5]	[Group09]	photosynthesis	4	16.6667	4.58319e-05	0.0340989	{Group09=7.802151681904202E-6}	{Group09=3.901075840952101E-5}	[LHB1B1, LHCA4, LHCB2.2, Lhca6]
GO:0031976	GO_CellularComponent-Custom-GOA_21.11.2017_00h00	plastid thylakoid	[4, 5, 6, 7, 8, 9]	[Group09]	photosynthesis	18	3.93013	7.91012e-08	6.22526e-05	{Group09=7.802151681904202E-6}	{Group09=3.901075840952101E-5}	[AT2G43560, AT3G61870, AT4G24930, CaS, GAPB, LHB1B1, LHCA4, LHCB2.2, Lhca6, PSAG, PSAH2, PSAO, PSB28, PSBO1, PSBO2, PnsL2, RCA, TROL]
GO:0031984	GO_CellularComponent-Custom-GOA_21.11.2017_00h00	organelle subcompartment	[3, 4, 5, 6, 7]	[Group09]	photosynthesis	26	2.01863	5.04753e-05	0.0374527	{Group09=7.802151681904202E-6}	{Group09=3.901075840952101E-5}	[APY2, AT1G54320, AT2G43560, AT3G61870, AT4G24930, CEV1, CYP96A15, CaS, FAD3, GALS1, GAPB, LHB1B1, LHCA4, LHCB2.2, Lhca6, PSAG, PSAH2, PSAO, PSB28, PSBO1, PSBO2, PnsL2, RCA, TROL, TT7, USPL1]
GO:0034357	GO_CellularComponent-Custom-GOA_21.11.2017_00h00	photosynthetic membrane	[2, 4, 5, 6, 7]	[Group09]	photosynthesis	15	4.04313	6.91671e-07	0.000534662	{Group09=7.802151681904202E-6}	{Group09=3.901075840952101E-5}	[CaS, GAPB, LHB1B1, LHCA4, LHCB2.2, Lhca6, PSAG, PSAH2, PSAO, PSB28, PSBO1, PSBO2, PnsL2, RCA, TROL]
GO:0042651	GO_CellularComponent-Custom-GOA_21.11.2017_00h00	thylakoid membrane	[3, 5, 6, 7, 8]	[Group09]	photosynthesis	15	4.05405	6.68649e-07	0.000517535	{Group09=7.802151681904202E-6}	{Group09=3.901075840952101E-5}	[CaS, GAPB, LHB1B1, LHCA4, LHCB2.2, Lhca6, PSAG, PSAH2, PSAO, PSB28, PSBO1, PSBO2, PnsL2, RCA, TROL]
GO:0044434	GO_CellularComponent-Custom-GOA_21.11.2017_00h00	chloroplast part	[4, 5, 6, 7, 8, 9]	[Group09]	photosynthesis	31	2.30141	4.02218e-07	0.000312121	{Group09=7.802151681904202E-6}	{Group09=3.901075840952101E-5}	[AAE14, ABC4, ACP4, AT1G60680, AT1G60690, AT2G43560, AT3G61870, AT4G24930, CaS, FAB1, FED A, GAPB, GUN5, HCEF1, HEME1, LHB1B1, LHCA4, LHCB2.2, LUT2, Lhca6, PEN3, PSAG, PSAH2, PSAO, PSB28, PSBO1, PSBO2, PnsL2, RCA, THI1, TROL]
GO:0044435	GO_CellularComponent-Custom-GOA_21.11.2017_00h00	plastid part	[3, 4, 5, 6, 7, 8]	[Group09]	photosynthesis	31	2.26112	5.86525e-07	0.000454557	{Group09=7.802151681904202E-6}	{Group09=3.901075840952101E-5}	[AAE14, ABC4, ACP4, AT1G60680, AT1G60690, AT2G43560, AT3G61870, AT4G24930, CaS, FAB1, FED A, GAPB, GUN5, HCEF1, HEME1, LHB1B1, LHCA4, LHCB2.2, LUT2, Lhca6, PEN3, PSAG, PSAH2, PSAO, PSB28, PSBO1, PSBO2, PnsL2, RCA, THI1, TROL]
GO:0044436	GO_CellularComponent-Custom-GOA_21.11.2017_00h00	thylakoid part	[3, 4, 5, 6]	[Group09]	photosynthesis	17	4.15648	8.28787e-08	6.51427e-05	{Group09=7.802151681904202E-6}	{Group09=3.901075840952101E-5}	[AT2G43560, AT4G24930, CaS, GAPB, LHB1B1, LHCA4, LHCB2.2, Lhca6, PSAG, PSAH2, PSAO, PSB28, PSBO1, PSBO2, PnsL2, RCA, TROL]
GO:0055035	GO_CellularComponent-Custom-GOA_21.11.2017_00h00	plastid thylakoid membrane	[4, 5, 6, 7, 8, 9, 10]	[Group09]	photosynthesis	15	4.23729	3.82883e-07	0.000297883	{Group09=7.802151681904202E-6}	{Group09=3.901075840952101E-5}	[CaS, GAPB, LHB1B1, LHCA4, LHCB2.2, Lhca6, PSAG, PSAH2, PSAO, PSB28, PSBO1, PSBO2, PnsL2, RCA, TROL]
GO:0098807	GO_CellularComponent-Custom-GOA_21.11.2017_00h00	chloroplast thylakoid membrane protein complex	[3, 4, 5, 6, 7, 8, 9, 10, 11, 12]	[Group09]	photosynthesis	5	17.2414	4.10859e-06	0.00313896	{Group09=7.802151681904202E-6}	{Group09=3.901075840952101E-5}	[LHCB2.2, PSAG, PSBO1, PSBO2, PnsL2]
KEGG:00195	KEGG_21.11.2017	Photosynthesis	[-1]	[Group09]	photosynthesis	8	10.3896	2.88629e-07	0.000225131	{Group09=7.802151681904202E-6}	{Group09=3.901075840952101E-5}	[FED A, PSAG, PSAH2, PSAO, PSB28, PSBO1, PSBO2, PnsL2]
KEGG:00196	KEGG_21.11.2017	Photosynthesis	[-1]	[Group09]	photosynthesis	4	18.1818	3.19715e-05	0.0238507	{Group09=7.802151681904202E-6}	{Group09=3.901075840952101E-5}	[LHB1B1, LHCA4, LHCB2.2, Lhca6]

## Sheet: Enr You Sta
GOID	Ontology Source	GOTerm	GOLevels	GOGroups	GOGroups	Nr. Genes	% Associated Genes	Term PValue	Term PValue Corrected with Bonferroni step down	Group PValue	Group PValue Corrected with Bonferroni step down	Associated Genes Found
GO:0003723	GO_MolecularFunction-Custom-GOA_21.11.2017_00h00	RNA binding	[4]	[Group00]	RNA binding	1	0.0561482	3.69543e-05	0.0276787	{Group00=3.695425286262625E-5}	{Group00=7.39085057252525E-5}	[RPF1]
GO:0010035	GO_BiologicalProcess-Custom-GOA_21.11.2017_00h00	response to inorganic substance	[3]	[Group01]	response to inorganic substance	20	2.11864	2.25975e-05	0.0169933	{Group01=2.2597516229631434E-5}	{Group01=9.039006491852574E-5}	[ABCC4, ABCG40, AT1G54050, CYS1, CYSA, HIP1, LEA3, LTI65, LTP3, MS2, MT1A, NAS2, PAP17, PR1, RCI3, SYNC1, VIT1, XF1, YUC6, ZIP1]
GO:0005634	GO_CellularComponent-Custom-GOA_21.11.2017_00h00	nucleus	[4, 5, 6, 7]	[Group02]	nucleus	33	0.34418	6.33295e-09	4.87004e-06	{Group02=6.332949805819512E-9}	{Group02=6.966244786401463E-8}	[AT1G29680, AT1G75160, AT1G78170, AT2G34160, AT3G02820, AT3G11690, AT3G58480, AT3G59290, AT5G04440, AT5G38386, AT5G50335, AT5G52220, ATPMEPCRC, BAT1, DUO1, ETG1, HESO1, ITPK4, JMT, LEA3, MC9, MFP2, NAS4, NFD4, NPH3, PAP2, RHD2, TRM9, TT4, UGT76E2, VRN1, WRI1, WRKY31]
GO:0006979	GO_BiologicalProcess-Custom-GOA_21.11.2017_00h00	response to oxidative stress	[3]	[Group03]	response to oxidative stress	13	2.80778	4.10205e-05	0.0306833	{Group03=4.1020503549243125E-5}	{Group03=4.1020503549243125E-5}	[ABCG40, AT1G54050, AT5G47000, CYSA, GPX1, NAS2, PAP17, PnsB5, RCI3, RHS18, TRX1, TT4, YUC6]
GO:0071944	GO_CellularComponent-Custom-GOA_21.11.2017_00h00	cell periphery	[2, 3]	[Group04]	cell periphery	58	1.378	9.91926e-07	0.000757831	{Group04=9.919260358886842E-7}	{Group04=7.935408287109473E-6}	[AAP7, ABC4, ABCC4, ABCG29, ABCG40, ACA1, AIR3, AT1G06840, AT1G35710, AT1G43910, AT2G36325, AT3G05610, AT3G47200, AT4G24340, AT4G24350, AT4G27290, AT4G30020, AT4G31130, AT5G10770, AT5G24080, AT5G58300, ATPMEPCRC, AtVEX1, BAT1, CEL3, CYP81D8, CYS1, ENODL2, FH4, GLP10, HA4, HA9, IRX6, LTP3, MFP2, MS2, NPH3, PEN3, PIN6, PME2, PMT5, PR1, RABG3B, RBOH F, RCI3, RHD2, RHS18, SPIK, SRF1, STP14, UMAMIT21,…
R-ATH:2142753	REACTOME_Pathways_21.11.2017	Arachidonic acid metabolism	[-1]	[Group05]	Arachidonic acid metabolism	5	10.8696	2.1642e-05	0.0162964	{Group05=2.1641962901976966E-5}	{Group05=1.0820981450988483E-4}	[AT1G59960, AT3G59710, AT4G02340, GPX1, LOX3]
GO:0005618	GO_CellularComponent-Custom-GOA_21.11.2017_00h00	cell wall	[3, 4, 5]	[Group06]	cell wall	17	2.44253	1.63035e-05	0.0123254	{Group06=1.6303504369649334E-5}	{Group06=9.7821026217896E-5}	[AIR3, AT3G05610, AT4G24350, AT4G30020, ATPMEPCRC, CEL3, GLP10, LTP3, MFP2, NPH3, PME2, PR1, RCI3, RHS18, WAKL2, XTH31, scpl42]
GO:0030312	GO_CellularComponent-Custom-GOA_21.11.2017_00h00	external encapsulating structure	[2, 3, 4]	[Group06]	cell wall	17	2.44253	1.63035e-05	0.0123254	{Group06=1.6303504369649334E-5}	{Group06=9.7821026217896E-5}	[AIR3, AT3G05610, AT4G24350, AT4G30020, ATPMEPCRC, CEL3, GLP10, LTP3, MFP2, NPH3, PME2, PR1, RCI3, RHS18, WAKL2, XTH31, scpl42]
GO:0016021	GO_CellularComponent-Custom-GOA_21.11.2017_00h00	integral component of membrane	[3, 4]	[Group07]	intrinsic component of membrane	65	1.38563	1.34741e-07	0.000103347	{Group07=4.793316334237075E-8}	{Group07=4.793316334237075E-7}	[AAP7, ABC4, ABCC4, ABCG29, ABCG40, ACA1, AOX2, APY2, AT1G04910, AT1G06840, AT1G17430, AT1G18980, AT1G35710, AT1G49960, AT2G36325, AT3G01570, AT3G05610, AT3G43660, AT3G47200, AT4G01140, AT4G27290, AT4G31130, AT4G35840, AT5G01960, AT5G24080, AT5G24130, AT5G36930, AT5G39020, AT5G41460, AT5G55380, AT5G58300, ATPMEPCRC, AtVEX1, BAT1, BGLU17, COPT1, COPT4, CYP714A1, CYP71B34, CYP78A7, CYP79A2, CYP81D1…
GO:0031224	GO_CellularComponent-Custom-GOA_21.11.2017_00h00	intrinsic component of membrane	[2, 3]	[Group07]	intrinsic component of membrane	68	1.38747	4.79332e-08	3.68127e-05	{Group07=4.793316334237075E-8}	{Group07=4.793316334237075E-7}	[AAP7, ABC4, ABCC4, ABCG29, ABCG40, ACA1, AOX2, APY2, AT1G04910, AT1G06840, AT1G17430, AT1G18980, AT1G35710, AT1G49960, AT2G36325, AT3G01570, AT3G05610, AT3G43660, AT3G47200, AT4G01140, AT4G27290, AT4G31130, AT4G35840, AT5G01960, AT5G10770, AT5G24080, AT5G24130, AT5G36930, AT5G39020, AT5G41460, AT5G55380, AT5G58300, ATPMEPCRC, AtVEX1, BAT1, BGLU17, COPT1, COPT4, CYP714A1, CYP71B34, CYP78A7, CYP79…
GO:0008324	GO_MolecularFunction-Custom-GOA_21.11.2017_00h00	cation transmembrane transporter activity	[4]	[Group08]	transmembrane transport	13	2.72537	5.55443e-05	0.041436	{Group08=1.3323876011390954E-5}	{Group08=9.326713207973667E-5}	[ACA1, BAT1, COPT1, COPT4, HA4, HA9, PEN3, PIN6, PMT5, SPIK, STP14, VIT1, ZIP1]
GO:0055085	GO_BiologicalProcess-Custom-GOA_21.11.2017_00h00	transmembrane transport	[4]	[Group08]	transmembrane transport	16	2.55183	1.71567e-05	0.0129533	{Group08=1.3323876011390954E-5}	{Group08=9.326713207973667E-5}	[AAP7, ABCC4, ABCG29, ABCG40, ACA1, AT1G49960, BAT1, COPT1, COPT4, PAP2, PEN3, PIN6, SPIK, STP14, VIT1, ZIP1]
GO:0003676	GO_MolecularFunction-Custom-GOA_21.11.2017_00h00	nucleic acid binding	[3]	[Group09]	macromolecule biosynthetic process	11	0.260355	1.94473e-05	0.0146633	{Group09=2.667509959390411E-7}	{Group09=2.4007589634513697E-6}	[AT2G25910, AT2G34160, AT3G02820, AT5G10770, DUO1, RPF1, SYNC1, TRM9, VRN1, WRI1, WRKY31]
GO:0009059	GO_BiologicalProcess-Custom-GOA_21.11.2017_00h00	macromolecule biosynthetic process	[4]	[Group09]	macromolecule biosynthetic process	9	0.214388	1.67582e-06	0.00127697	{Group09=2.667509959390411E-7}	{Group09=2.4007589634513697E-6}	[DUO1, ETG1, HESO1, NPH3, PAP2, SYNC1, VRN1, WRI1, WRKY31]
GO:0010467	GO_BiologicalProcess-Custom-GOA_21.11.2017_00h00	gene expression	[4]	[Group09]	macromolecule biosynthetic process	11	0.24581	4.8722e-06	0.00369312	{Group09=2.667509959390411E-7}	{Group09=2.4007589634513697E-6}	[DUO1, HESO1, IPT5, NPH3, PAP2, RPF1, SYNC1, TRM9, VRN1, WRI1, WRKY31]
GO:0034645	GO_BiologicalProcess-Custom-GOA_21.11.2017_00h00	cellular macromolecule biosynthetic process	[4, 5]	[Group09]	macromolecule biosynthetic process	9	0.216972	2.41978e-06	0.00183903	{Group09=2.667509959390411E-7}	{Group09=2.4007589634513697E-6}	[DUO1, ETG1, HESO1, NPH3, PAP2, SYNC1, VRN1, WRI1, WRKY31]
GO:0005622	GO_CellularComponent-Custom-GOA_21.11.2017_00h00	intracellular	[2, 3]	[Group10]	intracellular organelle	114	0.590184	3.12217e-05	0.0234163	{Group10=3.1221718652597085E-5}	{Group10=9.366515595779126E-5}	[ABC4, ABCC4, ACA1, ALDH2C4, AOX2, APY2, ARG1, ASA1, AT1G04910, AT1G06620, AT1G17430, AT1G25240, AT1G28695, AT1G29680, AT1G43910, AT1G53540, AT1G54050, AT1G54870, AT1G59960, AT1G65560, AT1G75160, AT1G78170, AT2G25910, AT2G27740, AT2G34160, AT2G36690, AT3G02820, AT3G11690, AT3G26040, AT3G43660, AT3G47200, AT3G58480, AT3G59290, AT3G59710, AT4G02340, AT4G13230, AT4G35840, AT5G04440, AT5G17540, AT5G2…
GO:0043229	GO_CellularComponent-Custom-GOA_21.11.2017_00h00	intracellular organelle	[2, 3, 4, 5]	[Group10]	intracellular organelle	92	0.533612	9.24292e-07	0.000707084	{Group10=3.1221718652597085E-5}	{Group10=9.366515595779126E-5}	[ABC4, ABCC4, ACA1, AOX2, APY2, ARG1, ASA1, AT1G04910, AT1G25240, AT1G29680, AT1G43910, AT1G54870, AT1G59960, AT1G75160, AT1G78170, AT2G27740, AT2G34160, AT3G02820, AT3G11690, AT3G43660, AT3G47200, AT3G58480, AT3G59290, AT4G02340, AT4G35840, AT5G04440, AT5G22580, AT5G24130, AT5G38386, AT5G41460, AT5G50335, AT5G52220, AT5G60720, ATPMEPCRC, BAT1, BGLU12, BGLU13, CEL3, CLA1, CYP714A1, CYP79A2, CYP81…
GO:0043231	GO_CellularComponent-Custom-GOA_21.11.2017_00h00	intracellular membrane-bounded organelle	[3, 4, 5, 6]	[Group10]	intracellular organelle	90	0.53135	1.08619e-06	0.000828763	{Group10=3.1221718652597085E-5}	{Group10=9.366515595779126E-5}	[ABC4, ABCC4, ACA1, AOX2, APY2, ARG1, ASA1, AT1G04910, AT1G25240, AT1G29680, AT1G43910, AT1G54870, AT1G59960, AT1G75160, AT1G78170, AT2G27740, AT2G34160, AT3G02820, AT3G11690, AT3G43660, AT3G47200, AT3G58480, AT3G59290, AT4G02340, AT4G35840, AT5G04440, AT5G22580, AT5G24130, AT5G38386, AT5G41460, AT5G50335, AT5G52220, AT5G60720, ATPMEPCRC, BAT1, BGLU12, BGLU13, CEL3, CLA1, CYP714A1, CYP79A2, CYP81…
GO:0044424	GO_CellularComponent-Custom-GOA_21.11.2017_00h00	intracellular part	[2, 3, 4]	[Group10]	intracellular organelle	114	0.591102	4.37581e-05	0.0326873	{Group10=3.1221718652597085E-5}	{Group10=9.366515595779126E-5}	[ABC4, ABCC4, ACA1, ALDH2C4, AOX2, APY2, ARG1, ASA1, AT1G04910, AT1G06620, AT1G17430, AT1G25240, AT1G28695, AT1G29680, AT1G43910, AT1G53540, AT1G54050, AT1G54870, AT1G59960, AT1G65560, AT1G75160, AT1G78170, AT2G25910, AT2G27740, AT2G34160, AT2G36690, AT3G02820, AT3G11690, AT3G26040, AT3G43660, AT3G47200, AT3G58480, AT3G59290, AT3G59710, AT4G02340, AT4G13230, AT4G35840, AT5G04440, AT5G17540, AT5G2…
GO:0004497	GO_MolecularFunction-Custom-GOA_21.11.2017_00h00	monooxygenase activity	[3]	[Group11]	oxidoreductase activity, acting on paired donors, with incorporation or reduction of molecular oxygen	13	4.43686	2.8653e-07	0.000219482	{Group11=1.0013839409164345E-10}	{Group11=1.2016607290997213E-9}	[CYP714A1, CYP71B34, CYP78A7, CYP79A2, CYP81D1, CYP81D8, CYP94C1, CYP96A15, FMO1, SMO1-1, TT7, XF1, YUC6]
GO:0005506	GO_MolecularFunction-Custom-GOA_21.11.2017_00h00	iron ion binding	[6]	[Group11]	oxidoreductase activity, acting on paired donors, with incorporation or reduction of molecular oxygen	10	3.861	2.31988e-05	0.0174223	{Group11=1.0013839409164345E-10}	{Group11=1.2016607290997213E-9}	[AT5G36130, CYP714A1, CYP71B34, CYP78A7, CYP79A2, CYP81D1, CYP94C1, CYP96A15, TRM9, TT7]
GO:0016705	GO_MolecularFunction-Custom-GOA_21.11.2017_00h00	oxidoreductase activity, acting on paired donors, with incorporation or reduction of molecular oxygen	[3]	[Group11]	oxidoreductase activity, acting on paired donors, with incorporation or reduction of molecular oxygen	19	5.12129	4.14774e-11	3.19376e-08	{Group11=1.0013839409164345E-10}	{Group11=1.2016607290997213E-9}	[AT1G06620, AT2G36690, AT5G36130, CYP714A1, CYP71B34, CYP78A7, CYP79A2, CYP81D1, CYP81D8, CYP94C1, CYP96A15, DMR6, FMO1, GA20OX1, LUT2, SMO1-1, TT7, XF1, YUC6]
GO:0016709	GO_MolecularFunction-Custom-GOA_21.11.2017_00h00	oxidoreductase activity, acting on paired donors, with incorporation or reduction of molecular oxygen, NAD(P)H as one donor, and incorporation of one atom of oxygen	[4]	[Group11]	oxidoreductase activity, acting on paired donors, with incorporation or reduction of molecular oxygen	10	5.05051	2.20084e-06	0.00167484	{Group11=1.0013839409164345E-10}	{Group11=1.2016607290997213E-9}	[CYP71B34, CYP78A7, CYP79A2, CYP81D1, CYP81D8, FMO1, SMO1-1, TT7, XF1, YUC6]
GO:0020037	GO_MolecularFunction-Custom-GOA_21.11.2017_00h00	heme binding	[4]	[Group11]	oxidoreductase activity, acting on paired donors, with incorporation or reduction of molecular oxygen	12	3.92157	2.99785e-06	0.00227537	{Group11=1.0013839409164345E-10}	{Group11=1.2016607290997213E-9}	[AT5G36130, AT5G47000, CYP714A1, CYP71B34, CYP78A7, CYP79A2, CYP81D1, CYP94C1, CYP96A15, RCI3, RHS18, TT7]
GO:0046906	GO_MolecularFunction-Custom-GOA_21.11.2017_00h00	tetrapyrrole binding	[3]	[Group11]	oxidoreductase activity, acting on paired donors, with incorporation or reduction of molecular oxygen	12	3.52941	8.74001e-06	0.00661619	{Group11=1.0013839409164345E-10}	{Group11=1.2016607290997213E-9}	[AT5G36130, AT5G47000, CYP714A1, CYP71B34, CYP78A7, CYP79A2, CYP81D1, CYP94C1, CYP96A15, RCI3, RHS18, TT7]

## Sheet: Dep You Sta
GOID	Ontology Source	GOTerm	GOLevels	GOGroups	GOGroups	Nr. Genes	% Associated Genes	Term PValue	Term PValue Corrected with Bonferroni step down	Group PValue	Group PValue Corrected with Bonferroni step down	Associated Genes Found
GO:0071944	GO_CellularComponent-Custom-GOA_21.11.2017_00h00	cell periphery	[2, 3]	[Group0]	cell periphery	43	1.02162	1.54039e-06	0.00108905	{Group0=1.5403871485551976E-6}	{Group0=7.701935742775987E-6}	[ABA2, ABCB11, AHA10, AT1G03220, AT1G30350, AT1G51890, AT1G76070, AT2G45010, AT3G05150, AT3G19620, AT3G23600, AT3G43270, AT4G18950, AT5G02180, AT5G03850, AT5G10770, AT5G20260, AT5G45280, BGAL15, BOR4, BXL1, BXL2, EXO70B1, FLA3, HA1, HAK5, LAX3, LRX3, MIZ1, MTHSC70-2, NRT1.9, OMT1, PAP85, RNS1, RPS6, SFH3, TRE1, UTR2, WNK7, WSD1, XTH26, sks16, sks17]
GO:0010817	GO_BiologicalProcess-Custom-GOA_21.11.2017_00h00	regulation of hormone levels	[3]	[Group1]	regulation of hormone levels	8	3.14961	3.8433e-05	0.0268262	{Group1=3.8432982193677025E-5}	{Group1=7.686596438735405E-5}	[ABCB11, AGO1, CYP79B2, IPT1, LAX3, OMT1, SGR5, YUC2]
GO:0005578	GO_CellularComponent-Custom-GOA_21.11.2017_00h00	proteinaceous extracellular matrix	[3, 4]	[Group2]	proteinaceous extracellular matrix	4	22.2222	1.61518e-06	0.00114032	{Group2=2.303141488913462E-5}	{Group2=6.909424466740386E-5}	[AT3G19620, BXL1, BXL2, BXL3]
GO:0031012	GO_CellularComponent-Custom-GOA_21.11.2017_00h00	extracellular matrix	[2, 3]	[Group2]	proteinaceous extracellular matrix	4	11.7647	2.30314e-05	0.016122	{Group2=2.303141488913462E-5}	{Group2=6.909424466740386E-5}	[AT3G19620, BXL1, BXL2, BXL3]
GO:0005618	GO_CellularComponent-Custom-GOA_21.11.2017_00h00	cell wall	[3, 4, 5]	[Group3]	cell wall	15	2.15517	1.79935e-06	0.00126854	{Group3=1.799351443426673E-6}	{Group3=7.197405773706692E-6}	[AT1G03220, AT3G19620, AT3G43270, AT5G03850, AT5G45280, BGAL15, BXL1, BXL2, LRX3, MTHSC70-2, PAP85, RNS1, XTH26, sks16, sks17]
GO:0009505	GO_CellularComponent-Custom-GOA_21.11.2017_00h00	plant-type cell wall	[4, 5, 6]	[Group3]	cell wall	9	2.8754	2.55863e-05	0.0178848	{Group3=1.799351443426673E-6}	{Group3=7.197405773706692E-6}	[AT1G03220, AT3G43270, AT5G45280, BXL1, BXL2, LRX3, PAP85, sks16, sks17]
GO:0030312	GO_CellularComponent-Custom-GOA_21.11.2017_00h00	external encapsulating structure	[2, 3, 4]	[Group3]	cell wall	15	2.15517	1.79935e-06	0.00126854	{Group3=1.799351443426673E-6}	{Group3=7.197405773706692E-6}	[AT1G03220, AT3G19620, AT3G43270, AT5G03850, AT5G45280, BGAL15, BXL1, BXL2, LRX3, MTHSC70-2, PAP85, RNS1, XTH26, sks16, sks17]
GO:0004497	GO_MolecularFunction-Custom-GOA_21.11.2017_00h00	monooxygenase activity	[3]	[Group4]	secondary metabolite biosynthetic process	9	3.07167	1.52128e-05	0.0106946	{Group4=1.175461603276156E-6}	{Group4=7.0527696196569355E-6}	[AT4G29890, CYP71A26, CYP71B10, CYP71B2, CYP71B34, CYP71B36, CYP71B37, CYP79B2, YUC2]
GO:0005506	GO_MolecularFunction-Custom-GOA_21.11.2017_00h00	iron ion binding	[6]	[Group4]	secondary metabolite biosynthetic process	8	3.0888	4.41054e-05	0.0307414	{Group4=1.175461603276156E-6}	{Group4=7.0527696196569355E-6}	[AT4G29890, CYP71A26, CYP71B10, CYP71B2, CYP71B34, CYP71B36, CYP71B37, CYP79B2]
GO:0016705	GO_MolecularFunction-Custom-GOA_21.11.2017_00h00	oxidoreductase activity, acting on paired donors, with incorporation or reduction of molecular oxygen	[3]	[Group4]	secondary metabolite biosynthetic process	10	2.69542	1.57109e-05	0.011029	{Group4=1.175461603276156E-6}	{Group4=7.0527696196569355E-6}	[AT1G06620, AT4G29890, CYP71A26, CYP71B10, CYP71B2, CYP71B34, CYP71B36, CYP71B37, CYP79B2, YUC2]
GO:0016709	GO_MolecularFunction-Custom-GOA_21.11.2017_00h00	oxidoreductase activity, acting on paired donors, with incorporation or reduction of molecular oxygen, NAD(P)H as one donor, and incorporation of one atom of oxygen	[4]	[Group4]	secondary metabolite biosynthetic process	8	4.0404	6.38396e-06	0.00449431	{Group4=1.175461603276156E-6}	{Group4=7.0527696196569355E-6}	[CYP71A26, CYP71B10, CYP71B2, CYP71B34, CYP71B36, CYP71B37, CYP79B2, YUC2]
GO:0020037	GO_MolecularFunction-Custom-GOA_21.11.2017_00h00	heme binding	[4]	[Group4]	secondary metabolite biosynthetic process	9	2.94118	2.14266e-05	0.0150201	{Group4=1.175461603276156E-6}	{Group4=7.0527696196569355E-6}	[AT4G33870, CYP71A26, CYP71B10, CYP71B2, CYP71B34, CYP71B36, CYP71B37, CYP79B2, TSPO]
GO:0044550	GO_BiologicalProcess-Custom-GOA_21.11.2017_00h00	secondary metabolite biosynthetic process	[3]	[Group4]	secondary metabolite biosynthetic process	11	3.29341	8.48047e-07	0.000600418	{Group4=1.175461603276156E-6}	{Group4=7.0527696196569355E-6}	[AHA10, ALDH2C4, CYP71A26, CYP71B10, CYP71B2, CYP71B34, CYP71B36, CYP71B37, CYP79B2, LAC17, OMT1]
GO:0046906	GO_MolecularFunction-Custom-GOA_21.11.2017_00h00	tetrapyrrole binding	[3]	[Group4]	secondary metabolite biosynthetic process	9	2.64706	4.86623e-05	0.0338689	{Group4=1.175461603276156E-6}	{Group4=7.0527696196569355E-6}	[AT4G33870, CYP71A26, CYP71B10, CYP71B2, CYP71B34, CYP71B36, CYP71B37, CYP79B2, TSPO]
R-ATH:380608	REACTOME_Reactions_21.11.2017	5-hydroxyindole acetaldehyde to 5-hydroxyindole acetic acid	[-1]	[Group5]	5-hydroxyindole acetaldehyde to 5-hydroxyindole acetic acid	2	66.6667	7.16303e-05	0.0497831	{Group5=7.163032745705797E-5}	{Group5=7.163032745705797E-5}	[ALDH2B7, ALDH2C4]
R-ATH:380612	REACTOME_Pathways_21.11.2017	Metabolism of serotonin	[-1]	[Group5]	5-hydroxyindole acetaldehyde to 5-hydroxyindole acetic acid	2	66.6667	7.16303e-05	0.0497831	{Group5=7.163032745705797E-5}	{Group5=7.163032745705797E-5}	[ALDH2B7, ALDH2C4]
R-ATH:380615	REACTOME_Pathways_21.11.2017	Serotonin clearance from the synaptic cleft	[-1]	[Group5]	5-hydroxyindole acetaldehyde to 5-hydroxyindole acetic acid	2	66.6667	7.16303e-05	0.0497831	{Group5=7.163032745705797E-5}	{Group5=7.163032745705797E-5}	[ALDH2B7, ALDH2C4]
R-ATH:5362522	REACTOME_Reactions_21.11.2017	ALDHs oxidise atRAL to atRA	[-1]	[Group5]	5-hydroxyindole acetaldehyde to 5-hydroxyindole acetic acid	2	66.6667	7.16303e-05	0.0497831	{Group5=7.163032745705797E-5}	{Group5=7.163032745705797E-5}	[ALDH2B7, ALDH2C4]
R-ATH:5696091	REACTOME_Reactions_21.11.2017	acetaldehyde + NAD+ => acetate + NADH + H+ [mitochondrial]	[-1]	[Group5]	5-hydroxyindole acetaldehyde to 5-hydroxyindole acetic acid	2	66.6667	7.16303e-05	0.0497831	{Group5=7.163032745705797E-5}	{Group5=7.163032745705797E-5}	[ALDH2B7, ALDH2C4]
R-ATH:6813749	REACTOME_Reactions_21.11.2017	ALDH1A1 oxidises GA to DGA	[-1]	[Group5]	5-hydroxyindole acetaldehyde to 5-hydroxyindole acetic acid	2	66.6667	7.16303e-05	0.0497831	{Group5=7.163032745705797E-5}	{Group5=7.163032745705797E-5}	[ALDH2B7, ALDH2C4]
R-ATH:71691	REACTOME_Reactions_21.11.2017	acetaldehyde + NAD+ => acetate + NADH + H+ [cytosolic]	[-1]	[Group5]	5-hydroxyindole acetaldehyde to 5-hydroxyindole acetic acid	2	66.6667	7.16303e-05	0.0497831	{Group5=7.163032745705797E-5}	{Group5=7.163032745705797E-5}	[ALDH2B7, ALDH2C4]

## Sheet: Enr You Pis
GOID	Ontology Source	GOTerm	GOLevels	GOGroups		Nr. Genes	% Associated Genes	Term PValue	Term PValue Corrected with Bonferroni step down	Group PValue	Group PValue Corrected with Bonferroni step down	Associated Genes Found
GO:0050662	GO_MolecularFunction-Custom-GOA_21.11.2017_00h00	coenzyme binding	[3]	[Group0]	coenzyme binding	8	3.16206	5.07325e-06	0.00313527	{Group0=5.0732472203103204E-6}	{Group0=1.521974166093096E-5}	[ACX3, AT5G44440, BEN1, ChlAKR, DRL1, MEE32, MO1, PAO1]
GO:0022804	GO_MolecularFunction-Custom-GOA_21.11.2017_00h00	active transmembrane transporter activity	[3]	[Group1]	active transmembrane transporter activity	10	1.71233	6.83432e-05	0.0417577	{Group1=6.834318345946745E-5}	{Group1=6.834318345946745E-5}	[ABCC3, ABCG15, ABCG29, AHA10, AT3G63380, BOR4, CAX3, LAX2, STP14, TMT2]
GO:0019438	GO_BiologicalProcess-Custom-GOA_21.11.2017_00h00	aromatic compound biosynthetic process	[4]	[Group2]	organic cyclic compound biosynthetic process	25	0.848608	7.3819e-05	0.0449558	{Group2=2.3439250365764088E-5}	{Group2=4.6878500731528175E-5}	[ABCG29, AGO4, AHA10, AT1G05805, AT1G15710, AT3G49950, AT5G57580, CAD6, CAL, CPC, DEL3, DHS2, DRL1, DUT1, GPRI1, LDOX, MYB56, NIC1, NTT, PREP1, RWP1, TKI1, TT16, TT4, TT8]
GO:1901362	GO_BiologicalProcess-Custom-GOA_21.11.2017_00h00	organic cyclic compound biosynthetic process	[4]	[Group2]	organic cyclic compound biosynthetic process	27	0.873504	2.27256e-05	0.0139762	{Group2=2.3439250365764088E-5}	{Group2=4.6878500731528175E-5}	[ABCG29, AGO4, AHA10, AT1G05805, AT1G15710, AT3G49950, AT5G57580, BEN1, CAD6, CAL, CPC, DEL3, DHS2, DRL1, DUT1, GPRI1, LDOX, LUP2, MYB56, NIC1, NTT, PREP1, RWP1, TKI1, TT16, TT4, TT8]
GO:0009698	GO_BiologicalProcess-Custom-GOA_21.11.2017_00h00	phenylpropanoid metabolic process	[3, 4]	[Group3]	secondary metabolite biosynthetic process	8	4.34783	4.70123e-07	0.000292887	{Group3=1.653245283042906E-8}	{Group3=6.612981132171624E-8}	[ABCG29, AHA10, CAD6, LDOX, RWP1, TT16, TT4, TT8]
GO:0009699	GO_BiologicalProcess-Custom-GOA_21.11.2017_00h00	phenylpropanoid biosynthetic process	[4, 5]	[Group3]	secondary metabolite biosynthetic process	8	5.71429	5.75204e-08	3.58927e-05	{Group3=1.653245283042906E-8}	{Group3=6.612981132171624E-8}	[ABCG29, AHA10, CAD6, LDOX, RWP1, TT16, TT4, TT8]
GO:0009718	GO_BiologicalProcess-Custom-GOA_21.11.2017_00h00	anthocyanin-containing compound biosynthetic process	[4, 5]	[Group3]	secondary metabolite biosynthetic process	4	10.8108	1.1069e-05	0.00682956	{Group3=1.653245283042906E-8}	{Group3=6.612981132171624E-8}	[DFR, LDOX, TT4, TT8]
GO:0009812	GO_BiologicalProcess-Custom-GOA_21.11.2017_00h00	flavonoid metabolic process	[3]	[Group3]	secondary metabolite biosynthetic process	6	5.50459	3.49536e-06	0.00216363	{Group3=1.653245283042906E-8}	{Group3=6.612981132171624E-8}	[BEN1, DFR, LDOX, TT4, TT7, TT8]
GO:0009813	GO_BiologicalProcess-Custom-GOA_21.11.2017_00h00	flavonoid biosynthetic process	[4]	[Group3]	secondary metabolite biosynthetic process	6	6.59341	1.21466e-06	0.000755516	{Group3=1.653245283042906E-8}	{Group3=6.612981132171624E-8}	[BEN1, DFR, LDOX, TT4, TT7, TT8]
GO:0010023	GO_BiologicalProcess-Custom-GOA_21.11.2017_00h00	proanthocyanidin biosynthetic process	[5, 6]	[Group3]	secondary metabolite biosynthetic process	4	50	1.27516e-08	7.96973e-06	{Group3=1.653245283042906E-8}	{Group3=6.612981132171624E-8}	[AHA10, LDOX, TT16, TT8]
GO:0018958	GO_BiologicalProcess-Custom-GOA_21.11.2017_00h00	phenol-containing compound metabolic process	[4]	[Group3]	secondary metabolite biosynthetic process	4	8.88889	2.44046e-05	0.0149844	{Group3=1.653245283042906E-8}	{Group3=6.612981132171624E-8}	[AHA10, LDOX, TT16, TT8]
GO:0044550	GO_BiologicalProcess-Custom-GOA_21.11.2017_00h00	secondary metabolite biosynthetic process	[3]	[Group3]	secondary metabolite biosynthetic process	12	3.59281	4.70436e-09	2.94493e-06	{Group3=1.653245283042906E-8}	{Group3=6.612981132171624E-8}	[ABCG29, AHA10, CAD6, CYP71B2, CYP82C3, LDOX, MO1, RWP1, TT16, TT4, TT7, TT8]
GO:0046189	GO_BiologicalProcess-Custom-GOA_21.11.2017_00h00	phenol-containing compound biosynthetic process	[5]	[Group3]	secondary metabolite biosynthetic process	4	17.3913	1.54497e-06	0.00095788	{Group3=1.653245283042906E-8}	{Group3=6.612981132171624E-8}	[AHA10, LDOX, TT16, TT8]
GO:0046283	GO_BiologicalProcess-Custom-GOA_21.11.2017_00h00	anthocyanin-containing compound metabolic process	[3, 4]	[Group3]	secondary metabolite biosynthetic process	4	7.69231	4.34622e-05	0.0265988	{Group3=1.653245283042906E-8}	{Group3=6.612981132171624E-8}	[DFR, LDOX, TT4, TT8]
GO:1901617	GO_BiologicalProcess-Custom-GOA_21.11.2017_00h00	organic hydroxy compound biosynthetic process	[4]	[Group3]	secondary metabolite biosynthetic process	6	3.24324	7.04581e-05	0.0429794	{Group3=1.653245283042906E-8}	{Group3=6.612981132171624E-8}	[AHA10, BEN1, ITPK4, LDOX, TT16, TT8]
GO:2000029	GO_BiologicalProcess-Custom-GOA_21.11.2017_00h00	regulation of proanthocyanidin biosynthetic process	[5, 6, 7]	[Group3]	secondary metabolite biosynthetic process	2	100	1.38466e-05	0.00852953	{Group3=1.653245283042906E-8}	{Group3=6.612981132171624E-8}	[TT16, TT8]
GO:2000762	GO_BiologicalProcess-Custom-GOA_21.11.2017_00h00	regulation of phenylpropanoid metabolic process	[4, 5]	[Group3]	secondary metabolite biosynthetic process	3	16.6667	3.97676e-05	0.0243776	{Group3=1.653245283042906E-8}	{Group3=6.612981132171624E-8}	[ABCG29, TT16, TT8]
KEGG:00941	KEGG_21.11.2017	Flavonoid biosynthesis	[-1]	[Group3]	secondary metabolite biosynthetic process	4	18.1818	1.27995e-06	0.000794849	{Group3=1.653245283042906E-8}	{Group3=6.612981132171624E-8}	[DFR, LDOX, TT4, TT7]

## Sheet: Dep You Pis
GOID	Ontology Source	GOTerm	GOLevels	GOGroups		Nr. Genes	% Associated Genes	Term PValue	Term PValue Corrected with Bonferroni step down	Group PValue	Group PValue Corrected with Bonferroni step down	Associated Genes Found
GO:0071944	GO_CellularComponent-Custom-GOA_21.11.2017_00h00	cell periphery	[2, 3]	[Group0]	cell periphery	36	0.85531	5.60216e-05	0.0347334	{Group0=5.602162694242572E-5}	{Group0=5.602162694242572E-5}	[ABCC4, ABCG29, ABCG39, ABCG40, ADH1, AT1G01540, AT1G08440, AT2G39130, AT3G05165, AT3G17060, AT3G19620, AT3G47200, AT3G50940, AT4G25830, AT5G10530, BXL2, C/VIF1, CA1, CYP71B11, CYP81D8, EDR1, EIF3G1, ENODL14, GTR2, ITN1, LysoPL2, NET2D, NRT1.1, PMT5, PRF4, PUT4, RBL1, RPP13, UGD3, XSP1, XTH8]
GO:0016705	GO_MolecularFunction-Custom-GOA_21.11.2017_00h00	oxidoreductase activity, acting on paired donors, with incorporation or reduction of molecular oxygen	[3]	[Group1]	secondary metabolite biosynthetic process	9	2.42588	3.75572e-05	0.0233981	{Group1=1.1867975912075514E-7}	{Group1=4.7471903648302054E-7}	[AT1G06620, CYP71B11, CYP71B34, CYP81D8, CYP81K2, CYP82C4, DWF4, FLS1, SSI2]
GO:0044550	GO_BiologicalProcess-Custom-GOA_21.11.2017_00h00	secondary metabolite biosynthetic process	[3]	[Group1]	secondary metabolite biosynthetic process	10	2.99401	2.16614e-06	0.00136033	{Group1=1.1867975912075514E-7}	{Group1=4.7471903648302054E-7}	[ABCG29, ALDH2C4, AT5G58490, CYP71B11, CYP71B34, CYP81D8, CYP81K2, CYP82C4, ELI3-2, LysoPL2]
GO:0043207	GO_BiologicalProcess-Custom-GOA_21.11.2017_00h00	response to external biotic stimulus	[3]	[Group2]	response to other organism	18	1.47662	5.71201e-06	0.00357572	{Group2=5.712008205517231E-6}	{Group2=1.7136024616551693E-5}	[ABCC4, ABCG40, ACP4, ASA1, AT5G10530, CA1, CAX3, CYP81D8, CYP81K2, EDR1, ELI3-2, FLS1, G-TMT, MOS4, PLA2A, RPP13, SSI2, TPS21]
GO:0051707	GO_BiologicalProcess-Custom-GOA_21.11.2017_00h00	response to other organism	[2, 4]	[Group2]	response to other organism	18	1.47905	5.5847e-06	0.00350161	{Group2=5.712008205517231E-6}	{Group2=1.7136024616551693E-5}	[ABCC4, ABCG40, ACP4, ASA1, AT5G10530, CA1, CAX3, CYP81D8, CYP81K2, EDR1, ELI3-2, FLS1, G-TMT, MOS4, PLA2A, RPP13, SSI2, TPS21]
GO:0006855	GO_BiologicalProcess-Custom-GOA_21.11.2017_00h00	drug transmembrane transport	[5]	[Group3]	drug transmembrane transport	4	10.2564	2.51686e-05	0.0157304	{Group3=5.488719736206452E-5}	{Group3=1.0977439472412904E-4}	[ABCC4, ABCG29, ABCG39, ABCG40]
GO:0015893	GO_BiologicalProcess-Custom-GOA_21.11.2017_00h00	drug transport	[4]	[Group3]	drug transmembrane transport	4	9.30232	3.72583e-05	0.0232492	{Group3=5.488719736206452E-5}	{Group3=1.0977439472412904E-4}	[ABCC4, ABCG29, ABCG39, ABCG40]
GO:0022804	GO_MolecularFunction-Custom-GOA_21.11.2017_00h00	active transmembrane transporter activity	[3]	[Group3]	drug transmembrane transport	11	1.88356	5.16311e-05	0.0320629	{Group3=5.488719736206452E-5}	{Group3=1.0977439472412904E-4}	[ABCC4, ABCG29, ABCG39, ABCG40, AT3G05165, ATOEP16-2, CAX3, G-TMT, GTR2, PMT5, PUT4]
GO:0042493	GO_BiologicalProcess-Custom-GOA_21.11.2017_00h00	response to drug	[3]	[Group3]	drug transmembrane transport	4	9.09091	4.08464e-05	0.0254065	{Group3=5.488719736206452E-5}	{Group3=1.0977439472412904E-4}	[ABCC4, ABCG29, ABCG39, ABCG40]
