# Supplementary material for: Transcriptome and Network Analyses of Heterostyly in Turnera subulata Provide Mechanistic Insights: Are S-Loci a Red-Light for Pistil Elongation?
Source: Plants (Basel). 2020 Jun 3;9(6):713. doi: 10.3390/plants9060713 (PMC7356734; doi:10.3390/plants9060713)
Supplement: Supplementary file 1 [file plants-09-00713-s001.zip › plants-804445-XML01-supplementary/File S3.xlsx]

## Sheet: Enriched Pathways
Mature pistil	Young pistil	Mature stamen	Young stamen
Metabolism	Metabolism	Metabolism	Metabolism
Global and overview maps	Global and overview maps	Global and overview maps	Global and overview maps
01100 Metabolic pathways (39)	01100 Metabolic pathways (25)	01100 Metabolic pathways (22)	01100 Metabolic pathways (36)
01110 Biosynthesis of secondary metabolites (36)	01110 Biosynthesis of secondary metabolites (20)	01110 Biosynthesis of secondary metabolites (17)	01110 Biosynthesis of secondary metabolites (23)
01120 Microbial metabolism in diverse environments (1)	01120 Microbial metabolism in diverse environments (3)	01120 Microbial metabolism in diverse environments (3)	01120 Microbial metabolism in diverse environments (4)
01130 Biosynthesis of antibiotics (2)	01130 Biosynthesis of antibiotics (4)	01130 Biosynthesis of antibiotics (4)	01130 Biosynthesis of antibiotics (5)
01200 Carbon metabolism (1)	01200 Carbon metabolism (1)	01200 Carbon metabolism (2)	01200 Carbon metabolism (1)
01212 Fatty acid metabolism (2)	01212 Fatty acid metabolism (1)	01230 Biosynthesis of amino acids (1)	01210 2-Oxocarboxylic acid metabolism (1)
01230 Biosynthesis of amino acids (1)	01230 Biosynthesis of amino acids (5)	Carbohydrate metabolism	01212 Fatty acid metabolism (2)
Carbohydrate metabolism	01220 Degradation of aromatic compounds (1)	00010 Glycolysis / Gluconeogenesis (1)	01230 Biosynthesis of amino acids (2)
00040 Pentose and glucuronate interconversions (2)	Carbohydrate metabolism	00020 Citrate cycle (TCA cycle) (1)	Carbohydrate metabolism
00053 Ascorbate and aldarate metabolism (2)	00010 Glycolysis / Gluconeogenesis (1)	00040 Pentose and glucuronate interconversions (2)	00010 Glycolysis / Gluconeogenesis (3)
00500 Starch and sucrose metabolism (2)	00040 Pentose and glucuronate interconversions (1)	00052 Galactose metabolism (1)	00030 Pentose phosphate pathway (1)
00520 Amino sugar and nucleotide sugar metabolism (3)	00640 Propanoate metabolism (1)	00500 Starch and sucrose metabolism (2)	00040 Pentose and glucuronate interconversions (3)
00640 Propanoate metabolism (1)	00650 Butanoate metabolism (1)	00620 Pyruvate metabolism (1)	00051 Fructose and mannose metabolism (1)
00562 Inositol phosphate metabolism (2)	Energy metabolism	Energy metabolism	00052 Galactose metabolism (1)
Energy metabolism	00190 Oxidative phosphorylation (2)	00190 Oxidative phosphorylation (1)	00053 Ascorbate and aldarate metabolism (1)
00910 Nitrogen metabolism (1)	00910 Nitrogen metabolism (1)	00195 Photosynthesis (2)	00500 Starch and sucrose metabolism (3)
Lipid metabolism	Lipid metabolism	00196 Photosynthesis - antenna proteins (1)	00620 Pyruvate metabolism (1)
00062 Fatty acid elongation (1)	00071 Fatty acid degradation (1)	00710 Carbon fixation in photosynthetic organisms (1)	Energy metabolism
00071 Fatty acid degradation (1)	00073 Cutin, suberine and wax biosynthesis (1)	00680 Methane metabolism (1)	00190 Oxidative phosphorylation (2)
00073 Cutin, suberine and wax biosynthesis (3)	00561 Glycerolipid metabolism (1)	00910 Nitrogen metabolism (1)	00680 Methane metabolism (1)
00100 Steroid biosynthesis (3)	00590 Arachidonic acid metabolism (1)	Lipid metabolism	00910 Nitrogen metabolism (1)
00561 Glycerolipid metabolism (1)	00591 Linoleic acid metabolism (1)	00073 Cutin, suberine and wax biosynthesis (3)	Lipid metabolism
00564 Glycerophospholipid metabolism (2)	00592 alpha-Linolenic acid metabolism (2)	00590 Arachidonic acid metabolism (1)	00061 Fatty acid biosynthesis (1)
00565 Ether lipid metabolism (1)	01040 Biosynthesis of unsaturated fatty acids (1)	00591 Linoleic acid metabolism (1)	00071 Fatty acid degradation (2)
00591 Linoleic acid metabolism (1)	Nucleotide metabolism	00592 alpha-Linolenic acid metabolism (1)	00073 Cutin, suberine and wax biosynthesis (2)
00592 alpha-Linolenic acid metabolism (7)	00240 Pyrimidine metabolism (1)	Amino acid metabolism	00100 Steroid biosynthesis (2)
01040 Biosynthesis of unsaturated fatty acids (1)	Amino acid metabolism	00260 Glycine, serine and threonine metabolism (1)	00561 Glycerolipid metabolism (1)
Nucleotide metabolism	00250 Alanine, aspartate and glutamate metabolism (2)	00270 Cysteine and methionine metabolism (1)	00590 Arachidonic acid metabolism (2)
00240 Pyrimidine metabolism (1)	00330 Arginine and proline metabolism (1)	00330 Arginine and proline metabolism (1)	00591 Linoleic acid metabolism (1)
Amino acid metabolism	00400 Phenylalanine, tyrosine and tryptophan biosynthesis (4)	00380 Tryptophan metabolism (1)	00592 alpha-Linolenic acid metabolism (3)
00250 Alanine, aspartate and glutamate metabolism (1)	Metabolism of other amino acids	Metabolism of cofactors and vitamins	Nucleotide metabolism
00270 Cysteine and methionine metabolism (2)	00410 beta-Alanine metabolism (3)	00750 Vitamin B6 metabolism (1)	00230 Purine metabolism (1)
00380 Tryptophan metabolism (1)	00430 Taurine and hypotaurine metabolism (1)	Metabolism of terpenoids and polyketides	00240 Pyrimidine metabolism (1)
Metabolism of other amino acids	Metabolism of cofactors and vitamins	00900 Terpenoid backbone biosynthesis (1)	Amino acid metabolism
00410 beta-Alanine metabolism (1)	00740 Riboflavin metabolism (1)	00902 Monoterpenoid biosynthesis (1)	00270 Cysteine and methionine metabolism (2)
00460 Cyanoamino acid metabolism (3)	Metabolism of terpenoids and polyketides	00909 Sesquiterpenoid and triterpenoid biosynthesis (2)	00280 Valine, leucine and isoleucine degradation (1)
00480 Glutathione metabolism (1)	00902 Monoterpenoid biosynthesis (1)	00904 Diterpenoid biosynthesis (1)	00310 Lysine degradation (1)
Glycan biosynthesis and metabolism	00909 Sesquiterpenoid and triterpenoid biosynthesis (1)	00906 Carotenoid biosynthesis (1)	00330 Arginine and proline metabolism (2)
00511 Other glycan degradation (1)	00908 Zeatin biosynthesis (1)	00908 Zeatin biosynthesis (1)	00340 Histidine metabolism (1)
Metabolism of cofactors and vitamins	Biosynthesis of other secondary metabolites	Biosynthesis of other secondary metabolites	00360 Phenylalanine metabolism (1)
00730 Thiamine metabolism (2)	00940 Phenylpropanoid biosynthesis (4)	00940 Phenylpropanoid biosynthesis (4)	00380 Tryptophan metabolism (4)
00130 Ubiquinone and other terpenoid-quinone biosynthesis (2)	00945 Stilbenoid, diarylheptanoid and gingerol biosynthesis (1)	00945 Stilbenoid, diarylheptanoid and gingerol biosynthesis (2)	Metabolism of other amino acids
Metabolism of terpenoids and polyketides	00941 Flavonoid biosynthesis (5)	00941 Flavonoid biosynthesis (3)	00410 beta-Alanine metabolism (1)
00900 Terpenoid backbone biosynthesis (3)	00944 Flavone and flavonol biosynthesis (1)	00944 Flavone and flavonol biosynthesis (1)	00460 Cyanoamino acid metabolism (3)
00909 Sesquiterpenoid and triterpenoid biosynthesis (4)	Xenobiotics biodegradation and metabolism	00942 Anthocyanin biosynthesis (1)	00480 Glutathione metabolism (1)
00904 Diterpenoid biosynthesis (1)	00625 Chloroalkane and chloroalkene degradation (1)	00943 Isoflavonoid biosynthesis (1)	Metabolism of cofactors and vitamins
00906 Carotenoid biosynthesis (1)	00930 Caprolactam degradation (1)	00960 Tropane, piperidine and pyridine alkaloid biosynthesis (1)	00730 Thiamine metabolism (1)
00905 Brassinosteroid biosynthesis (1)	00983 Drug metabolism - other enzymes (1)	00999 Biosynthesis of secondary metabolites - unclassified (1)	00740 Riboflavin metabolism (1)
00908 Zeatin biosynthesis (3)		Xenobiotics biodegradation and metabolism	00830 Retinol metabolism (1)
Biosynthesis of other secondary metabolites	Environmental Information Processing	00625 Chloroalkane and chloroalkene degradation (1)	Metabolism of terpenoids and polyketides
00940 Phenylpropanoid biosynthesis (6)			00900 Terpenoid backbone biosynthesis (1)
00941 Flavonoid biosynthesis (3)	Membrane transport	Genetic Information Processing	00909 Sesquiterpenoid and triterpenoid biosynthesis (1)
00943 Isoflavonoid biosynthesis (1)	02010 ABC transporters (2)		00904 Diterpenoid biosynthesis (1)
Xenobiotics biodegradation and metabolism	Signal transduction	Folding, sorting and degradation	00906 Carotenoid biosynthesis (2)
00364 Fluorobenzoate degradation (1)	04010 MAPK signaling pathway (1)	04141 Protein processing in endoplasmic reticulum (1)	00981 Insect hormone biosynthesis (1)
00361 Chlorocyclohexane and chlorobenzene degradation (1)	04016 MAPK signaling pathway - plant (3)	Replication and repair	00908 Zeatin biosynthesis (1)
00623 Toluene degradation (1)	04064 NF-kappa B signaling pathway (1)	03440 Homologous recombination (1)	00903 Limonene and pinene degradation (1)
00980 Metabolism of xenobiotics by cytochrome P450 (1)	04071 Sphingolipid signaling pathway (1)	03460 Fanconi anemia pathway (1)	Biosynthesis of other secondary metabolites
00982 Drug metabolism - cytochrome P450 (1)	04024 cAMP signaling pathway (1)		00940 Phenylpropanoid biosynthesis (4)
00983 Drug metabolism - other enzymes (1)	04150 mTOR signaling pathway (1)	Environmental Information Processing	00941 Flavonoid biosynthesis (3)
	04075 Plant hormone signal transduction (4)		00944 Flavone and flavonol biosynthesis (1)
Genetic Information Processing		Membrane transport	00943 Isoflavonoid biosynthesis (1)
	Cellular Processes	02010 ABC transporters (1)	00966 Glucosinolate biosynthesis (1)
Translation		Signal transduction	Xenobiotics biodegradation and metabolism
03015 mRNA surveillance pathway (1)	Transport and catabolism	02020 Two-component system (2)	00627 Aminobenzoate degradation (1)
Folding, sorting and degradation	04145 Phagosome (1)	04010 MAPK signaling pathway (2)	00625 Chloroalkane and chloroalkene degradation (2)
03018 RNA degradation (2)	04142 Lysosome (1)	04016 MAPK signaling pathway - plant (1)	00643 Styrene degradation (1)
	04146 Peroxisome (2)	04064 NF-kappa B signaling pathway (2)	00982 Drug metabolism - cytochrome P450 (1)
Environmental Information Processing	Cell growth and death	04075 Plant hormone signal transduction (1)
	04110 Cell cycle (1)		Genetic Information Processing
Membrane transport	04111 Cell cycle - yeast (1)	Cellular Processes
02010 ABC transporters (1)	04113 Meiosis - yeast (1)		Translation
Signal transduction	Cellular community - prokaryotes	Transport and catabolism	00970 Aminoacyl-tRNA biosynthesis (1)
04014 Ras signaling pathway (1)	02024 Quorum sensing (2)	04144 Endocytosis (2)	Folding, sorting and degradation
04015 Rap1 signaling pathway (1)		04145 Phagosome (1)	04141 Protein processing in endoplasmic reticulum (1)
04010 MAPK signaling pathway (2)	Organismal Systems	04146 Peroxisome (2)	03018 RNA degradation (1)
04013 MAPK signaling pathway - fly (1)		04140 Autophagy - animal (1)
04016 MAPK signaling pathway - plant (3)	Immune system	04138 Autophagy - yeast (1)	Environmental Information Processing
04350 TGF-beta signaling pathway (1)	04620 Toll-like receptor signaling pathway (1)	04137 Mitophagy - animal (1)
04390 Hippo signaling pathway (1)	04624 Toll and Imd signaling pathway (1)	Cell growth and death	Membrane transport
04391 Hippo signaling pathway - fly (1)	04621 NOD-like receptor signaling pathway (1)	04113 Meiosis - yeast (1)	02010 ABC transporters (2)
04371 Apelin signaling pathway (1)	Endocrine system		Signal transduction
04064 NF-kappa B signaling pathway (2)	03320 PPAR signaling pathway (1)	Organismal Systems	02020 Two-component system (2)
04020 Calcium signaling pathway (2)	Digestive system		04014 Ras signaling pathway (2)
04070 Phosphatidylinositol signaling system (2)	04976 Bile secretion (1)	Immune system	04015 Rap1 signaling pathway (1)
04071 Sphingolipid signaling pathway (1)	04977 Vitamin digestion and absorption (1)	04620 Toll-like receptor signaling pathway (2)	04010 MAPK signaling pathway (1)
04024 cAMP signaling pathway (2)	04978 Mineral absorption (1)	04624 Toll and Imd signaling pathway (2)	04016 MAPK signaling pathway - plant (4)
04022 cGMP-PKG signaling pathway (1)	Excretory system	04621 NOD-like receptor signaling pathway (1)	04371 Apelin signaling pathway (1)
04151 PI3K-Akt signaling pathway (1)	04962 Vasopressin-regulated water reabsorption (1)	Digestive system	04064 NF-kappa B signaling pathway (1)
04152 AMPK signaling pathway (1)	04966 Collecting duct acid secretion (1)	04976 Bile secretion (1)	04066 HIF-1 signaling pathway (1)
04075 Plant hormone signal transduction (4)	Nervous system	04978 Mineral absorption (1)	04020 Calcium signaling pathway (1)
	04727 GABAergic synapse (1)	Nervous system	04070 Phosphatidylinositol signaling system (1)
Cellular Processes	04721 Synaptic vesicle cycle (1)	04722 Neurotrophin signaling pathway (2)	04071 Sphingolipid signaling pathway (1)
	04722 Neurotrophin signaling pathway (1)	Development and regeneration	04024 cAMP signaling pathway (1)
Transport and catabolism	Development and regeneration	04361 Axon regeneration (1)	04022 cGMP-PKG signaling pathway (1)
04142 Lysosome (2)	04361 Axon regeneration (1)	Aging	04152 AMPK signaling pathway (1)
04146 Peroxisome (2)	04380 Osteoclast differentiation (1)	04212 Longevity regulating pathway - worm (1)	04075 Plant hormone signal transduction (3)
04140 Autophagy - animal (1)	Environmental adaptation	Environmental adaptation
04138 Autophagy - yeast (1)	04712 Circadian rhythm - plant (1)	04626 Plant-pathogen interaction (1)	Cellular Processes
04136 Autophagy - other (1)	04626 Plant-pathogen interaction (1)
04139 Mitophagy - yeast (1)			Transport and catabolism
Cell growth and death	Human Diseases		04144 Endocytosis (3)
04111 Cell cycle - yeast (1)			04145 Phagosome (1)
04113 Meiosis - yeast (1)	Cancer: overview		04142 Lysosome (1)
04114 Oocyte meiosis (2)	05206 MicroRNAs in cancer (1)		04146 Peroxisome (3)
04218 Cellular senescence (1)	05203 Viral carcinogenesis (1)		04140 Autophagy - animal (1)
Cellular community - eukaryotes	Immune disease		04138 Autophagy - yeast (1)
04530 Tight junction (1)	05322 Systemic lupus erythematosus (1)		04137 Mitophagy - animal (1)
	05323 Rheumatoid arthritis (2)		Cell growth and death
Organismal Systems	Substance dependence		04114 Oocyte meiosis (1)
	05034 Alcoholism (1)		04115 p53 signaling pathway (1)
Immune system	Endocrine and metabolic disease		04218 Cellular senescence (1)
04620 Toll-like receptor signaling pathway (2)	04940 Type I diabetes mellitus (1)		Cellular community - prokaryotes
04624 Toll and Imd signaling pathway (2)	04931 Insulin resistance (1)		02024 Quorum sensing (1)
04621 NOD-like receptor signaling pathway (2)	Infectious disease: bacterial
04625 C-type lectin receptor signaling pathway (1)	05110 Vibrio cholerae infection (1)		Organismal Systems
Endocrine system	05120 Epithelial cell signaling in Helicobacter pylori infection (1)
04910 Insulin signaling pathway (1)	05135 Yersinia infection (1)		Immune system
04922 Glucagon signaling pathway (1)	05133 Pertussis (1)		04620 Toll-like receptor signaling pathway (1)
03320 PPAR signaling pathway (1)	05152 Tuberculosis (1)		04624 Toll and Imd signaling pathway (1)
04912 GnRH signaling pathway (1)	Infectious disease: viral		04621 NOD-like receptor signaling pathway (2)
04915 Estrogen signaling pathway (1)	05170 Human immunodeficiency virus 1 infection (1)		04625 C-type lectin receptor signaling pathway (1)
04921 Oxytocin signaling pathway (1)	05162 Measles (1)		04612 Antigen processing and presentation (1)
04919 Thyroid hormone signaling pathway (2)	05164 Influenza A (1)		Endocrine system
04916 Melanogenesis (1)	05161 Hepatitis B (1)		04910 Insulin signaling pathway (1)
04924 Renin secretion (1)	05168 Herpes simplex virus 1 infection (1)		04922 Glucagon signaling pathway (2)
04925 Aldosterone synthesis and secretion (1)	05169 Epstein-Barr virus infection (1)		04912 GnRH signaling pathway (1)
Circulatory system	05165 Human papillomavirus infection (1)		04915 Estrogen signaling pathway (1)
04261 Adrenergic signaling in cardiomyocytes (2)	Infectious disease: parasitic		04921 Oxytocin signaling pathway (1)
04270 Vascular smooth muscle contraction (1)	05145 Toxoplasmosis (1)		04918 Thyroid hormone synthesis (1)
Digestive system	05140 Leishmaniasis (1)		04916 Melanogenesis (1)
04970 Salivary secretion (1)	05142 Chagas disease (American trypanosomiasis) (1)		04924 Renin secretion (1)
04971 Gastric acid secretion (1)	Drug resistance: antineoplastic		04925 Aldosterone synthesis and secretion (1)
04976 Bile secretion (1)	01524 Platinum drug resistance (1)		Circulatory system
04979 Cholesterol metabolism (1)	01523 Antifolate resistance (2)		04261 Adrenergic signaling in cardiomyocytes (1)
Nervous system			04270 Vascular smooth muscle contraction (1)
04728 Dopaminergic synapse (2)			Digestive system
04720 Long-term potentiation (1)			04970 Salivary secretion (1)
04730 Long-term depression (1)			04971 Gastric acid secretion (1)
04722 Neurotrophin signaling pathway (3)			04976 Bile secretion (1)
Sensory system			04977 Vitamin digestion and absorption (1)
04744 Phototransduction (1)			04978 Mineral absorption (1)
04745 Phototransduction - fly (1)			Nervous system
04740 Olfactory transduction (1)			04728 Dopaminergic synapse (1)
04750 Inflammatory mediator regulation of TRP channels (1)			04720 Long-term potentiation (1)
Development and regeneration			04722 Neurotrophin signaling pathway (2)
04361 Axon regeneration (1)			Sensory system
Aging			04744 Phototransduction (1)
04212 Longevity regulating pathway - worm (1)			04745 Phototransduction - fly (1)
Environmental adaptation			04740 Olfactory transduction (1)
04713 Circadian entrainment (1)			04750 Inflammatory mediator regulation of TRP channels (1)
04712 Circadian rhythm - plant (1)			Development and regeneration
04626 Plant-pathogen interaction (4)			04380 Osteoclast differentiation (1)
			Aging
			04212 Longevity regulating pathway - worm (1)
			Environmental adaptation
			04713 Circadian entrainment (1)
			04712 Circadian rhythm - plant (1)
			04626 Plant-pathogen interaction (6)

## Sheet: Depleted Pathways
Mature pistil	Young pistil	Mature stamen	Young stamen
Metabolism	Metabolism	Metabolism	Metabolism
Global and overview maps	Global and overview maps	Global and overview maps	Global and overview maps
01100 Metabolic pathways (50)	01100 Metabolic pathways (26)	01100 Metabolic pathways (30)	01100 Metabolic pathways (25)
01110 Biosynthesis of secondary metabolites (31)	01110 Biosynthesis of secondary metabolites (21)	01110 Biosynthesis of secondary metabolites (18)	01110 Biosynthesis of secondary metabolites (11)
01120 Microbial metabolism in diverse environments (8)	01120 Microbial metabolism in diverse environments (4)	01120 Microbial metabolism in diverse environments (3)	01120 Microbial metabolism in diverse environments (3)
01130 Biosynthesis of antibiotics (3)	01130 Biosynthesis of antibiotics (3)	01130 Biosynthesis of antibiotics (3)	01130 Biosynthesis of antibiotics (3)
01200 Carbon metabolism (3)	01200 Carbon metabolism (1)	01200 Carbon metabolism (1)	01200 Carbon metabolism (1)
01212 Fatty acid metabolism (2)	01212 Fatty acid metabolism (2)	01212 Fatty acid metabolism (2)	01210 2-Oxocarboxylic acid metabolism (4)
01230 Biosynthesis of amino acids (3)	01220 Degradation of aromatic compounds (2)	Carbohydrate metabolism	01230 Biosynthesis of amino acids (2)
Carbohydrate metabolism	Carbohydrate metabolism	00010 Glycolysis / Gluconeogenesis (1)	Carbohydrate metabolism
00010 Glycolysis / Gluconeogenesis (3)	00010 Glycolysis / Gluconeogenesis (4)	00040 Pentose and glucuronate interconversions (1)	00010 Glycolysis / Gluconeogenesis (1)
00030 Pentose phosphate pathway (1)	00040 Pentose and glucuronate interconversions (2)	00051 Fructose and mannose metabolism (1)	00040 Pentose and glucuronate interconversions (2)
00040 Pentose and glucuronate interconversions (1)	00051 Fructose and mannose metabolism (1)	00052 Galactose metabolism (2)	00053 Ascorbate and aldarate metabolism (1)
00051 Fructose and mannose metabolism (1)	00052 Galactose metabolism (1)	00053 Ascorbate and aldarate metabolism (1)	00500 Starch and sucrose metabolism (2)
00500 Starch and sucrose metabolism (7)	00053 Ascorbate and aldarate metabolism (2)	00500 Starch and sucrose metabolism (4)	00520 Amino sugar and nucleotide sugar metabolism (3)
00520 Amino sugar and nucleotide sugar metabolism (2)	00500 Starch and sucrose metabolism (4)	00520 Amino sugar and nucleotide sugar metabolism (3)	00620 Pyruvate metabolism (1)
00650 Butanoate metabolism (1)	00520 Amino sugar and nucleotide sugar metabolism (3)	00620 Pyruvate metabolism (1)	Energy metabolism
Energy metabolism	00620 Pyruvate metabolism (1)	00630 Glyoxylate and dicarboxylate metabolism (1)	00190 Oxidative phosphorylation (2)
00190 Oxidative phosphorylation (2)	Energy metabolism	00562 Inositol phosphate metabolism (1)	00710 Carbon fixation in photosynthetic organisms (1)
00195 Photosynthesis (8)	00680 Methane metabolism (1)	Energy metabolism	Lipid metabolism
00196 Photosynthesis - antenna proteins (4)	00910 Nitrogen metabolism (1)	00190 Oxidative phosphorylation (3)	00071 Fatty acid degradation (1)
00710 Carbon fixation in photosynthetic organisms (3)	Lipid metabolism	Lipid metabolism	00073 Cutin, suberine and wax biosynthesis (1)
00680 Methane metabolism (1)	00061 Fatty acid biosynthesis (1)	00061 Fatty acid biosynthesis (1)	00561 Glycerolipid metabolism (3)
Lipid metabolism	00062 Fatty acid elongation (1)	00062 Fatty acid elongation (1)	00564 Glycerophospholipid metabolism (1)
00061 Fatty acid biosynthesis (2)	00071 Fatty acid degradation (4)	00073 Cutin, suberine and wax biosynthesis (2)	Nucleotide metabolism
00062 Fatty acid elongation (1)	00561 Glycerolipid metabolism (1)	00100 Steroid biosynthesis (1)	00230 Purine metabolism (1)
00073 Cutin, suberine and wax biosynthesis (3)	00592 alpha-Linolenic acid metabolism (1)	00590 Arachidonic acid metabolism (1)	Amino acid metabolism
00140 Steroid hormone biosynthesis (1)	01040 Biosynthesis of unsaturated fatty acids (2)	00591 Linoleic acid metabolism (1)	00250 Alanine, aspartate and glutamate metabolism (1)
00590 Arachidonic acid metabolism (1)	Amino acid metabolism	00592 alpha-Linolenic acid metabolism (2)	00260 Glycine, serine and threonine metabolism (1)
00591 Linoleic acid metabolism (1)	00260 Glycine, serine and threonine metabolism (1)	01040 Biosynthesis of unsaturated fatty acids (2)	00270 Cysteine and methionine metabolism (2)
01040 Biosynthesis of unsaturated fatty acids (1)	00280 Valine, leucine and isoleucine degradation (1)	Nucleotide metabolism	00280 Valine, leucine and isoleucine degradation (2)
Nucleotide metabolism	00310 Lysine degradation (1)	00230 Purine metabolism (1)	00290 Valine, leucine and isoleucine biosynthesis (1)
00230 Purine metabolism (1)	00330 Arginine and proline metabolism (1)	00240 Pyrimidine metabolism (2)	00310 Lysine degradation (1)
00240 Pyrimidine metabolism (1)	00340 Histidine metabolism (1)	Amino acid metabolism	00220 Arginine biosynthesis (1)
Amino acid metabolism	00350 Tyrosine metabolism (4)	00270 Cysteine and methionine metabolism (1)	00330 Arginine and proline metabolism (2)
00250 Alanine, aspartate and glutamate metabolism (1)	00360 Phenylalanine metabolism (1)	Metabolism of other amino acids	00340 Histidine metabolism (1)
00260 Glycine, serine and threonine metabolism (2)	00380 Tryptophan metabolism (1)	00460 Cyanoamino acid metabolism (2)	00350 Tyrosine metabolism (1)
00270 Cysteine and methionine metabolism (1)	Metabolism of other amino acids	00480 Glutathione metabolism (2)	00360 Phenylalanine metabolism (1)
00310 Lysine degradation (1)	00410 beta-Alanine metabolism (2)	Metabolism of cofactors and vitamins	00380 Tryptophan metabolism (3)
00350 Tyrosine metabolism (2)	00460 Cyanoamino acid metabolism (2)	00730 Thiamine metabolism (2)	00400 Phenylalanine, tyrosine and tryptophan biosynthesis (1)
00360 Phenylalanine metabolism (1)	Metabolism of cofactors and vitamins	00860 Porphyrin and chlorophyll metabolism (2)	Metabolism of other amino acids
00380 Tryptophan metabolism (2)	00830 Retinol metabolism (2)	Metabolism of terpenoids and polyketides	00410 beta-Alanine metabolism (1)
Metabolism of other amino acids	00130 Ubiquinone and other terpenoid-quinone biosynthesis (2)	00900 Terpenoid backbone biosynthesis (1)	00450 Selenocompound metabolism (1)
00410 beta-Alanine metabolism (1)	Metabolism of terpenoids and polyketides	00909 Sesquiterpenoid and triterpenoid biosynthesis (2)	00460 Cyanoamino acid metabolism (2)
00430 Taurine and hypotaurine metabolism (1)	00902 Monoterpenoid biosynthesis (1)	00904 Diterpenoid biosynthesis (1)	Metabolism of cofactors and vitamins
00460 Cyanoamino acid metabolism (2)	00909 Sesquiterpenoid and triterpenoid biosynthesis (2)	00908 Zeatin biosynthesis (1)	00770 Pantothenate and CoA biosynthesis (1)
Metabolism of cofactors and vitamins	00905 Brassinosteroid biosynthesis (1)	Biosynthesis of other secondary metabolites	Metabolism of terpenoids and polyketides
00730 Thiamine metabolism (1)	00981 Insect hormone biosynthesis (1)	00940 Phenylpropanoid biosynthesis (5)	00906 Carotenoid biosynthesis (1)
00750 Vitamin B6 metabolism (2)	00908 Zeatin biosynthesis (1)	00942 Anthocyanin biosynthesis (1)	00981 Insect hormone biosynthesis (1)
00780 Biotin metabolism (1)	00903 Limonene and pinene degradation (1)	Xenobiotics biodegradation and metabolism	00908 Zeatin biosynthesis (1)
00830 Retinol metabolism (1)	Biosynthesis of other secondary metabolites	00980 Metabolism of xenobiotics by cytochrome P450 (1)	00903 Limonene and pinene degradation (1)
00860 Porphyrin and chlorophyll metabolism (2)	00940 Phenylpropanoid biosynthesis (9)	00982 Drug metabolism - cytochrome P450 (1)	Biosynthesis of other secondary metabolites
00130 Ubiquinone and other terpenoid-quinone biosynthesis (1)	00941 Flavonoid biosynthesis (1)	00983 Drug metabolism - other enzymes (2)	00940 Phenylpropanoid biosynthesis (4)
Metabolism of terpenoids and polyketides	00943 Isoflavonoid biosynthesis (1)		00950 Isoquinoline alkaloid biosynthesis (1)
00902 Monoterpenoid biosynthesis (1)	00950 Isoquinoline alkaloid biosynthesis (1)	Genetic Information Processing	00960 Tropane, piperidine and pyridine alkaloid biosynthesis (1)
00909 Sesquiterpenoid and triterpenoid biosynthesis (2)	00960 Tropane, piperidine and pyridine alkaloid biosynthesis (1)		00966 Glucosinolate biosynthesis (2)
00904 Diterpenoid biosynthesis (2)	00999 Biosynthesis of secondary metabolites - unclassified (1)	Translation	Xenobiotics biodegradation and metabolism
00906 Carotenoid biosynthesis (5)	Xenobiotics biodegradation and metabolism	03013 RNA transport (1)	00364 Fluorobenzoate degradation (1)
00905 Brassinosteroid biosynthesis (1)	00625 Chloroalkane and chloroalkene degradation (3)	Folding, sorting and degradation	00625 Chloroalkane and chloroalkene degradation (1)
00908 Zeatin biosynthesis (1)	00626 Naphthalene degradation (2)	03060 Protein export (1)	00361 Chlorocyclohexane and chlorobenzene degradation (1)
Biosynthesis of other secondary metabolites	00980 Metabolism of xenobiotics by cytochrome P450 (2)		00623 Toluene degradation (1)
00940 Phenylpropanoid biosynthesis (6)	00982 Drug metabolism - cytochrome P450 (2)	Environmental Information Processing
00945 Stilbenoid, diarylheptanoid and gingerol biosynthesis (1)			Genetic Information Processing
00941 Flavonoid biosynthesis (4)	Genetic Information Processing	Membrane transport
00944 Flavone and flavonol biosynthesis (2)		02010 ABC transporters (1)	Transcription
00901 Indole alkaloid biosynthesis (1)	Translation	Signal transduction	03020 RNA polymerase (1)
00950 Isoquinoline alkaloid biosynthesis (1)	03013 RNA transport (1)	04014 Ras signaling pathway (1)	03040 Spliceosome (1)
00232 Caffeine metabolism (1)	03008 Ribosome biogenesis in eukaryotes (1)	04015 Rap1 signaling pathway (1)	Translation
00965 Betalain biosynthesis (1)	Folding, sorting and degradation	04010 MAPK signaling pathway (3)	03010 Ribosome (2)
00998 Biosynthesis of secondary metabolites - other antibiotics (1)	04141 Protein processing in endoplasmic reticulum (1)	04013 MAPK signaling pathway - fly (1)	00970 Aminoacyl-tRNA biosynthesis (1)
Xenobiotics biodegradation and metabolism		04016 MAPK signaling pathway - plant (2)	Folding, sorting and degradation
00625 Chloroalkane and chloroalkene degradation (1)	Environmental Information Processing	04310 Wnt signaling pathway (1)	04141 Protein processing in endoplasmic reticulum (1)
00980 Metabolism of xenobiotics by cytochrome P450 (1)		04370 VEGF signaling pathway (1)	04120 Ubiquitin mediated proteolysis (1)
00982 Drug metabolism - cytochrome P450 (1)	Membrane transport	04064 NF-kappa B signaling pathway (2)	03018 RNA degradation (1)
	02010 ABC transporters (2)	04071 Sphingolipid signaling pathway (1)	Replication and repair
Genetic Information Processing	Signal transduction	04024 cAMP signaling pathway (1)	03030 DNA replication (1)
	02020 Two-component system (1)	04151 PI3K-Akt signaling pathway (1)	03410 Base excision repair (1)
Transcription	04015 Rap1 signaling pathway (1)	04075 Plant hormone signal transduction (2)	03420 Nucleotide excision repair (3)
03020 RNA polymerase (1)	04010 MAPK signaling pathway (2)		03430 Mismatch repair (1)
03022 Basal transcription factors (1)	04013 MAPK signaling pathway - fly (1)	Cellular Processes
Translation	04064 NF-kappa B signaling pathway (1)		Environmental Information Processing
03015 mRNA surveillance pathway (1)	04071 Sphingolipid signaling pathway (1)	Transport and catabolism
	04075 Plant hormone signal transduction (2)	04145 Phagosome (2)	Membrane transport
Environmental Information Processing		04142 Lysosome (2)	02010 ABC transporters (1)
	Cellular Processes	Cellular community - eukaryotes	Signal transduction
Membrane transport		04510 Focal adhesion (1)	02020 Two-component system (1)
02010 ABC transporters (1)	Transport and catabolism	04520 Adherens junction (1)	04010 MAPK signaling pathway (1)
Signal transduction	04145 Phagosome (1)	04530 Tight junction (1)	04310 Wnt signaling pathway (2)
02020 Two-component system (1)	Cell growth and death	Cell motility	04341 Hedgehog signaling pathway - fly (1)
04014 Ras signaling pathway (1)	04115 p53 signaling pathway (1)	04810 Regulation of actin cytoskeleton (1)	04350 TGF-beta signaling pathway (1)
04010 MAPK signaling pathway (2)	04218 Cellular senescence (1)		04390 Hippo signaling pathway (1)
04016 MAPK signaling pathway - plant (3)	Cellular community - eukaryotes	Organismal Systems	04391 Hippo signaling pathway - fly (1)
04064 NF-kappa B signaling pathway (2)	04540 Gap junction (1)		04392 Hippo signaling pathway - multiple species (1)
04066 HIF-1 signaling pathway (1)	Cell motility	Immune system	04371 Apelin signaling pathway (1)
04068 FoxO signaling pathway (1)	04810 Regulation of actin cytoskeleton (2)	04620 Toll-like receptor signaling pathway (3)	04064 NF-kappa B signaling pathway (1)
04151 PI3K-Akt signaling pathway (1)		04624 Toll and Imd signaling pathway (2)	04066 HIF-1 signaling pathway (1)
04152 AMPK signaling pathway (1)	Organismal Systems	04621 NOD-like receptor signaling pathway (1)	04068 FoxO signaling pathway (1)
04075 Plant hormone signal transduction (2)		04650 Natural killer cell mediated cytotoxicity (1)	04072 Phospholipase D signaling pathway (1)
	Immune system	04662 B cell receptor signaling pathway (1)	04151 PI3K-Akt signaling pathway (1)
Cellular Processes	04620 Toll-like receptor signaling pathway (1)	04664 Fc epsilon RI signaling pathway (1)	04152 AMPK signaling pathway (1)
	04624 Toll and Imd signaling pathway (1)	04666 Fc gamma R-mediated phagocytosis (1)	04150 mTOR signaling pathway (2)
Transport and catabolism	04621 NOD-like receptor signaling pathway (1)	04670 Leukocyte transendothelial migration (1)	04075 Plant hormone signal transduction (4)
04144 Endocytosis (1)	04666 Fc gamma R-mediated phagocytosis (1)	04062 Chemokine signaling pathway (1)	Signaling molecules and interaction
04145 Phagosome (1)	Digestive system	Endocrine system	04080 Neuroactive ligand-receptor interaction (1)
04146 Peroxisome (2)	04976 Bile secretion (1)	04918 Thyroid hormone synthesis (1)
Cell growth and death	04977 Vitamin digestion and absorption (1)	Digestive system	Cellular Processes
04110 Cell cycle (1)	Excretory system	04972 Pancreatic secretion (1)
04114 Oocyte meiosis (1)	04962 Vasopressin-regulated water reabsorption (1)	04976 Bile secretion (1)	Transport and catabolism
04115 p53 signaling pathway (1)	Nervous system	04979 Cholesterol metabolism (1)	04145 Phagosome (1)
04218 Cellular senescence (1)	04727 GABAergic synapse (1)	Excretory system	04142 Lysosome (1)
Cellular community - eukaryotes	04723 Retrograde endocannabinoid signaling (1)	04966 Collecting duct acid secretion (1)	Cell growth and death
04540 Gap junction (1)	04721 Synaptic vesicle cycle (2)	Nervous system	04110 Cell cycle (2)
Cellular community - prokaryotes	04722 Neurotrophin signaling pathway (1)	04721 Synaptic vesicle cycle (1)	04111 Cell cycle - yeast (3)
02024 Quorum sensing (2)	Development and regeneration	04722 Neurotrophin signaling pathway (3)	04113 Meiosis - yeast (1)
	04360 Axon guidance (1)	Development and regeneration	04114 Oocyte meiosis (1)
Organismal Systems	Environmental adaptation	04360 Axon guidance (1)	04214 Apoptosis - fly (1)
	04626 Plant-pathogen interaction (3)	04361 Axon regeneration (1)	04217 Necroptosis (1)
Immune system		04380 Osteoclast differentiation (1)	04218 Cellular senescence (1)
04620 Toll-like receptor signaling pathway (2)			Cellular community - prokaryotes
04624 Toll and Imd signaling pathway (2)		Human Diseases	02024 Quorum sensing (1)
04621 NOD-like receptor signaling pathway (1)
Endocrine system			Organismal Systems
04910 Insulin signaling pathway (1)
04922 Glucagon signaling pathway (1)			Immune system
04914 Progesterone-mediated oocyte maturation (1)			04620 Toll-like receptor signaling pathway (1)
Digestive system			04624 Toll and Imd signaling pathway (1)
04976 Bile secretion (1)			04621 NOD-like receptor signaling pathway (1)
04978 Mineral absorption (1)			Endocrine system
Nervous system			04910 Insulin signaling pathway (2)
04727 GABAergic synapse (2)			Digestive system
04728 Dopaminergic synapse (1)			04976 Bile secretion (1)
04726 Serotonergic synapse (1)			04975 Fat digestion and absorption (1)
04723 Retrograde endocannabinoid signaling (1)			04979 Cholesterol metabolism (1)
04721 Synaptic vesicle cycle (1)			Excretory system
04722 Neurotrophin signaling pathway (2)			04966 Collecting duct acid secretion (1)
Development and regeneration			Nervous system
04361 Axon regeneration (1)			04727 GABAergic synapse (1)
Environmental adaptation			04723 Retrograde endocannabinoid signaling (1)
04712 Circadian rhythm - plant (1)			04721 Synaptic vesicle cycle (2)
04626 Plant-pathogen interaction (5)			04722 Neurotrophin signaling pathway (1)
			Development and regeneration
			04361 Axon regeneration (1)
			Aging
			04212 Longevity regulating pathway - worm (1)
			Environmental adaptation
			04710 Circadian rhythm (1)
			04714 Thermogenesis (1)

## Sheet: EnrichedvDepleted
Mature pistil			Young pistil			Mature stamen			Young stamen
Enriched	Shared	Depleted	Enriched	Shared	Depleted	Enriched	Shared	Depleted	Enriched	Shared	Depleted
Metabolism			Metabolism			Metabolism			Metabolism
Global and overview maps			Global and overview maps			Global and overview maps			Global and overview maps
	01100 Metabolic pathways		01230 Biosynthesis of amino acids	01100 Metabolic pathways		01230 Biosynthesis of amino acids	01100 Metabolic pathways	01212 Fatty acid metabolism	01212 Fatty acid metabolism	01100 Metabolic pathways
	01110 Biosynthesis of secondary metabolites			01110 Biosynthesis of secondary metabolites			01110 Biosynthesis of secondary metabolites			01110 Biosynthesis of secondary metabolites
	01120 Microbial metabolism in diverse environments			01120 Microbial metabolism in diverse environments			01120 Microbial metabolism in diverse environments			01120 Microbial metabolism in diverse environments
	01130 Biosynthesis of antibiotics			01130 Biosynthesis of antibiotics			01130 Biosynthesis of antibiotics			01130 Biosynthesis of antibiotics
	01200 Carbon metabolism			01200 Carbon metabolism			01200 Carbon metabolism			01200 Carbon metabolism
	01212 Fatty acid metabolism			01212 Fatty acid metabolism		Carbohydrate metabolism				01210 2-Oxocarboxylic acid metabolism
	01230 Biosynthesis of amino acids			01220 Degradation of aromatic compounds		00020 Citrate cycle (TCA cycle)	00010 Glycolysis / Gluconeogenesis	00051 Fructose and mannose metabolism	Carbohydrate metabolism
Carbohydrate metabolism			Carbohydrate metabolism				00040 Pentose and glucuronate interconversions	00053 Ascorbate and aldarate metabolism	00030 Pentose phosphate pathway	00010 Glycolysis / Gluconeogenesis	00520 Amino sugar and nucleotide sugar metabolism
00053 Ascorbate and aldarate metabolism	00040 Pentose and glucuronate interconversions	00010 Glycolysis / Gluconeogenesis	00640 Propanoate metabolism	00010 Glycolysis / Gluconeogenesis	00051 Fructose and mannose metabolism		00052 Galactose metabolism	00520 Amino sugar and nucleotide sugar metabolism	00051 Fructose and mannose metabolism	00040 Pentose and glucuronate interconversions
00640 Propanoate metabolism	00500 Starch and sucrose metabolism	00030 Pentose phosphate pathway	00650 Butanoate metabolism	00040 Pentose and glucuronate interconversions	00052 Galactose metabolism		00500 Starch and sucrose metabolism	00630 Glyoxylate and dicarboxylate metabolism	00052 Galactose metabolism	00053 Ascorbate and aldarate metabolism
00562 Inositol phosphate metabolism	00520 Amino sugar and nucleotide sugar metabolism	00051 Fructose and mannose metabolism			00053 Ascorbate and aldarate metabolism		00620 Pyruvate metabolism	00562 Inositol phosphate metabolism	00620 Pyruvate metabolism	00500 Starch and sucrose metabolism
		00650 Butanoate metabolism			00500 Starch and sucrose metabolism		Energy metabolism		Energy metabolism
Energy metabolism					00520 Amino sugar and nucleotide sugar metabolism	00195 Photosynthesis	00190 Oxidative phosphorylation		00680 Methane metabolism	00190 Oxidative phosphorylation	00710 Carbon fixation in photosynthetic organisms
00910 Nitrogen metabolism		00190 Oxidative phosphorylation			00620 Pyruvate metabolism	00196 Photosynthesis - antenna proteins			00910 Nitrogen metabolism
		00195 Photosynthesis	Energy metabolism			00710 Carbon fixation in photosynthetic organisms			Lipid metabolism
		00196 Photosynthesis - antenna proteins	00190 Oxidative phosphorylation	00910 Nitrogen metabolism	00680 Methane metabolism	00680 Methane metabolism			00061 Fatty acid biosynthesis	00071 Fatty acid degradation	00564 Glycerophospholipid metabolism
		00710 Carbon fixation in photosynthetic organisms	Lipid metabolism			00910 Nitrogen metabolism			00100 Steroid biosynthesis	00073 Cutin, suberine and wax biosynthesis
		00680 Methane metabolism	00073 Cutin, suberine and wax biosynthesis	00071 Fatty acid degradation	00061 Fatty acid biosynthesis	Lipid metabolism			00590 Arachidonic acid metabolism	00561 Glycerolipid metabolism
Lipid metabolism			00590 Arachidonic acid metabolism	00561 Glycerolipid metabolism	00062 Fatty acid elongation		00073 Cutin, suberine and wax biosynthesis	00061 Fatty acid biosynthesis	00591 Linoleic acid metabolism
00071 Fatty acid degradation	00062 Fatty acid elongation	00061 Fatty acid biosynthesis	00591 Linoleic acid metabolism	00592 alpha-Linolenic acid metabolism			00590 Arachidonic acid metabolism	00062 Fatty acid elongation	00592 alpha-Linolenic acid metabolism
00100 Steroid biosynthesis	00073 Cutin, suberine and wax biosynthesis	00140 Steroid hormone biosynthesis		01040 Biosynthesis of unsaturated fatty acids			00591 Linoleic acid metabolism	00100 Steroid biosynthesis	Nucleotide metabolism
00561 Glycerolipid metabolism	00591 Linoleic acid metabolism	00590 Arachidonic acid metabolism	Nucleotide metabolism				00592 alpha-Linolenic acid metabolism	01040 Biosynthesis of unsaturated fatty acids	00240 Pyrimidine metabolism	00230 Purine metabolism
00564 Glycerophospholipid metabolism	01040 Biosynthesis of unsaturated fatty acids		00240 Pyrimidine metabolism			Nucleotide metabolism			Amino acid metabolism
00565 Ether lipid metabolism			Amino acid metabolism					00230 Purine metabolism		00270 Cysteine and methionine metabolism	00250 Alanine, aspartate and glutamate metabolism
00592 alpha-Linolenic acid metabolism			00250 Alanine, aspartate and glutamate metabolism	00330 Arginine and proline metabolism	00260 Glycine, serine and threonine metabolism			00240 Pyrimidine metabolism		00280 Valine, leucine and isoleucine degradation	00260 Glycine, serine and threonine metabolism
Nucleotide metabolism			00400 Phenylalanine, tyrosine and tryptophan biosynthesis		00280 Valine, leucine and isoleucine degradation	Amino acid metabolism				00310 Lysine degradation	00290 Valine, leucine and isoleucine biosynthesis
	00240 Pyrimidine metabolism	00230 Purine metabolism			00310 Lysine degradation	00260 Glycine, serine and threonine metabolism	00270 Cysteine and methionine metabolism			00330 Arginine and proline metabolism	00220 Arginine biosynthesis
Amino acid metabolism					00340 Histidine metabolism	00330 Arginine and proline metabolism				00340 Histidine metabolism	00350 Tyrosine metabolism
00480 Glutathione metabolism	00250 Alanine, aspartate and glutamate metabolism	00260 Glycine, serine and threonine metabolism			00350 Tyrosine metabolism	00380 Tryptophan metabolism				00360 Phenylalanine metabolism	00400 Phenylalanine, tyrosine and tryptophan biosynthesis
Glycan biosynthesis and metabolism	00270 Cysteine and methionine metabolism	00310 Lysine degradation			00360 Phenylalanine metabolism	Metabolism of other amino acids				00380 Tryptophan metabolism
00511 Other glycan degradation	00380 Tryptophan metabolism	00350 Tyrosine metabolism			00380 Tryptophan metabolism			00460 Cyanoamino acid metabolism	Metabolism of other amino acids
	Metabolism of other amino acids	00360 Phenylalanine metabolism	Metabolism of other amino acids					00480 Glutathione metabolism	00480 Glutathione metabolism	00410 beta-Alanine metabolism	00450 Selenocompound metabolism
	00410 beta-Alanine metabolism	00430 Taurine and hypotaurine metabolism	00430 Taurine and hypotaurine metabolism	00410 beta-Alanine metabolism	00460 Cyanoamino acid metabolism	Metabolism of cofactors and vitamins				00460 Cyanoamino acid metabolism
	00460 Cyanoamino acid metabolism		Metabolism of cofactors and vitamins			00750 Vitamin B6 metabolism		00730 Thiamine metabolism	Metabolism of cofactors and vitamins
Metabolism of cofactors and vitamins			00740 Riboflavin metabolism		00830 Retinol metabolism			00860 Porphyrin and chlorophyll metabolism	00730 Thiamine metabolism		00770 Pantothenate and CoA biosynthesis
	00730 Thiamine metabolism	00750 Vitamin B6 metabolism			00130 Ubiquinone and other terpenoid-quinone biosynthesis	Metabolism of terpenoids and polyketides			00740 Riboflavin metabolism
	00130 Ubiquinone and other terpenoid-quinone biosynthesis	00780 Biotin metabolism	Metabolism of terpenoids and polyketides			00902 Monoterpenoid biosynthesis	00900 Terpenoid backbone biosynthesis		00830 Retinol metabolism
		00830 Retinol metabolism		00902 Monoterpenoid biosynthesis	00905 Brassinosteroid biosynthesis	00906 Carotenoid biosynthesis	00909 Sesquiterpenoid and triterpenoid biosynthesis		Metabolism of terpenoids and polyketides
		00860 Porphyrin and chlorophyll metabolism		00909 Sesquiterpenoid and triterpenoid biosynthesis	00981 Insect hormone biosynthesis		00904 Diterpenoid biosynthesis		00900 Terpenoid backbone biosynthesis	00906 Carotenoid biosynthesis
Metabolism of terpenoids and polyketides				00908 Zeatin biosynthesis	00903 Limonene and pinene degradation		00908 Zeatin biosynthesis		00909 Sesquiterpenoid and triterpenoid biosynthesis	00981 Insect hormone biosynthesis
00900 Terpenoid backbone biosynthesis	00909 Sesquiterpenoid and triterpenoid biosynthesis	00902 Monoterpenoid biosynthesis	Biosynthesis of other secondary metabolites			Biosynthesis of other secondary metabolites			00904 Diterpenoid biosynthesis	00908 Zeatin biosynthesis
00943 Isoflavonoid biosynthesis	00904 Diterpenoid biosynthesis	00945 Stilbenoid, diarylheptanoid and gingerol biosynthesis	00945 Stilbenoid, diarylheptanoid and gingerol biosynthesis	00940 Phenylpropanoid biosynthesis	00943 Isoflavonoid biosynthesis	00945 Stilbenoid, diarylheptanoid and gingerol biosynthesis	00940 Phenylpropanoid biosynthesis			00903 Limonene and pinene degradation
	00906 Carotenoid biosynthesis	00944 Flavone and flavonol biosynthesis	00944 Flavone and flavonol biosynthesis	00941 Flavonoid biosynthesis	00950 Isoquinoline alkaloid biosynthesis	00941 Flavonoid biosynthesis	00942 Anthocyanin biosynthesis		Biosynthesis of other secondary metabolites
	00905 Brassinosteroid biosynthesis	00901 Indole alkaloid biosynthesis			00960 Tropane, piperidine and pyridine alkaloid biosynthesis	00944 Flavone and flavonol biosynthesis			00941 Flavonoid biosynthesis	00940 Phenylpropanoid biosynthesis	00950 Isoquinoline alkaloid biosynthesis
	00908 Zeatin biosynthesis	00950 Isoquinoline alkaloid biosynthesis			00999 Biosynthesis of secondary metabolites - unclassified	00943 Isoflavonoid biosynthesis			00944 Flavone and flavonol biosynthesis	00966 Glucosinolate biosynthesis	00960 Tropane, piperidine and pyridine alkaloid biosynthesis
	Biosynthesis of other secondary metabolites	00232 Caffeine metabolism	Xenobiotics biodegradation and metabolism			00960 Tropane, piperidine and pyridine alkaloid biosynthesis			00943 Isoflavonoid biosynthesis
	00940 Phenylpropanoid biosynthesis	00965 Betalain biosynthesis	00930 Caprolactam degradation	00625 Chloroalkane and chloroalkene degradation	00626 Naphthalene degradation	00999 Biosynthesis of secondary metabolites - unclassified			Xenobiotics biodegradation and metabolism
	00941 Flavonoid biosynthesis	00998 Biosynthesis of secondary metabolites - other antibiotics	00983 Drug metabolism - other enzymes		00980 Metabolism of xenobiotics by cytochrome P450	Xenobiotics biodegradation and metabolism			00627 Aminobenzoate degradation	00625 Chloroalkane and chloroalkene degradation	00364 Fluorobenzoate degradation
Xenobiotics biodegradation and metabolism					00982 Drug metabolism - cytochrome P450	00625 Chloroalkane and chloroalkene degradation		00980 Metabolism of xenobiotics by cytochrome P450	00643 Styrene degradation		00361 Chlorocyclohexane and chlorobenzene degradation
00364 Fluorobenzoate degradation	00980 Metabolism of xenobiotics by cytochrome P450	00625 Chloroalkane and chloroalkene degradation	Genetic Information Processing					00982 Drug metabolism - cytochrome P450	00982 Drug metabolism - cytochrome P450		00623 Toluene degradation
00361 Chlorocyclohexane and chlorobenzene degradation	00982 Drug metabolism - cytochrome P450		Translation					00983 Drug metabolism - other enzymes	Genetic Information Processing
00623 Toluene degradation					03013 RNA transport	Genetic Information Processing			Transcription
00983 Drug metabolism - other enzymes					03008 Ribosome biogenesis in eukaryotes	Translation					03020 RNA polymerase
Genetic Information Processing			Folding, sorting and degradation					03013 RNA transport			03040 Spliceosome
Transcription					04141 Protein processing in endoplasmic reticulum	Folding, sorting and degradation			Translation
		03020 RNA polymerase	Environmental Information Processing			04141 Protein processing in endoplasmic reticulum		03060 Protein export		00970 Aminoacyl-tRNA biosynthesis	03010 Ribosome
		03022 Basal transcription factors	Membrane transport			Replication and repair				Folding, sorting and degradation	04120 Ubiquitin mediated proteolysis
Translation				02010 ABC transporters		03440 Homologous recombination				04141 Protein processing in endoplasmic reticulum
	03015 mRNA surveillance pathway		Signal transduction			03460 Fanconi anemia pathway				03018 RNA degradation
Folding, sorting and degradation			04016 MAPK signaling pathway - plant	04010 MAPK signaling pathway	02020 Two-component system	Environmental Information Processing			Replication and repair
03018 RNA degradation			04024 cAMP signaling pathway	04064 NF-kappa B signaling pathway	04015 Rap1 signaling pathway	Membrane transport					03030 DNA replication
Environmental Information Processing			04150 mTOR signaling pathway	04071 Sphingolipid signaling pathway	04013 MAPK signaling pathway - fly		02010 ABC transporters				03410 Base excision repair
Membrane transport				04075 Plant hormone signal transduction		Signal transduction					03420 Nucleotide excision repair
	02010 ABC transporters		Cellular Processes			02020 Two-component system	04010 MAPK signaling pathway	04014 Ras signaling pathway			03430 Mismatch repair
Signal transduction			Transport and catabolism				04016 MAPK signaling pathway - plant	04015 Rap1 signaling pathway	Environmental Information Processing
04015 Rap1 signaling pathway	04014 Ras signaling pathway	02020 Two-component system	04142 Lysosome	04145 Phagosome			04064 NF-kappa B signaling pathway	04013 MAPK signaling pathway - fly	Membrane transport
04013 MAPK signaling pathway - fly	04010 MAPK signaling pathway	04066 HIF-1 signaling pathway	04146 Peroxisome				04075 Plant hormone signal transduction	04310 Wnt signaling pathway		02010 ABC transporters
04350 TGF-beta signaling pathway	04016 MAPK signaling pathway - plant	04068 FoxO signaling pathway	Cell growth and death					04370 VEGF signaling pathway	Signal transduction
04390 Hippo signaling pathway	04064 NF-kappa B signaling pathway		04110 Cell cycle		04115 p53 signaling pathway			04071 Sphingolipid signaling pathway	04014 Ras signaling pathway	02020 Two-component system	04310 Wnt signaling pathway
04391 Hippo signaling pathway - fly	04151 PI3K-Akt signaling pathway		04111 Cell cycle - yeast		04218 Cellular senescence			04024 cAMP signaling pathway	04015 Rap1 signaling pathway	04010 MAPK signaling pathway	04341 Hedgehog signaling pathway - fly
04371 Apelin signaling pathway	04152 AMPK signaling pathway		04113 Meiosis - yeast					04151 PI3K-Akt signaling pathway	04016 MAPK signaling pathway - plant	04371 Apelin signaling pathway	04350 TGF-beta signaling pathway
	04075 Plant hormone signal transduction		Cellular community - eukaryotes			Cellular Processes			04020 Calcium signaling pathway	04064 NF-kappa B signaling pathway	04390 Hippo signaling pathway
04020 Calcium signaling pathway					04540 Gap junction	Transport and catabolism			04070 Phosphatidylinositol signaling system	04066 HIF-1 signaling pathway	04391 Hippo signaling pathway - fly
04070 Phosphatidylinositol signaling system			Cellular community - prokaryotes			04144 Endocytosis	04145 Phagosome	04142 Lysosome	04071 Sphingolipid signaling pathway	04152 AMPK signaling pathway	04392 Hippo signaling pathway - multiple species
04071 Sphingolipid signaling pathway			02024 Quorum sensing			04146 Peroxisome			04024 cAMP signaling pathway	04075 Plant hormone signal transduction	04068 FoxO signaling pathway
04024 cAMP signaling pathway			Cell motility			04140 Autophagy - animal			04022 cGMP-PKG signaling pathway		04072 Phospholipase D signaling pathway
04022 cGMP-PKG signaling pathway					04810 Regulation of actin cytoskeleton	04138 Autophagy - yeast					04151 PI3K-Akt signaling pathway
Cellular Processes			Organismal Systems			04137 Mitophagy - animal					04150 mTOR signaling pathway
Transport and catabolism			Immune system			Cell growth and death			Signaling molecules and interaction
04142 Lysosome	04146 Peroxisome	04144 Endocytosis		04620 Toll-like receptor signaling pathway	04666 Fc gamma R-mediated phagocytosis	04113 Meiosis - yeast					04080 Neuroactive ligand-receptor interaction
04140 Autophagy - animal		04145 Phagosome		04624 Toll and Imd signaling pathway		Cellular community - eukaryotes			Cellular Processes
04138 Autophagy - yeast				04621 NOD-like receptor signaling pathway				04510 Focal adhesion	Transport and catabolism
04136 Autophagy - other			Endocrine system					04520 Adherens junction	04144 Endocytosis	04145 Phagosome
04139 Mitophagy - yeast			03320 PPAR signaling pathway					04530 Tight junction	04146 Peroxisome	04142 Lysosome
Cell growth and death			Digestive system					Cell motility	04140 Autophagy - animal
04111 Cell cycle - yeast	04114 Oocyte meiosis	04110 Cell cycle	04978 Mineral absorption	04976 Bile secretion				04810 Regulation of actin cytoskeleton	04138 Autophagy - yeast
04113 Meiosis - yeast	04218 Cellular senescence	04115 p53 signaling pathway		04977 Vitamin digestion and absorption		Organismal Systems			04137 Mitophagy - animal
Cellular community - eukaryotes			Excretory system			Immune system			Cell growth and death
04530 Tight junction		04540 Gap junction	04966 Collecting duct acid secretion	04962 Vasopressin-regulated water reabsorption			04620 Toll-like receptor signaling pathway	04650 Natural killer cell mediated cytotoxicity	04115 p53 signaling pathway	04114 Oocyte meiosis	04110 Cell cycle
Cellular community - prokaryotes			Nervous system				04624 Toll and Imd signaling pathway	04662 B cell receptor signaling pathway		04218 Cellular senescence	04111 Cell cycle - yeast
		02024 Quorum sensing		04727 GABAergic synapse	04723 Retrograde endocannabinoid signaling		04621 NOD-like receptor signaling pathway	04664 Fc epsilon RI signaling pathway			04113 Meiosis - yeast
Organismal Systems				04721 Synaptic vesicle cycle				04666 Fc gamma R-mediated phagocytosis			04214 Apoptosis - fly
Immune system				04722 Neurotrophin signaling pathway				04670 Leukocyte transendothelial migration			04217 Necroptosis
04625 C-type lectin receptor signaling pathway	04620 Toll-like receptor signaling pathway		Development and regeneration					04062 Chemokine signaling pathway	Cellular community - prokaryotes
	04624 Toll and Imd signaling pathway		04361 Axon regeneration		04360 Axon guidance	Endocrine system				02024 Quorum sensing
	04621 NOD-like receptor signaling pathway		04380 Osteoclast differentiation					04918 Thyroid hormone synthesis	Organismal Systems
Endocrine system			Environmental adaptation			Digestive system			Immune system
03320 PPAR signaling pathway	04910 Insulin signaling pathway	04914 Progesterone-mediated oocyte maturation	04712 Circadian rhythm - plant	04626 Plant-pathogen interaction		04978 Mineral absorption	04976 Bile secretion	04972 Pancreatic secretion	04625 C-type lectin receptor signaling pathway	04620 Toll-like receptor signaling pathway
04912 GnRH signaling pathway	04922 Glucagon signaling pathway							04979 Cholesterol metabolism	04612 Antigen processing and presentation	04624 Toll and Imd signaling pathway
04915 Estrogen signaling pathway						Excretory system				04621 NOD-like receptor signaling pathway
04921 Oxytocin signaling pathway								04966 Collecting duct acid secretion	Endocrine system
04919 Thyroid hormone signaling pathway						Nervous system			04922 Glucagon signaling pathway	04910 Insulin signaling pathway
04916 Melanogenesis							04722 Neurotrophin signaling pathway	04721 Synaptic vesicle cycle	04912 GnRH signaling pathway
04924 Renin secretion						Development and regeneration			04915 Estrogen signaling pathway
04925 Aldosterone synthesis and secretion							04361 Axon regeneration	04360 Axon guidance	04921 Oxytocin signaling pathway
Circulatory system								04380 Osteoclast differentiation	04918 Thyroid hormone synthesis
04261 Adrenergic signaling in cardiomyocytes						Aging			04916 Melanogenesis
04270 Vascular smooth muscle contraction						04212 Longevity regulating pathway - worm			04924 Renin secretion
Digestive system						Environmental adaptation			04925 Aldosterone synthesis and secretion
04970 Salivary secretion	04976 Bile secretion	04978 Mineral absorption				04626 Plant-pathogen interaction			Circulatory system
04971 Gastric acid secretion									04261 Adrenergic signaling in cardiomyocytes
04979 Cholesterol metabolism									04270 Vascular smooth muscle contraction
Nervous system									Digestive system
04720 Long-term potentiation	04728 Dopaminergic synapse	04727 GABAergic synapse							04970 Salivary secretion	04976 Bile secretion	04975 Fat digestion and absorption
04730 Long-term depression	04722 Neurotrophin signaling pathway	04726 Serotonergic synapse							04971 Gastric acid secretion		04979 Cholesterol metabolism
		04723 Retrograde endocannabinoid signaling							04977 Vitamin digestion and absorption
		04721 Synaptic vesicle cycle							04978 Mineral absorption
Sensory system									Excretory system
04744 Phototransduction											04966 Collecting duct acid secretion
04745 Phototransduction - fly									Nervous system
04740 Olfactory transduction									04728 Dopaminergic synapse	04722 Neurotrophin signaling pathway	04727 GABAergic synapse
04750 Inflammatory mediator regulation of TRP channels									04720 Long-term potentiation		04723 Retrograde endocannabinoid signaling
Development and regeneration											04721 Synaptic vesicle cycle
	04361 Axon regeneration								Sensory system
Aging									04744 Phototransduction
04212 Longevity regulating pathway - worm									04745 Phototransduction - fly
Environmental adaptation									04740 Olfactory transduction
04713 Circadian entrainment	04712 Circadian rhythm - plant								04750 Inflammatory mediator regulation of TRP channels
	04626 Plant-pathogen interaction								Development and regeneration
									04380 Osteoclast differentiation		04361 Axon regeneration
									Aging
										04212 Longevity regulating pathway - worm
									Environmental adaptation
									04713 Circadian entrainment		04710 Circadian rhythm
									04712 Circadian rhythm - plant		04714 Thermogenesis
									04626 Plant-pathogen interaction

## Sheet: Enriched Brite
Mature pistil	Young pistil	Mature stamen	Young stamen
Genes and Proteins	Genes and Proteins	Genes and Proteins	Genes and Proteins
Orthologs and modules	Orthologs and modules	Orthologs and modules	Orthologs and modules
ko00001 KEGG Orthology (KO) (110)	ko00001 KEGG Orthology (KO) (58)	ko00001 KEGG Orthology (KO) (67)	ko00001 KEGG Orthology (KO) (98)
Protein families: metabolism	Protein families: metabolism	Protein families: metabolism	Protein families: metabolism
ko01000 Enzymes (75)	ko01000 Enzymes (38)	ko01000 Enzymes (42)	ko01000 Enzymes (60)
ko01001 Protein kinases (2)	ko01001 Protein kinases (1)	ko01001 Protein kinases (3)	ko01001 Protein kinases (3)
ko01009 Protein phosphatases and associated proteins (2)	ko01009 Protein phosphatases and associated proteins (2)	ko01009 Protein phosphatases and associated proteins (1)	ko01009 Protein phosphatases and associated proteins (4)
ko01002 Peptidases (5)	ko01002 Peptidases (5)	ko01002 Peptidases (1)	ko01002 Peptidases (3)
ko01003 Glycosyltransferases (3)	ko01003 Glycosyltransferases (2)	ko01003 Glycosyltransferases (4)	ko01003 Glycosyltransferases (1)
ko01004 Lipid biosynthesis proteins (2)	ko01008 Polyketide biosynthesis proteins (1)	ko01004 Lipid biosynthesis proteins (1)	ko01004 Lipid biosynthesis proteins (1)
ko01008 Polyketide biosynthesis proteins (1)	ko00199 Cytochrome P450 (2)	ko01007 Amino acid related enzymes (1)	ko01008 Polyketide biosynthesis proteins (1)
ko01006 Prenyltransferases (2)	Protein families: genetic information processing	ko00199 Cytochrome P450 (4)	ko01006 Prenyltransferases (1)
ko00199 Cytochrome P450 (5)	ko03000 Transcription factors (4)	ko00194 Photosynthesis proteins (3)	ko01007 Amino acid related enzymes (1)
Protein families: genetic information processing	ko03019 Messenger RNA biogenesis (1)	Protein families: genetic information processing	ko00199 Cytochrome P450 (7)
ko03000 Transcription factors (4)	ko04121 Ubiquitin system (1)	ko03000 Transcription factors (1)	Protein families: genetic information processing
ko03019 Messenger RNA biogenesis (3)	ko03032 DNA replication proteins (1)	ko03019 Messenger RNA biogenesis (2)	ko03000 Transcription factors (3)
ko03110 Chaperones and folding catalysts (3)	ko03036 Chromosome and associated proteins (3)	ko03041 Spliceosome (1)	ko03019 Messenger RNA biogenesis (3)
ko04131 Membrane trafficking (5)	ko03400 DNA repair and recombination proteins (1)	ko03110 Chaperones and folding catalysts (1)	ko03016 Transfer RNA biogenesis (2)
ko04121 Ubiquitin system (4)	Protein families: signaling and cellular processes	ko04131 Membrane trafficking (5)	ko03110 Chaperones and folding catalysts (3)
ko03036 Chromosome and associated proteins (7)	ko02000 Transporters (6)	ko04121 Ubiquitin system (2)	ko04131 Membrane trafficking (6)
ko03029 Mitochondrial biogenesis (2)	ko04812 Cytoskeleton proteins (1)	ko03036 Chromosome and associated proteins (1)	ko04121 Ubiquitin system (1)
Protein families: signaling and cellular processes	ko04147 Exosome (1)	ko03400 DNA repair and recombination proteins (2)	ko03036 Chromosome and associated proteins (2)
ko02000 Transporters (10)	ko04040 Ion channels (1)	ko03029 Mitochondrial biogenesis (1)	ko03400 DNA repair and recombination proteins (1)
ko04812 Cytoskeleton proteins (1)		Protein families: signaling and cellular processes	ko03029 Mitochondrial biogenesis (3)
ko04147 Exosome (6)		ko02000 Transporters (9)	Protein families: signaling and cellular processes
ko04090 CD molecules (1)		ko04812 Cytoskeleton proteins (1)	ko02000 Transporters (12)
		ko04147 Exosome (4)	ko04812 Cytoskeleton proteins (1)
		ko04031 GTP-binding proteins (1)	ko04147 Exosome (2)
		ko04090 CD molecules (1)	ko04031 GTP-binding proteins (1)

## Sheet: Depleted Brite
Mature pistil	Young pistil	Mature stamen	Young stamen
Genes and Proteins	Genes and Proteins	Genes and Proteins	Genes and Proteins
Orthologs and modules	Orthologs and modules	Orthologs and modules	Orthologs and modules
ko00001 KEGG Orthology (KO) (127)	ko00001 KEGG Orthology (KO) (73)	ko00001 KEGG Orthology (KO) (66)	ko00001 KEGG Orthology (KO) (76)
Protein families: metabolism	Protein families: metabolism	Protein families: metabolism	Protein families: metabolism
ko01000 Enzymes (84)	ko01000 Enzymes (43)	ko01000 Enzymes (45)	ko01000 Enzymes (47)
ko01001 Protein kinases (7)	ko01001 Protein kinases (2)	ko01001 Protein kinases (2)	ko01001 Protein kinases (3)
ko01009 Protein phosphatases and associated proteins (2)	ko01002 Peptidases (2)	ko01002 Peptidases (2)	ko01009 Protein phosphatases and associated proteins (2)
ko01002 Peptidases (2)	ko01003 Glycosyltransferases (2)	ko01003 Glycosyltransferases (3)	ko01002 Peptidases (5)
ko01003 Glycosyltransferases (6)	ko01004 Lipid biosynthesis proteins (2)	ko01004 Lipid biosynthesis proteins (2)	ko01003 Glycosyltransferases (3)
ko01004 Lipid biosynthesis proteins (3)	ko00199 Cytochrome P450 (3)	ko00199 Cytochrome P450 (3)	ko01004 Lipid biosynthesis proteins (2)
ko01008 Polyketide biosynthesis proteins (1)	Protein families: genetic information processing	Protein families: genetic information processing	ko01006 Prenyltransferases (1)
ko00199 Cytochrome P450 (10)	ko03000 Transcription factors (3)	ko03000 Transcription factors (1)	ko01007 Amino acid related enzymes (3)
ko00194 Photosynthesis proteins (12)	ko03019 Messenger RNA biogenesis (3)	ko03019 Messenger RNA biogenesis (2)	ko00199 Cytochrome P450 (2)
Protein families: genetic information processing	ko03041 Spliceosome (1)	ko03012 Translation factors (1)	Protein families: genetic information processing
ko03000 Transcription factors (3)	ko03009 Ribosome biogenesis (1)	ko04131 Membrane trafficking (1)	ko03021 Transcription machinery (1)
ko03021 Transcription machinery (2)	ko03016 Transfer RNA biogenesis (1)	ko04121 Ubiquitin system (1)	ko03019 Messenger RNA biogenesis (4)
ko03019 Messenger RNA biogenesis (3)	ko03012 Translation factors (1)	ko03036 Chromosome and associated proteins (1)	ko03041 Spliceosome (1)
ko03009 Ribosome biogenesis (1)	ko03110 Chaperones and folding catalysts (1)	ko03029 Mitochondrial biogenesis (1)	ko03011 Ribosome (2)
ko04131 Membrane trafficking (3)	ko04131 Membrane trafficking (5)	Protein families: signaling and cellular processes	ko03016 Transfer RNA biogenesis (2)
ko04121 Ubiquitin system (1)	ko03036 Chromosome and associated proteins (2)	ko02000 Transporters (7)	ko03110 Chaperones and folding catalysts (1)
ko03032 DNA replication proteins (1)	ko03029 Mitochondrial biogenesis (2)	ko02044 Secretion system (1)	ko04131 Membrane trafficking (3)
ko03036 Chromosome and associated proteins (4)	Protein families: signaling and cellular processes	ko04812 Cytoskeleton proteins (1)	ko04121 Ubiquitin system (3)
ko03400 DNA repair and recombination proteins (1)	ko02000 Transporters (8)	ko04147 Exosome (4)	ko03032 DNA replication proteins (2)
Protein families: signaling and cellular processes	ko04812 Cytoskeleton proteins (5)	ko04031 GTP-binding proteins (1)	ko03036 Chromosome and associated proteins (5)
ko02000 Transporters (12)	ko04147 Exosome (4)	ko04090 CD molecules (1)	ko03400 DNA repair and recombination proteins (4)
ko04812 Cytoskeleton proteins (1)			ko03029 Mitochondrial biogenesis (3)
ko04147 Exosome (6)			Protein families: signaling and cellular processes
ko04090 CD molecules (1)			ko02000 Transporters (7)
ko00537 Glycosylphosphatidylinositol (GPI)-anchored proteins (2)			ko04812 Cytoskeleton proteins (1)
ko04091 Lectins (1)			ko04147 Exosome (3)
			ko04090 CD molecules (1)
			ko00537 Glycosylphosphatidylinositol (GPI)-anchored proteins (1)
